# Supplementary material for: Curcumin Mitigates AFB1-Induced Hepatic Toxicity by Triggering Cattle Antioxidant and Anti-inflammatory Pathways: A Whole Transcriptomic In Vitro Study
Source: Antioxidants (Basel). 2020 Oct 29;9(11):1059. doi: 10.3390/antiox9111059 (PMC7692341; doi:10.3390/antiox9111059)
Supplement: Supplementary file 1 [file antioxidants-09-01059-s001.zip]

Archive with 17 entries (16 files):
- SupplementaryMaterial/
- SupplementaryMaterial/Captions_revised_proof.docx
- SupplementaryMaterial/FigureS1.tiff
- SupplementaryMaterial/FigureS2.pdf
- SupplementaryMaterial/FigureS3.pdf
- SupplementaryMaterial/FigureS4_revised.tiff
- SupplementaryMaterial/FigureS5.tiff
- SupplementaryMaterial/FigureS6.tiff
- SupplementaryMaterial/FileS1_revised.docx
- SupplementaryMaterial/TableS1.docx
- SupplementaryMaterial/TableS2.docx
- SupplementaryMaterial/TableS3_revised_proof.xlsx
- SupplementaryMaterial/TableS4_new_proof.xlsx
- SupplementaryMaterial/TableS5_revised_proof.xlsx
- SupplementaryMaterial/TableS6_revised_proof.xlsx
- SupplementaryMaterial/TableS7_revised_proof.xlsx
- SupplementaryMaterial/TableS8_new_proof.xlsx
