# Supplementary material for: Curcumin Mitigates AFB1-Induced Hepatic Toxicity by Triggering Cattle Antioxidant and Anti-inflammatory Pathways: A Whole Transcriptomic In Vitro Study
Source: Antioxidants (Basel). 2020 Oct 29;9(11):1059. doi: 10.3390/antiox9111059 (PMC7692341; doi:10.3390/antiox9111059)
Supplement: Supplementary file 1 [file antioxidants-09-01059-s001.zip › SupplementaryMaterial/TableS3_revised_proof.xlsx]

## Sheet: C vs. CTRL
Table S3. Differential expression analysis. The table reports the EdgeR glmTREAT output for the tests performed (“C vs. CTRL”; “CL vs. CTRL”; “C+A vs. AFB1”; “CL+A vs. A”). Ensembl gene description, gene name, log2 fold change (logFC), mean log count per millions (logCPM), nominal p-value and false discovery rate (FDR) are reported for all the genes evaluated. The transcriptional changes (i.e. up…
Gene	logFC	unshrunk.logFC	logCPM	PValue	FDR	Gene description	Gene name	Gene expression pattern in C treatment	Gene expression pattern in CL treatment
ENSBTAG00000013462	4.21956	4.2212	5.70548	8.03059e-11	1.10517e-06	L1 cell adhesion molecule [Source:VGNC Symbol;Acc:VGNC:30760]	L1CAM	UP	UP
ENSBTAG00000005034	2.17348	2.17368	6.34928	4.21254e-10	2.47845e-06	calpain 5 [Source:VGNC Symbol;Acc:VGNC:26748]	CAPN5	UP	UP
ENSBTAG00000009430	-3.4523	-3.45628	2.19633	5.40281e-10	2.47845e-06	myosin VIIA and Rab interacting protein [Source:VGNC Symbol;Acc:VGNC:31846]	MYRIP	DOWN	DOWN
ENSBTAG00000018189	3.46484	3.46531	7.21734	1.19632e-09	4.11593e-06	cystatin B (stefin B) [Source:NCBI gene;Acc:514170]	CSTB	UP	UP
ENSBTAG00000009997	2.04271	2.04294	6.32003	3.51644e-09	8.19036e-06	anoctamin 1 [Source:VGNC Symbol;Acc:VGNC:50077]	ANO1	UP	UP
ENSBTAG00000048916	2.55846	2.55894	6.18653	3.57086e-09	8.19036e-06	lipase G, endothelial type [Source:NCBI gene;Acc:509808]	LIPG	UP	UP
ENSBTAG00000007732	2.20984	2.21039	5.90145	4.39275e-09	8.63614e-06	cAMP regulated phosphoprotein 21 [Source:VGNC Symbol;Acc:VGNC:58588]	ARPP21	UP	UP
ENSBTAG00000034529	3.33071	3.331	8.23456	8.54445e-09	1.46986e-05	high mobility group AT-hook 1 [Source:VGNC Symbol;Acc:VGNC:29874]	HMGA1	UP	UP
ENSBTAG00000018650	-2.78953	-2.79313	1.81829	1.61061e-08	2.21652e-05	hepatic and glial cell adhesion molecule [Source:VGNC Symbol;Acc:VGNC:29810]	HEPACAM	DOWN	DOWN
ENSBTAG00000053661	3.81977	3.83844	1.97153	1.58438e-08	2.21652e-05			UP	UP
ENSBTAG00000001099	2.41137	2.41637	2.45188	1.88483e-08	2.35809e-05	PILR alpha associated neural protein [Source:VGNC Symbol;Acc:VGNC:32855]	PIANP	UP	UP
ENSBTAG00000002982	-3.16202	-3.16491	2.44014	3.34822e-08	3.54447e-05	PITPNM family member 3 [Source:VGNC Symbol;Acc:VGNC:52807]	PITPNM3	DOWN	DOWN
ENSBTAG00000011274	3.24003	3.24409	3.81521	3.14178e-08	3.54447e-05	enolase 2 [Source:VGNC Symbol;Acc:VGNC:28497]	ENO2	UP	UP
ENSBTAG00000055045	4.69363	4.70361	3.58345	3.79301e-08	3.72853e-05	heat shock protein family B (small) member 7 [Source:NCBI gene;Acc:512251]	HSPB7	UP	UP
ENSBTAG00000005716	3.14277	3.15559	2.29471	9.11726e-08	7.93781e-05	cellular retinoic acid binding protein 2 [Source:VGNC Symbol;Acc:VGNC:27686]	CRABP2	UP	UP
ENSBTAG00000020747	1.61713	1.6179	3.96004	9.22868e-08	7.93781e-05	argininosuccinate synthase 1 [Source:VGNC Symbol;Acc:VGNC:26224]	ASS1	UP	UP
ENSBTAG00000010030	1.62861	1.62884	6.12962	1.22009e-07	9.87696e-05	EPH receptor A4 [Source:VGNC Symbol;Acc:VGNC:56106]	EPHA4	UP	UP
ENSBTAG00000006039	4.25411	4.27318	2.36031	1.72931e-07	0.000103329	Rho GDP dissociation inhibitor beta [Source:VGNC Symbol;Acc:VGNC:26102]	ARHGDIB	UP	UP
ENSBTAG00000006579	-2.17721	-2.17757	4.70809	1.80198e-07	0.000103329	prolyl 4-hydroxylase subunit alpha 3 [Source:VGNC Symbol;Acc:VGNC:32537]	P4HA3	DOWN	DOWN
ENSBTAG00000011275	-5.83589	-5.9154	0.271474	1.42544e-07	0.000103329	signal peptide, CUB domain and EGF like domain containing 1 [Source:VGNC Symbol;Acc:VGNC:34371]	SCUBE1	DOWN	DOWN
ENSBTAG00000012314	1.89903	1.89907	8.87098	1.58292e-07	0.000103329	low density lipoprotein receptor [Source:VGNC Symbol;Acc:VGNC:55214]	LDLR	UP	UP
ENSBTAG00000015505	1.9818	1.98194	6.46507	1.75948e-07	0.000103329	fatty acid desaturase 2 [Source:VGNC Symbol;Acc:VGNC:28702]	FADS2	UP	UP
ENSBTAG00000023177	-5.02699	-5.03877	2.15531	1.71701e-07	0.000103329	complement factor H [Source:NCBI gene;Acc:280816]	CFH	DOWN	DOWN
ENSBTAG00000037673	2.91195	2.91334	4.42889	1.70923e-07	0.000103329	glutathione S-transferase mu 1 [Source:NCBI gene;Acc:783879]	GSTM1	UP	UP
ENSBTAG00000033423	2.33493	2.34282	1.94734	1.92397e-07	0.000105911	ephrin A3 [Source:NCBI gene;Acc:540776]	EFNA3	UP	UP
ENSBTAG00000003313	3.27631	3.28975	2.30891	2.07358e-07	0.000109756	TNF receptor superfamily member 9 [Source:VGNC Symbol;Acc:VGNC:36171]	TNFRSF9	UP	UP
ENSBTAG00000002138	-4.80271	-4.82644	1.0071	2.22369e-07	0.000113342	peptidyl arginine deiminase 1 [Source:VGNC Symbol;Acc:VGNC:32545]	PADI1	DOWN	DOWN
ENSBTAG00000012004	-1.71069	-1.7112	4.53931	2.62707e-07	0.000129121	transforming growth factor beta 3 [Source:VGNC Symbol;Acc:VGNC:35803]	TGFB3	DOWN	DOWN
ENSBTAG00000012963	2.71779	2.72097	2.90565	2.90645e-07	0.000133698	villin like [Source:VGNC Symbol;Acc:VGNC:36795]	VILL	UP	UP
ENSBTAG00000016819	2.3028	2.30359	5.56661	2.99025e-07	0.000133698	fatty acid binding protein 3 [Source:VGNC Symbol;Acc:VGNC:28697]	FABP3	UP	UP
ENSBTAG00000020266	1.38196	1.38272	3.8741	3.01165e-07	0.000133698	solute carrier family 19 member 2 [Source:VGNC Symbol;Acc:VGNC:34710]	SLC19A2	UP	UP
ENSBTAG00000006769	2.16688	2.16847	4.10059	4.32437e-07	0.000156611	hydroxy-delta-5-steroid dehydrogenase, 3 beta- and steroid delta-isomerase 1 [Source:NCBI gene;Acc:281824]	HSD3B1	UP	UP
ENSBTAG00000009489	2.20213	2.20328	3.7527	4.05974e-07	0.000156611	calcium voltage-gated channel auxiliary subunit alpha2delta 2 [Source:VGNC Symbol;Acc:VGNC:26680]	CACNA2D2	UP	UP
ENSBTAG00000013031	1.7024	1.70345	3.95822	4.17056e-07	0.000156611	transmembrane protein 62 [Source:VGNC Symbol;Acc:VGNC:36102]	TMEM62	UP	UP
ENSBTAG00000014665	-2.78114	-2.78354	2.35591	4.2194e-07	0.000156611	ADAM metallopeptidase with thrombospondin type 1 motif 2 [Source:VGNC Symbol;Acc:VGNC:25624]	ADAMTS2	DOWN	DOWN
ENSBTAG00000014806	1.77728	1.77835	3.69061	4.09457e-07	0.000156611	ATPase sarcoplasmic/endoplasmic reticulum Ca2+ transporting 3 [Source:VGNC Symbol;Acc:VGNC:26292]	ATP2A3	UP	UP
ENSBTAG00000015844	-1.98126	-1.98137	6.96408	3.68356e-07	0.000156611	tissue factor pathway inhibitor 2 [Source:VGNC Symbol;Acc:VGNC:35794]	TFPI2	DOWN	DOWN
ENSBTAG00000037649	-3.11642	-3.11813	3.16604	4.02163e-07	0.000156611	vasoactive intestinal peptide receptor 2 [Source:VGNC Symbol;Acc:VGNC:36800]	VIPR2	DOWN	DOWN
ENSBTAG00000016588	1.22706	1.2273	5.3357	5.0885e-07	0.000179559	transmembrane protein 8A [Source:VGNC Symbol;Acc:VGNC:36123]	TMEM8A	UP	UP
ENSBTAG00000001592	1.9518	1.95193	6.52662	5.27286e-07	0.000181413	insulin induced gene 1 [Source:VGNC Symbol;Acc:VGNC:30217]	INSIG1	UP	UP
ENSBTAG00000001517	2.03419	2.03489	5.28616	6.02257e-07	0.000185524	keratin 18 [Source:VGNC Symbol;Acc:VGNC:30719]	KRT18	UP	UP
ENSBTAG00000002717	3.03355	3.03903	3.49255	6.33602e-07	0.000185524	internexin neuronal intermediate filament protein alpha [Source:VGNC Symbol;Acc:VGNC:30191]	INA	UP	UP
ENSBTAG00000009190	3.73629	3.7469	2.58301	6.12992e-07	0.000185524	solute carrier family 2 member 4 [Source:VGNC Symbol;Acc:VGNC:34801]	SLC2A4	UP	UP
ENSBTAG00000009868	2.66303	2.66447	5.1181	5.9788e-07	0.000185524	VGF nerve growth factor inducible [Source:VGNC Symbol;Acc:VGNC:36790]	VGF	UP	UP
ENSBTAG00000011659	2.36787	2.37057	2.94901	6.14045e-07	0.000185524	phosphatidylinositol glycan anchor biosynthesis class Z [Source:VGNC Symbol;Acc:VGNC:32882]	PIGZ	UP	UP
ENSBTAG00000018016	-2.04513	-2.04536	5.1304	6.07288e-07	0.000185524	nuclear protein 1, transcriptional regulator [Source:VGNC Symbol;Acc:VGNC:32369]	NUPR1	DOWN	DOWN
ENSBTAG00000018986	1.52537	1.52545	7.28095	6.23295e-07	0.000185524	acyl-CoA synthetase long chain family member 4 [Source:VGNC Symbol;Acc:VGNC:25566]	ACSL4	UP	UP
ENSBTAG00000005603	-4.21687	-4.21955	3.62492	6.66192e-07	0.000187958	C-X-C motif chemokine ligand 11 [Source:VGNC Symbol;Acc:VGNC:27847]	CXCL11	DOWN	DOWN
ENSBTAG00000054953	-3.79554	-3.83354	0.0889618	6.6923e-07	0.000187958			DOWN	DOWN
ENSBTAG00000001492	3.06412	3.06729	2.78727	7.29968e-07	0.000200916	FYN binding protein 1 [Source:VGNC Symbol;Acc:VGNC:29160]	FYB1	UP	UP
ENSBTAG00000032687	-3.67721	-3.70245	0.0355848	7.68989e-07	0.000207506	cystatin-9-like [Source:NCBI gene;Acc:505033]		DOWN	DOWN
ENSBTAG00000004557	2.15402	2.15481	5.68658	8.1878e-07	0.000212605	dehydrogenase/reductase 9 [Source:VGNC Symbol;Acc:VGNC:28046]	DHRS9	UP	UP
ENSBTAG00000019322	6.80576	1.44269e+08	-1.16744	8.11325e-07	0.000212605	hyaluronan binding protein 2 [Source:VGNC Symbol;Acc:VGNC:55955]	HABP2	UP	UP
ENSBTAG00000017797	2.92086	2.92862	1.89966	8.38151e-07	0.000213245	lymphocyte antigen 75 [Source:NCBI gene;Acc:407236]	LY75	UP	UP
ENSBTAG00000032787	5.44664	5.46189	3.53693	8.52235e-07	0.000213245	nuclear RNA export factor 3 [Source:NCBI gene;Acc:785244]		UP	UP
ENSBTAG00000021739	3.60337	3.61288	3.614	8.722e-07	0.000214343	natriuretic peptide B [Source:VGNC Symbol;Acc:VGNC:32211]	NPPB	UP	UP
ENSBTAG00000020979	5.10484	5.17596	1.28074	9.30489e-07	0.000224656	nerve growth factor receptor [Source:VGNC Symbol;Acc:VGNC:32062]	NGFR	UP	UP
ENSBTAG00000006631	2.02868	2.0309	2.90058	9.72622e-07	0.000226868	GLI family zinc finger 1 [Source:VGNC Symbol;Acc:VGNC:29399]	GLI1	UP	UP
ENSBTAG00000010082	-2.07968	-2.08051	3.27942	9.5925e-07	0.000226868	collagen type XV alpha 1 chain [Source:VGNC Symbol;Acc:VGNC:27556]	COL15A1	DOWN	DOWN
ENSBTAG00000052892	5.27586	5.51135	0.386542	1.04675e-06	0.00024009			UP	UP
ENSBTAG00000004878	2.44582	2.45305	2.69164	1.11062e-06	0.000247047	CaM kinase like vesicle associated [Source:VGNC Symbol;Acc:VGNC:26728]	CAMKV	UP	UP
ENSBTAG00000023730	2.0791	2.0801	4.75796	1.13094e-06	0.000247047	tubulin beta 3 class III [Source:NCBI gene;Acc:768070]	TUBB3	UP	UP
ENSBTAG00000032603	1.60497	1.60548	4.89383	1.11836e-06	0.000247047	multidrug resistance-associated protein 4 [Source:NCBI gene;Acc:515333]		UP	UP
ENSBTAG00000011733	2.51335	2.51847	1.95545	1.47162e-06	0.000311576	GIPC PDZ domain containing family member 2 [Source:VGNC Symbol;Acc:VGNC:29366]	GIPC2	UP	UP
ENSBTAG00000021872	2.36157	2.36632	1.9173	1.4544e-06	0.000311576	RAS guanyl releasing protein 1 [Source:VGNC Symbol;Acc:VGNC:33747]	RASGRP1	UP	UP
ENSBTAG00000009836	4.29597	4.35714	1.3896	1.61907e-06	0.000337601	chromogranin A [Source:VGNC Symbol;Acc:VGNC:27289]	CHGA	UP	UP
ENSBTAG00000000828	-4.01954	-4.03122	1.39093	1.80212e-06	0.000356389	calpain 6 [Source:VGNC Symbol;Acc:VGNC:26749]	CAPN6	DOWN	DOWN
ENSBTAG00000007486	5.9476	6.07126	1.0516	1.75455e-06	0.000356389	carboxyl ester lipase [Source:VGNC Symbol;Acc:VGNC:27165]	CEL	UP	UP
ENSBTAG00000012518	1.40595	1.40609	6.94858	1.81276e-06	0.000356389	protocadherin 1 [Source:VGNC Symbol;Acc:VGNC:32615]	PCDH1	UP	UP
ENSBTAG00000021483	-4.03859	-4.0595	0.534827	1.79949e-06	0.000356389	olfactomedin like 1 [Source:VGNC Symbol;Acc:VGNC:32421]	OLFML1	DOWN	DOWN
ENSBTAG00000013798	4.81163	4.82967	2.59558	1.90136e-06	0.000368542	protein tyrosine phosphatase receptor type N [Source:VGNC Symbol;Acc:VGNC:33554]	PTPRN	UP	UP
ENSBTAG00000010166	2.3568	2.36336	2.62909	1.97848e-06	0.000378164	Bos taurus CD99 molecule (MIC2), mRNA. [Source:RefSeq mRNA;Acc:NM_001281907]	MIC2	UP	UP
ENSBTAG00000002080	-2.54012	-2.54022	7.30552	2.02747e-06	0.00038042	cellular communication network factor 3 [Source:VGNC Symbol;Acc:VGNC:57785]	CCN3	DOWN	DOWN
ENSBTAG00000021841	1.41873	1.41902	5.03652	2.04557e-06	0.00038042	chromodomain helicase DNA binding protein 7 [Source:VGNC Symbol;Acc:VGNC:27282]	CHD7	UP	UP
ENSBTAG00000006720	-2.23972	-2.24005	4.78622	2.15125e-06	0.000394739	gap junction protein alpha 5 [Source:VGNC Symbol;Acc:VGNC:29374]	GJA5	DOWN	DOWN
ENSBTAG00000007214	1.74725	1.74738	7.18891	2.21896e-06	0.000401806	elongation factor for RNA polymerase II 2 [Source:VGNC Symbol;Acc:VGNC:28436]	ELL2	UP	UP
ENSBTAG00000011150	2.36469	2.36499	6.43174	2.31146e-06	0.000413121	profilin 2 [Source:VGNC Symbol;Acc:VGNC:32776]	PFN2	UP	UP
ENSBTAG00000003894	3.02003	3.02621	3.35466	2.61026e-06	0.000460544	NDRG family member 4 [Source:VGNC Symbol;Acc:VGNC:31941]	NDRG4	UP	UP
ENSBTAG00000009012	-3.38939	-3.39096	3.67809	2.74014e-06	0.000464099	pentraxin 3 [Source:VGNC Symbol;Acc:VGNC:33566]	PTX3	DOWN	DOWN
ENSBTAG00000020034	3.6293	3.69651	-0.14801	2.76284e-06	0.000464099	LYN proto-oncogene, Src family tyrosine kinase [Source:VGNC Symbol;Acc:VGNC:31098]	LYN	UP	UP
ENSBTAG00000040473	-1.68524	-1.68796	1.55059	2.7653e-06	0.000464099	protocadherin gamma subfamily A, 3 [Source:HGNC Symbol;Acc:HGNC:8701]	PCDHGA3	DOWN	DOWN
ENSBTAG00000054330	1.88931	1.88958	6.09023	2.67545e-06	0.000464099	tubulin, beta 2B class IIb [Source:NCBI gene;Acc:281555]	TUBB2B	UP	UP
ENSBTAG00000005062	6.48186	6.92524	0.127306	2.94449e-06	0.00047673	tec protein tyrosine kinase [Source:VGNC Symbol;Acc:VGNC:35728]	TEC	UP	UP
ENSBTAG00000005413	3.89887	3.91552	2.03971	2.90497e-06	0.00047673	NLR family CARD domain containing 5 [Source:VGNC Symbol;Acc:VGNC:32114]	NLRC5	UP	UP
ENSBTAG00000048485	1.90258	1.90294	5.75979	2.92579e-06	0.00047673	tubulin beta 2A class IIa [Source:NCBI gene;Acc:100295973]	TUBB2A	UP	UP
ENSBTAG00000020485	-1.79185	-1.79227	4.02803	3.19266e-06	0.000510901	arrestin beta 1 [Source:VGNC Symbol;Acc:VGNC:26169]	ARRB1	DOWN	DOWN
ENSBTAG00000005308	-5.67565	-6.09672	-1.57805	3.34071e-06	0.000528447	angiopoietin like 5 [Source:VGNC Symbol;Acc:VGNC:50062]	ANGPTL5	DOWN	DOWN
ENSBTAG00000004630	2.81358	2.82723	2.24305	3.48242e-06	0.000544603	cartilage oligomeric matrix protein [Source:VGNC Symbol;Acc:VGNC:27590]	COMP	UP	UP
ENSBTAG00000014498	6.97454	1.44269e+08	-1.35624	3.56059e-06	0.000547782	unc-93 homolog A [Source:NCBI gene;Acc:613535]	UNC93A	UP	UP
ENSBTAG00000046172	1.91568	1.9162	5.24025	3.58236e-06	0.000547782	quinone oxidoreductase-like protein 2 [Source:NCBI gene;Acc:100299281]		UP	UP
ENSBTAG00000017602	3.57611	3.59537	1.74819	3.89932e-06	0.000589698	transmembrane protein 45B [Source:VGNC Symbol;Acc:VGNC:36089]	TMEM45B	UP	UP
ENSBTAG00000001139	2.02948	2.03114	3.22722	3.97004e-06	0.000593867	acetylcholinesterase (Cartwright blood group) [Source:NCBI gene;Acc:540446]	ACHE	UP	UP
ENSBTAG00000012674	1.51114	1.51173	4.49549	4.13928e-06	0.000607784	CNKSR family member 3 [Source:VGNC Symbol;Acc:VGNC:27506]	CNKSR3	UP	UP
ENSBTAG00000021013	2.49756	2.49832	5.1042	4.15141e-06	0.000607784	tubulin beta 4A class IVa [Source:VGNC Symbol;Acc:VGNC:36507]	TUBB4A	UP	UP
ENSBTAG00000013909	-1.96117	-1.96145	4.69338	4.43054e-06	0.000635136	BOC cell adhesion associated, oncogene regulated [Source:VGNC Symbol;Acc:VGNC:26536]	BOC	DOWN	DOWN
ENSBTAG00000021516	4.73702	4.85795	-0.319707	4.4052e-06	0.000635136	glutathione S-transferase alpha 1 [Source:NCBI gene;Acc:777644]	GSTA1	UP	UP
ENSBTAG00000012261	3.46532	3.50813	0.37206	4.51826e-06	0.000636733	RAB19, member RAS oncogene family [Source:VGNC Symbol;Acc:VGNC:33625]	RAB19	UP	UP
ENSBTAG00000016267	-2.31693	-2.31775	3.61152	4.53421e-06	0.000636733	serpin family G member 1 [Source:VGNC Symbol;Acc:VGNC:54891]	SERPING1	DOWN	DOWN
ENSBTAG00000000644	2.94443	2.96192	1.92201	5.16056e-06	0.00071737	S100 calcium binding protein A5 [Source:VGNC Symbol;Acc:VGNC:34245]	S100A5	UP	UP
ENSBTAG00000005738	1.7558	1.75601	5.84886	5.28476e-06	0.000727288	ATPase phospholipid transporting 8B1 [Source:VGNC Symbol;Acc:VGNC:26330]	ATP8B1	UP	UP
ENSBTAG00000009617	2.34349	2.34467	4.80592	5.42847e-06	0.000739669	solute carrier family 2 member 1 [Source:VGNC Symbol;Acc:VGNC:34796]	SLC2A1	UP	UP
ENSBTAG00000010368	1.34415	1.34455	4.67215	5.56268e-06	0.000750525	tyrosylprotein sulfotransferase 2 [Source:VGNC Symbol;Acc:VGNC:36265]	TPST2	UP	UP
ENSBTAG00000052472	-1.63271	-1.63395	2.8538	6.31188e-06	0.000843341			DOWN	DOWN
ENSBTAG00000004118	1.48198	1.48211	6.808	6.38021e-06	0.000844274	5'-aminolevulinate synthase 1 [Source:VGNC Symbol;Acc:VGNC:25803]	ALAS1	UP	UP
ENSBTAG00000004558	1.69755	1.70224	2.06346	6.53426e-06	0.000849388	chromosome 10 C15orf48 homolog [Source:VGNC Symbol;Acc:VGNC:52612]	C10H15orf48	UP	UP
ENSBTAG00000010464	-2.02956	-2.03024	3.51354	6.54917e-06	0.000849388	MN1 proto-oncogene, transcriptional regulator [Source:VGNC Symbol;Acc:VGNC:31536]	MN1	DOWN	DOWN
ENSBTAG00000021381	-3.29969	-3.36225	-1.39843	6.60402e-06	0.000849388	dishevelled associated activator of morphogenesis 2 [Source:VGNC Symbol;Acc:VGNC:27863]	DAAM2	DOWN	DOWN
ENSBTAG00000018566	-2.91571	-2.927	0.488681	6.68186e-06	0.000851443	secreted frizzled related protein 5 [Source:VGNC Symbol;Acc:VGNC:34523]	SFRP5	DOWN	DOWN
ENSBTAG00000021176	-1.22384	-1.22386	8.26371	6.78974e-06	0.000857252	cysteine rich secretory protein LCCL domain containing 2 [Source:VGNC Symbol;Acc:VGNC:27715]	CRISPLD2	DOWN	DOWN
ENSBTAG00000000161	3.90621	3.9661	0.393521	6.98361e-06	0.000865842	transmembrane protein 40 [Source:VGNC Symbol;Acc:VGNC:36084]	TMEM40	UP	UP
ENSBTAG00000010353	1.38679	1.38706	4.78977	6.96988e-06	0.000865842	ATPase copper transporting beta [Source:VGNC Symbol;Acc:VGNC:26328]	ATP7B	UP	UP
ENSBTAG00000020573	-1.72211	-1.72333	2.39926	7.17067e-06	0.000881096	signal peptide, CUB domain and EGF like domain containing 2 [Source:VGNC Symbol;Acc:VGNC:34372]	SCUBE2	DOWN	DOWN
ENSBTAG00000013095	1.97435	1.97617	3.50731	7.41325e-06	0.000892242	forkhead box N1 [Source:VGNC Symbol;Acc:VGNC:29095]	FOXN1	UP	UP
ENSBTAG00000033197	4.29108	4.44828	-1.18708	7.45588e-06	0.000892242	ependymin related 1 [Source:VGNC Symbol;Acc:VGNC:28530]	EPDR1	UP	UP
ENSBTAG00000038715	5.96438	6.40605	-0.136256	7.39694e-06	0.000892242			UP	UP
ENSBTAG00000000736	1.60108	1.6012	6.18699	7.64102e-06	0.000906515	LDL receptor related protein 8 [Source:VGNC Symbol;Acc:VGNC:30994]	LRP8	UP	UP
ENSBTAG00000011644	-2.53754	-2.53951	2.38538	7.76659e-06	0.000913537	Bos taurus thrombospondin type 1 domain containing 4 (THSD4), mRNA. [Source:RefSeq mRNA;Acc:NM_001078030]	THSD4	DOWN	DOWN
ENSBTAG00000002940	-1.9617	-1.96201	4.44026	8.60639e-06	0.00100374	Wnt family member 16 [Source:VGNC Symbol;Acc:VGNC:36956]	WNT16	DOWN	DOWN
ENSBTAG00000015821	2.21713	2.2191	3.82431	8.74201e-06	0.00101099	adenosine monophosphate deaminase 3 [Source:VGNC Symbol;Acc:VGNC:50189]	AMPD3	UP	UP
ENSBTAG00000015511	1.47495	1.47502	7.59138	9.10474e-06	0.00104416	fatty acid desaturase 3 [Source:VGNC Symbol;Acc:VGNC:28703]	FADS3	UP	UP
ENSBTAG00000017318	3.11996	3.12954	2.54223	9.26121e-06	0.00105333	transmembrane protein 178A [Source:VGNC Symbol;Acc:VGNC:36003]	TMEM178A	UP	UP
ENSBTAG00000005843	1.23642	1.2365	6.97827	9.4692e-06	0.00106816	RNA exonuclease 2 [Source:VGNC Symbol;Acc:VGNC:33884]	REXO2	UP	UP
ENSBTAG00000007799	1.29021	1.29039	6.52559	9.56076e-06	0.00106972	mitochondrial fission regulator 2 [Source:VGNC Symbol;Acc:VGNC:31728]	MTFR2	UP	UP
ENSBTAG00000006991	3.50859	3.58632	-0.819066	1.00076e-05	0.00111068	alcohol dehydrogenase 6 (class V) [Source:NCBI gene;Acc:510551]	ADH6	UP	UP
ENSBTAG00000047330	-1.81934	-1.81959	5.08694	1.03182e-05	0.001136	fatty acid binding protein 5 [Source:NCBI gene;Acc:281760]	FABP5	DOWN	DOWN
ENSBTAG00000037526	-2.53919	-2.54404	1.14456	1.06119e-05	0.00115906	fatty acid binding protein 4, adipocyte [Source:NCBI gene;Acc:281759]	FABP4	DOWN	DOWN
ENSBTAG00000014560	-1.62874	-1.629	4.81959	1.0811e-05	0.0011715	H2.0 like homeobox [Source:VGNC Symbol;Acc:VGNC:50277]	HLX	DOWN	DOWN
ENSBTAG00000005260	2.18167	2.18227	6.32187	1.10405e-05	0.00118702	secreted phosphoprotein 1 [Source:VGNC Symbol;Acc:VGNC:35232]	SPP1	UP	UP
ENSBTAG00000019577	-4.87811	-5.03031	-1.02012	1.15957e-05	0.00123705	atypical chemokine receptor 4 [Source:VGNC Symbol;Acc:VGNC:25542]	ACKR4	DOWN	DOWN
ENSBTAG00000050852	-3.44478	-3.44543	4.94177	1.18737e-05	0.00125697	C-X-C motif chemokine ligand 9 [Source:NCBI gene;Acc:513990]	CXCL9	DOWN	DOWN
ENSBTAG00000000706	-1.90236	-1.90262	5.26994	1.24738e-05	0.00128107	ADAM metallopeptidase with thrombospondin type 1 motif 1 [Source:VGNC Symbol;Acc:VGNC:25614]	ADAMTS1	DOWN	DOWN
ENSBTAG00000009733	2.88097	2.89567	1.5148	1.2328e-05	0.00128107	fructose-bisphosphatase 1 [Source:VGNC Symbol;Acc:VGNC:28887]	FBP1	UP	UP
ENSBTAG00000013419	1.87536	1.87571	5.314	1.2441e-05	0.00128107	HIV-1 Tat interactive protein 2 [Source:VGNC Symbol;Acc:VGNC:29989]	HTATIP2	UP	UP
ENSBTAG00000019612	-2.26978	-2.2702	4.51378	1.24466e-05	0.00128107	ribonuclease A family member 4 [Source:VGNC Symbol;Acc:VGNC:33998]	RNASE4	DOWN	DOWN
ENSBTAG00000005300	1.38311	1.38338	5.68835	1.29916e-05	0.00130612	transmembrane protein 51 [Source:VGNC Symbol;Acc:VGNC:36094]	TMEM51	UP	UP
ENSBTAG00000015441	-3.94021	-3.94957	1.93266	1.30973e-05	0.00130612	actin gamma 2, smooth muscle [Source:VGNC Symbol;Acc:VGNC:59201]	ACTG2	DOWN	DOWN
ENSBTAG00000020073	3.2119	3.24723	0.634073	1.30633e-05	0.00130612	neutral cholesterol ester hydrolase 1 [Source:VGNC Symbol;Acc:VGNC:31911]	NCEH1	UP	UP
ENSBTAG00000024493	-2.39175	-2.39214	4.77277	1.29929e-05	0.00130612	dehydrogenase/reductase 3 [Source:NCBI gene;Acc:281482]	DHRS3	DOWN	DOWN
ENSBTAG00000008105	1.62355	1.62456	5.09252	1.3228e-05	0.00130967	RNA binding motif protein 38 [Source:VGNC Symbol;Acc:VGNC:33798]	RBM38	UP	UP
ENSBTAG00000047827	2.39744	2.40226	2.64776	1.39483e-05	0.00137111	renin binding protein [Source:VGNC Symbol;Acc:VGNC:33866]	RENBP	UP	UP
ENSBTAG00000048125	2.00597	2.01043	1.77854	1.44539e-05	0.00141074	ectonucleoside triphosphate diphosphohydrolase 2 [Source:VGNC Symbol;Acc:VGNC:28509]	ENTPD2	UP	UP
ENSBTAG00000007827	1.52322	1.52433	4.16579	1.53762e-05	0.00149019	REST corepressor 2 [Source:VGNC Symbol;Acc:VGNC:33835]	RCOR2	UP	UP
ENSBTAG00000005714	2.99032	2.99901	3.0001	1.57676e-05	0.00151744	actin alpha cardiac muscle 1 [Source:VGNC Symbol;Acc:VGNC:25574]	ACTC1	UP	UP
ENSBTAG00000051732	-3.50182	-3.53931	-0.598611	1.60679e-05	0.0015356			DOWN	DOWN
ENSBTAG00000004879	-1.59596	-1.59622	4.73636	1.64588e-05	0.00156211	forkhead box O4 [Source:VGNC Symbol;Acc:VGNC:29100]	FOXO4	DOWN	DOWN
ENSBTAG00000047338	1.14991	1.15004	5.89638	1.70068e-05	0.00160306	discoidin, CUB and LCCL domain containing 1 [Source:VGNC Symbol;Acc:VGNC:27908]	DCBLD1	UP	UP
ENSBTAG00000002953	1.39887	1.39891	8.26157	1.75079e-05	0.00161707	thioredoxin [Source:VGNC Symbol;Acc:VGNC:56751]	TXN	UP	UP
ENSBTAG00000015715	3.81538	3.84986	1.09182	1.73493e-05	0.00161707	SPOC domain containing 1 [Source:VGNC Symbol;Acc:VGNC:56150]	SPOCD1	UP	UP
ENSBTAG00000026977	-3.473	-3.52863	-1.16289	1.74569e-05	0.00161707	protein tyrosine phosphatase receptor type Q [Source:VGNC Symbol;Acc:VGNC:33556]	PTPRQ	DOWN	DOWN
ENSBTAG00000011337	2.823	2.87228	-0.704098	1.76692e-05	0.00162109	ankyrin repeat domain 33B [Source:VGNC Symbol;Acc:VGNC:25923]	ANKRD33B	UP	NS
ENSBTAG00000016704	2.15837	2.16131	2.90627	1.8126e-05	0.00165199	solute carrier family 37 member 2 [Source:VGNC Symbol;Acc:VGNC:34843]	SLC37A2	UP	UP
ENSBTAG00000013147	1.78938	1.79017	5.82242	1.83777e-05	0.0016639	neurofilament heavy [Source:VGNC Symbol;Acc:VGNC:31985]	NEFH	UP	UP
ENSBTAG00000003300	1.36255	1.36259	8.58501	1.89585e-05	0.00169095	milk fat globule-EGF factor 8 protein [Source:VGNC Symbol;Acc:VGNC:31426]	MFGE8	UP	UP
ENSBTAG00000005667	3.47029	3.49668	1.84687	1.88531e-05	0.00169095			UP	UP
ENSBTAG00000007492	-2.73723	-2.74513	0.809599	1.9045e-05	0.00169095	ADAMTS like 2 [Source:VGNC Symbol;Acc:VGNC:25631]	ADAMTSL2	DOWN	DOWN
ENSBTAG00000051239	-1.91042	-1.91097	4.16762	1.9924e-05	0.00175765			DOWN	DOWN
ENSBTAG00000007036	2.13153	2.13793	1.963	2.03151e-05	0.00175834	solute carrier family 17 member 7 [Source:VGNC Symbol;Acc:VGNC:34702]	SLC17A7	UP	UP
ENSBTAG00000009691	-1.53993	-1.54083	3.17062	2.00596e-05	0.00175834	SH2B adaptor protein 2 [Source:VGNC Symbol;Acc:VGNC:59364]	SH2B2	DOWN	DOWN
ENSBTAG00000054306	1.10911	1.1094	5.41495	2.01881e-05	0.00175834			UP	UP
ENSBTAG00000013406	1.35783	1.35809	6.13441	2.05927e-05	0.00177123	cysteine and glycine rich protein 2 [Source:VGNC Symbol;Acc:VGNC:27774]	CSRP2	UP	UP
ENSBTAG00000005078	1.97679	1.97681	9.94014	2.07881e-05	0.00177693	ubiquitin C-terminal hydrolase L1 [Source:VGNC Symbol;Acc:VGNC:36631]	UCHL1	UP	UP
ENSBTAG00000018493	1.82268	1.82418	4.08847	2.13422e-05	0.00181304	glutamate rich 5 [Source:VGNC Symbol;Acc:VGNC:28585]	ERICH5	UP	UP
ENSBTAG00000046336	7.04199	7.4869	0.283697	2.15262e-05	0.00181744	RNA-binding protein S1, serine-rich domain-like [Source:NCBI gene;Acc:508834]		UP	UP
ENSBTAG00000000672	-1.76414	-1.76437	5.3303	2.18243e-05	0.00183138	OTU deubiquitinase with linear linkage specificity like [Source:VGNC Symbol;Acc:VGNC:28712]	OTULINL	DOWN	DOWN
ENSBTAG00000016847	-1.55907	-1.55921	5.65987	2.28876e-05	0.00189747	ADP ribosylation factor like GTPase 4D [Source:VGNC Symbol;Acc:VGNC:26146]	ARL4D	DOWN	DOWN
ENSBTAG00000017280	-1.7119	-1.71191	9.29914	2.27594e-05	0.00189747	complement C3 [Source:VGNC Symbol;Acc:VGNC:26638]	C3	DOWN	DOWN
ENSBTAG00000026885	4.26914	4.36554	-0.413245	2.32298e-05	0.00191431	ATP binding cassette subfamily B member 11 [Source:VGNC Symbol;Acc:VGNC:25463]	ABCB11	UP	UP
ENSBTAG00000038600	3.66992	3.70679	1.76385	2.35178e-05	0.0019265	leucine rich repeat containing 15 [Source:VGNC Symbol;Acc:VGNC:31001]	LRRC15	UP	UP
ENSBTAG00000010954	-2.58131	-2.58258	3.12957	2.38354e-05	0.00194096	ADP-ribosyltransferase 3 [Source:VGNC Symbol;Acc:VGNC:26180]	ART3	DOWN	DOWN
ENSBTAG00000016723	4.11838	4.23706	0.312432	2.41647e-05	0.00195158	growth factor independent 1 transcriptional repressor [Source:VGNC Symbol;Acc:VGNC:29325]	GFI1	UP	UP
ENSBTAG00000037899	-4.73984	-4.9618	-1.79981	2.42723e-05	0.00195158	delta like non-canonical Notch ligand 1 [Source:VGNC Symbol;Acc:VGNC:28092]	DLK1	DOWN	DOWN
ENSBTAG00000051412	2.12204	2.124	3.73351	2.43912e-05	0.00195158	hemoglobin, alpha 2 [Source:NCBI gene;Acc:512439]	HBA	UP	UP
ENSBTAG00000013929	3.20446	3.2109	2.71851	2.49308e-05	0.00198322	RRAD, Ras related glycolysis inhibitor and calcium channel regulator [Source:VGNC Symbol;Acc:VGNC:34158]	RRAD	UP	UP
ENSBTAG00000020538	1.90931	1.91037	4.69035	2.54654e-05	0.00201411	HECT and RLD domain containing E3 ubiquitin protein ligase 5 [Source:VGNC Symbol;Acc:VGNC:29814]	HERC5	UP	UP
ENSBTAG00000002136	-1.97375	-1.97397	5.51005	2.61997e-05	0.00206034	FCH and mu domain containing endocytic adaptor 1 [Source:VGNC Symbol;Acc:VGNC:28935]	FCHO1	DOWN	DOWN
ENSBTAG00000008013	-1.88379	-1.8852	2.44051	2.70414e-05	0.0021025	leucine rich repeat containing 2 [Source:VGNC Symbol;Acc:VGNC:59173]	LRRC2	DOWN	DOWN
ENSBTAG00000030334	1.78547	1.78714	4.61158	2.69532e-05	0.0021025	amine oxidase copper containing 2 [Source:VGNC Symbol;Acc:VGNC:25973]	AOC2	UP	UP
ENSBTAG00000050334	2.62615	2.64042	0.930749	2.71974e-05	0.00210275	CD83 molecule [Source:NCBI gene;Acc:617034]	CD83	UP	UP
ENSBTAG00000002430	-2.51599	-2.51662	4.76716	2.74692e-05	0.0021119	collagen type XVII alpha 1 chain [Source:VGNC Symbol;Acc:VGNC:27558]	COL17A1	DOWN	DOWN
ENSBTAG00000003212	-2.09091	-2.0919	3.46345	2.76471e-05	0.00211377	neuronatin [Source:VGNC Symbol;Acc:VGNC:32142]	NNAT	DOWN	DOWN
ENSBTAG00000014250	-1.6121	-1.6124	4.84774	2.81276e-05	0.00213863	zinc finger CCCH-type containing, antiviral 1 like [Source:VGNC Symbol;Acc:VGNC:37112]	ZC3HAV1L	DOWN	NS
ENSBTAG00000004342	2.28517	2.29263	1.90656	2.94009e-05	0.00222316	coiled-coil domain containing 87 [Source:VGNC Symbol;Acc:VGNC:26926]	CCDC87	UP	UP
ENSBTAG00000004494	1.50435	1.50557	3.20948	3.03213e-05	0.00228023	beta-1,4-N-acetyl-galactosaminyltransferase 1 [Source:VGNC Symbol;Acc:VGNC:26385]	B4GALNT1	UP	UP
ENSBTAG00000008111	1.27973	1.28016	4.73204	3.12901e-05	0.00233848	extended synaptotagmin 3 [Source:VGNC Symbol;Acc:VGNC:28615]	ESYT3	UP	UP
ENSBTAG00000044192	-1.53681	-1.53692	5.65299	3.14358e-05	0.00233848	MAF bZIP transcription factor [Source:VGNC Symbol;Acc:VGNC:57051]	MAF	DOWN	DOWN
ENSBTAG00000010689	-3.35782	-3.42069	-1.56782	3.30623e-05	0.00242789	neuregulin 2 [Source:VGNC Symbol;Acc:VGNC:55226]	NRG2	DOWN	DOWN
ENSBTAG00000016223	2.7448	2.75541	0.890011	3.30579e-05	0.00242789	secernin 1 [Source:VGNC Symbol;Acc:VGNC:34366]	SCRN1	UP	NS
ENSBTAG00000020893	2.36028	2.36925	1.52793	3.31669e-05	0.00242789	matrilin 3 [Source:VGNC Symbol;Acc:VGNC:59347]	MATN3	UP	NS
ENSBTAG00000046467	-1.57993	-1.58085	2.92452	3.40199e-05	0.00247715	protein tyrosine phosphatase 4A3 [Source:VGNC Symbol;Acc:VGNC:33525]	PTP4A3	DOWN	DOWN
ENSBTAG00000011207	1.78846	1.7885	8.5155	3.43319e-05	0.00248631	calponin 1 [Source:VGNC Symbol;Acc:VGNC:27508]	CNN1	UP	NS
ENSBTAG00000018773	1.52753	1.52865	4.56996	3.4507e-05	0.00248631	Rho family GTPase 1 [Source:VGNC Symbol;Acc:VGNC:34004]	RND1	UP	UP
ENSBTAG00000004835	-2.67039	-2.70803	-1.04907	3.54161e-05	0.00251236	homeobox D3 [Source:VGNC Symbol;Acc:VGNC:29933]	HOXD3	DOWN	DOWN
ENSBTAG00000017409	-1.31853	-1.31876	5.19805	3.52719e-05	0.00251236	distal-less homeobox 3 [Source:VGNC Symbol;Acc:VGNC:55816]	DLX3	DOWN	DOWN
ENSBTAG00000039954	-2.21271	-2.2132	4.72456	3.51937e-05	0.00251236	COPI coat complex subunit zeta 2 [Source:VGNC Symbol;Acc:VGNC:27608]	COPZ2	DOWN	DOWN
ENSBTAG00000024869	-3.03232	-3.0368	2.05732	3.70197e-05	0.00261264	C-X3-C motif chemokine ligand 1 [Source:VGNC Symbol;Acc:VGNC:52190]	CX3CL1	DOWN	DOWN
ENSBTAG00000004458	2.60478	2.62563	0.514874	3.77877e-05	0.00262724	MORN repeat containing 3 [Source:VGNC Symbol;Acc:VGNC:31560]	MORN3	UP	UP
ENSBTAG00000045588	3.51451	3.52468	2.34762	3.77992e-05	0.00262724	bone marrow stromal antigen 2 [Source:NCBI gene;Acc:100298356]		UP	UP
ENSBTAG00000053295	4.08585	4.10737	2.30968	3.74803e-05	0.00262724			UP	UP
ENSBTAG00000019872	5.28169	5.71947	-1.34768	3.81584e-05	0.00263887	phosphoinositide-3-kinase adaptor protein 1 [Source:VGNC Symbol;Acc:VGNC:54469]	PIK3AP1	UP	NS
ENSBTAG00000040053	3.04626	3.05161	3.20181	3.92304e-05	0.00269944	myosin heavy chain 6 [Source:VGNC Symbol;Acc:VGNC:55126]	MYH6	UP	UP
ENSBTAG00000052771	-1.96294	-1.96811	0.676288	3.9568e-05	0.00270913			DOWN	NS
ENSBTAG00000015717	1.34822	1.34938	3.57475	4.01522e-05	0.00273552	hes related family bHLH transcription factor with YRPW motif 1 [Source:VGNC Symbol;Acc:VGNC:29828]	HEY1	UP	UP
ENSBTAG00000007239	-3.66507	-3.72908	-0.919061	4.03612e-05	0.00273621	TNF alpha induced protein 6 [Source:VGNC Symbol;Acc:VGNC:36156]	TNFAIP6	DOWN	DOWN
ENSBTAG00000009987	1.03094	1.03097	7.62539	4.0617e-05	0.00274005	integrin subunit beta 3 [Source:NCBI gene;Acc:282642]	ITGB3	UP	UP
ENSBTAG00000008575	-1.46121	-1.46145	4.33711	4.13588e-05	0.00277211	cingulin like 1 [Source:VGNC Symbol;Acc:VGNC:27259]	CGNL1	DOWN	DOWN
ENSBTAG00000046803	-2.20819	-2.20829	6.38286	4.14951e-05	0.00277211	growth arrest specific 1 [Source:VGNC Symbol;Acc:VGNC:29256]	GAS1	DOWN	DOWN
ENSBTAG00000015498	1.50624	1.51101	1.97644	4.23468e-05	0.00280347	ELOVL fatty acid elongase 4 [Source:VGNC Symbol;Acc:VGNC:28450]	ELOVL4	UP	UP
ENSBTAG00000016221	-1.81222	-1.81235	5.74898	4.25755e-05	0.00280347	angiomotin [Source:VGNC Symbol;Acc:VGNC:25870]	AMOT	DOWN	DOWN
ENSBTAG00000054765	7.70241	1.44269e+08	-0.707374	4.24108e-05	0.00280347	peptidoglycan recognition protein 4 [Source:NCBI gene;Acc:616843]	PGLYRP4	UP	UP
ENSBTAG00000038186	1.23369	1.23416	4.33344	4.38148e-05	0.00285399	glutaredoxin [Source:NCBI gene;Acc:515416]	GLRX	UP	UP
ENSBTAG00000039571	-1.22507	-1.22523	5.47116	4.37179e-05	0.00285399	proline and serine rich 2 [Source:VGNC Symbol;Acc:VGNC:33368]	PROSER2	DOWN	DOWN
ENSBTAG00000054461	2.61529	2.63323	0.390879	4.39649e-05	0.00285399	integrin subunit alpha X [Source:NCBI gene;Acc:101904063]		UP	UP
ENSBTAG00000003642	1.74267	1.74268	9.94361	4.42493e-05	0.00285896	peroxiredoxin 1 [Source:VGNC Symbol;Acc:VGNC:33299]	PRDX1	UP	UP
ENSBTAG00000012074	-2.23593	-2.23716	3.27268	4.49149e-05	0.00288841	MYB proto-oncogene, transcription factor [Source:VGNC Symbol;Acc:VGNC:31776]	MYB	DOWN	DOWN
ENSBTAG00000017350	-1.59896	-1.60069	1.7098	4.51426e-05	0.00288955	piccolo presynaptic cytomatrix protein [Source:VGNC Symbol;Acc:VGNC:32633]	PCLO	DOWN	NS
ENSBTAG00000051340	1.95217	1.95777	2.06619	4.63666e-05	0.00295415			UP	UP
ENSBTAG00000015369	2.32911	2.32982	5.49176	4.68976e-05	0.00297421	MLLT11 transcription factor 7 cofactor [Source:VGNC Symbol;Acc:VGNC:31502]	MLLT11	UP	UP
ENSBTAG00000005377	-2.69702	-2.69924	2.58671	4.72544e-05	0.0029831	sclerostin domain containing 1 [Source:VGNC Symbol;Acc:VGNC:35136]	SOSTDC1	DOWN	DOWN
ENSBTAG00000025942	-2.60532	-2.61191	0.909862	4.75689e-05	0.00298924	15-hydroxyprostaglandin dehydrogenase [Source:VGNC Symbol;Acc:VGNC:56973]	HPGD	DOWN	DOWN
ENSBTAG00000011112	2.37995	2.401	0.411578	4.78351e-05	0.00299231	potassium two pore domain channel subfamily K member 5 [Source:VGNC Symbol;Acc:VGNC:30475]	KCNK5	UP	UP
ENSBTAG00000006194	1.93774	1.9381	7.04277	4.85955e-05	0.00302611	FOS like 1, AP-1 transcription factor subunit [Source:VGNC Symbol;Acc:VGNC:29075]	FOSL1	UP	UP
ENSBTAG00000010906	-1.28953	-1.29022	2.77476	4.94805e-05	0.00305359	ribosomal protein S6 kinase A5 [Source:VGNC Symbol;Acc:VGNC:34144]	RPS6KA5	DOWN	NS
ENSBTAG00000050252	2.01658	2.03626	1.8035	4.92644e-05	0.00305359			UP	UP
ENSBTAG00000004208	1.91832	1.92081	2.95525	4.97722e-05	0.00305788	pleckstrin homology and RhoGEF domain containing G6 [Source:VGNC Symbol;Acc:VGNC:33019]	PLEKHG6	UP	UP
ENSBTAG00000014001	1.74862	1.74864	9.35521	5.00631e-05	0.00306208	microtubule associated protein 1A [Source:VGNC Symbol;Acc:VGNC:31177]	MAP1A	UP	UP
ENSBTAG00000005574	2.10798	2.10803	8.6505	5.0839e-05	0.00309578	clusterin [Source:NCBI gene;Acc:280750]	CLU	UP	UP
ENSBTAG00000017864	4.48115	4.71235	-0.0629087	5.22239e-05	0.0031661	peripherin [Source:VGNC Symbol;Acc:VGNC:33384]	PRPH	UP	UP
ENSBTAG00000001752	1.90488	1.90648	2.91429	5.4696e-05	0.00330143	alpha-L-fucosidase 2 [Source:VGNC Symbol;Acc:VGNC:29141]	FUCA2	UP	UP
ENSBTAG00000052904	-1.65249	-1.65482	1.92622	5.50179e-05	0.00330636	mex-3 RNA binding family member B [Source:NCBI gene;Acc:539904]	MEX3B	DOWN	DOWN
ENSBTAG00000013527	1.3552	1.35522	8.65689	5.69586e-05	0.0034016	phosphogluconate dehydrogenase [Source:VGNC Symbol;Acc:VGNC:32786]	PGD	UP	NS
ENSBTAG00000049754	1.46836	1.47108	2.19549	5.70971e-05	0.0034016	family with sequence similarity 177 member B [Source:NCBI gene;Acc:100847316]	FAM177B	UP	UP
ENSBTAG00000032548	2.25538	2.26681	0.766459	5.79801e-05	0.00343932	syntabulin [Source:VGNC Symbol;Acc:VGNC:35503]	SYBU	UP	UP
ENSBTAG00000007450	-1.97959	-1.98001	4.79473	5.98783e-05	0.00352814	complement C2 [Source:VGNC Symbol;Acc:VGNC:53959]	C2	DOWN	DOWN
ENSBTAG00000032301	-2.01336	-2.01862	0.59009	5.99902e-05	0.00352814	solute carrier family 26 member 7 [Source:VGNC Symbol;Acc:VGNC:34782]	SLC26A7	DOWN	DOWN
ENSBTAG00000023283	4.4388	4.86865	-1.55372	6.14696e-05	0.00359976	junction adhesion molecule like [Source:VGNC Symbol;Acc:VGNC:30370]	JAML	UP	UP
ENSBTAG00000002508	1.85364	1.85891	2.13958	6.29437e-05	0.0036612	G protein subunit gamma 3 [Source:VGNC Symbol;Acc:VGNC:29466]	GNG3	UP	UP
ENSBTAG00000019975	2.7718	2.7825	4.55216	6.30508e-05	0.0036612	interleukin 7 receptor [Source:VGNC Symbol;Acc:VGNC:30170]	IL7R	UP	UP
ENSBTAG00000017223	-1.85541	-1.85585	4.08598	6.46979e-05	0.00373029	mesoderm specific transcript [Source:VGNC Symbol;Acc:VGNC:31393]	MEST	DOWN	DOWN
ENSBTAG00000030319	1.27524	1.27554	5.2194	6.50053e-05	0.00373029	globoside alpha-1,3-N-acetylgalactosaminyltransferase 1 [Source:VGNC Symbol;Acc:VGNC:59217]	GBGT1	UP	UP
ENSBTAG00000034338	-3.48326	-3.57123	-1.48272	6.50538e-05	0.00373029	chromosome 15 C11orf88 homolog [Source:VGNC Symbol;Acc:VGNC:54859]	C15H11orf88	DOWN	DOWN
ENSBTAG00000008462	-1.87246	-1.8738	3.55375	6.69049e-05	0.00382052	family with sequence similarity 43 member A [Source:VGNC Symbol;Acc:VGNC:28813]	FAM43A	DOWN	DOWN
ENSBTAG00000021609	2.47564	2.51422	-0.0964699	6.74154e-05	0.00383376	adhesion G protein-coupled receptor F1 [Source:VGNC Symbol;Acc:VGNC:25661]	ADGRF1	UP	UP
ENSBTAG00000021160	2.20795	2.22156	0.64255	6.78466e-05	0.00384241	adaptor related protein complex 1 subunit mu 2 [Source:VGNC Symbol;Acc:VGNC:25980]	AP1M2	UP	UP
ENSBTAG00000001725	-3.26394	-3.26476	4.41609	6.84328e-05	0.00384359	C-X-C motif chemokine ligand 10 [Source:VGNC Symbol;Acc:VGNC:27846]	CXCL10	DOWN	DOWN
ENSBTAG00000013343	2.7726	2.77269	8.22742	6.89846e-05	0.00384359	ferritin light chain [Source:NCBI gene;Acc:286861]	FTL	UP	UP
ENSBTAG00000019600	4.51641	4.63693	0.0510424	6.84517e-05	0.00384359	oocyte expressed protein [Source:VGNC Symbol;Acc:VGNC:32431]	OOEP	UP	UP
ENSBTAG00000032427	-1.61131	-1.61137	6.71612	6.87579e-05	0.00384359	formin homology 2 domain containing 1 [Source:VGNC Symbol;Acc:VGNC:29003]	FHOD1	DOWN	DOWN
ENSBTAG00000017509	3.12445	3.14873	2.754	6.93836e-05	0.00385023	myopalladin [Source:VGNC Symbol;Acc:VGNC:31843]	MYPN	UP	UP
ENSBTAG00000004757	-2.22605	-2.22609	7.76714	7.03818e-05	0.0038851	latent transforming growth factor beta binding protein 4 [Source:VGNC Symbol;Acc:VGNC:31074]	LTBP4	DOWN	DOWN
ENSBTAG00000009297	2.60133	2.61047	1.1664	7.05767e-05	0.0038851	pannexin 2 [Source:VGNC Symbol;Acc:VGNC:32568]	PANX2	UP	UP
ENSBTAG00000015596	-2.08499	-2.08687	2.08311	7.12869e-05	0.00390857	solute carrier organic anion transporter family member 2B1 [Source:VGNC Symbol;Acc:VGNC:34952]	SLCO2B1	DOWN	DOWN
ENSBTAG00000020330	-1.08938	-1.08942	7.57815	7.25323e-05	0.00396107	BTG anti-proliferation factor 1 [Source:VGNC Symbol;Acc:VGNC:26597]	BTG1	DOWN	DOWN
ENSBTAG00000021570	3.86281	3.89324	0.94074	7.29609e-05	0.00396872	pleckstrin homology and RhoGEF domain containing G4 [Source:VGNC Symbol;Acc:VGNC:33017]	PLEKHG4	UP	UP
ENSBTAG00000026032	3.65827	3.72582	-0.138934	7.54518e-05	0.00408806	zyg-11 family member A, cell cycle regulator [Source:VGNC Symbol;Acc:VGNC:37393]	ZYG11A	UP	UP
ENSBTAG00000011839	1.20247	1.20248	8.67551	7.59789e-05	0.00410048	3-hydroxy-3-methylglutaryl-CoA synthase 1 [Source:VGNC Symbol;Acc:VGNC:29880]	HMGCS1	UP	UP
ENSBTAG00000010726	-1.80538	-1.8064	2.73842	7.68349e-05	0.00413048	coagulation factor VIII [Source:VGNC Symbol;Acc:VGNC:28690]	F8	DOWN	DOWN
ENSBTAG00000024269	-1.37364	-1.3738	4.90662	7.86522e-05	0.00421172	transforming growth factor beta receptor 3 [Source:VGNC Symbol;Acc:VGNC:49979]	TGFBR3	DOWN	DOWN
ENSBTAG00000013912	1.46702	1.46704	8.85527	7.96019e-05	0.00422966	thioredoxin reductase 1 [Source:VGNC Symbol;Acc:VGNC:36545]	TXNRD1	UP	UP
ENSBTAG00000052716	6.73582	7.17984	0.108904	7.93647e-05	0.00422966			UP	UP
ENSBTAG00000007969	2.41418	2.42794	1.57069	8.02233e-05	0.00424628	cell death inducing DFFA like effector c [Source:VGNC Symbol;Acc:VGNC:27365]	CIDEC	UP	UP
ENSBTAG00000015248	1.33045	1.331	4.57346	8.12307e-05	0.00426678	phospholipase A2, group XVI [Source:NCBI gene;Acc:506802]	PLA2G16	UP	UP
ENSBTAG00000034147	-1.51546	-1.51559	5.40133	8.12181e-05	0.00426678	olfactomedin like 2B [Source:VGNC Symbol;Acc:VGNC:32423]	OLFML2B	DOWN	DOWN
ENSBTAG00000012463	-1.69839	-1.69885	4.95388	8.28575e-05	0.00433569	zinc finger matrin-type 3 [Source:VGNC Symbol;Acc:VGNC:37192]	ZMAT3	DOWN	DOWN
ENSBTAG00000039035	6.0708	6.09005	3.97214	8.41677e-05	0.00438756	heat shock protein family A (Hsp70) member 6 [Source:VGNC Symbol;Acc:VGNC:55236]	HSPA6	UP	UP
ENSBTAG00000018198	2.45374	2.49216	-0.316913	8.64002e-05	0.00447808	toll like receptor 9 [Source:NCBI gene;Acc:282602]	TLR9	UP	UP
ENSBTAG00000054345	6.24719	6.37132	1.78881	8.65549e-05	0.00447808	melanoma-associated antigen B4 [Source:NCBI gene;Acc:789863]		UP	UP
ENSBTAG00000018446	1.85497	1.8608	1.7801	8.75221e-05	0.00451116	grancalcin [Source:VGNC Symbol;Acc:VGNC:29278]	GCA	UP	UP
ENSBTAG00000022294	1.12428	1.12432	7.68379	8.82634e-05	0.00453239	fatty acid desaturase 1 [Source:VGNC Symbol;Acc:VGNC:28701]	FADS1	UP	UP
ENSBTAG00000016413	2.60122	2.63231	0.151923	8.89015e-05	0.00454818	dual specificity phosphatase 26 [Source:VGNC Symbol;Acc:VGNC:28258]	DUSP26	UP	UP
ENSBTAG00000053103	2.73893	2.75999	1.41133	8.9642e-05	0.00456909	trichohyalin [Source:NCBI gene;Acc:613296]		UP	UP
ENSBTAG00000050658	6.63329	6.87238	0.916852	8.9981e-05	0.00456944			UP	UP
ENSBTAG00000000434	3.38647	3.38667	7.72773	9.29429e-05	0.00465867	crystallin alpha B [Source:VGNC Symbol;Acc:VGNC:27732]	CRYAB	UP	UP
ENSBTAG00000007417	1.5587	1.56117	2.88404	9.22284e-05	0.00465867	growth differentiation factor 11 [Source:VGNC Symbol;Acc:VGNC:29300]	GDF11	UP	NS
ENSBTAG00000045901	3.12378	3.19905	-0.0843173	9.29769e-05	0.00465867	claudin 6 [Source:VGNC Symbol;Acc:VGNC:27418]	CLDN6	UP	UP
ENSBTAG00000048950	1.3402	1.34261	2.90333	9.30921e-05	0.00465867	Bos taurus UL16-binding protein 15 (ULBP15), mRNA. [Source:RefSeq mRNA;Acc:NM_001168611]	ULBP13	UP	UP
ENSBTAG00000011589	-1.38444	-1.38451	6.33852	9.34735e-05	0.00466081	cell division cycle 14B [Source:VGNC Symbol;Acc:VGNC:56939]	CDC14B	DOWN	NS
ENSBTAG00000009461	3.17403	3.21607	0.183498	9.5768e-05	0.00467361	serine/threonine/tyrosine interacting like 1 [Source:VGNC Symbol;Acc:VGNC:35453]	STYXL1	UP	UP
ENSBTAG00000013923	3.26224	3.37522	-0.0183942	9.54573e-05	0.00467361	glutaminyl-peptide cyclotransferase [Source:VGNC Symbol;Acc:VGNC:33598]	QPCT	UP	UP
ENSBTAG00000014466	-3.5515	-3.60736	-1.16808	9.4942e-05	0.00467361	V-set domain containing T cell activation inhibitor 1 [Source:VGNC Symbol;Acc:VGNC:36848]	VTCN1	DOWN	DOWN
ENSBTAG00000020173	-3.16641	-3.17192	1.91783	9.48818e-05	0.00467361	inositol polyphosphate-5-phosphatase D [Source:VGNC Symbol;Acc:VGNC:30212]	INPP5D	DOWN	DOWN
ENSBTAG00000031231	1.58063	1.58118	4.91529	9.57088e-05	0.00467361	interferon regulatory factor 1 [Source:VGNC Symbol;Acc:VGNC:30270]	IRF1	UP	NS
ENSBTAG00000033702	2.20101	2.21816	0.0178648	9.44527e-05	0.00467361	StAR related lipid transfer domain containing 8 [Source:VGNC Symbol;Acc:VGNC:35369]	STARD8	UP	NS
ENSBTAG00000017397	-3.08449	-3.15596	-1.75372	9.78331e-05	0.00473042	zinc finger protein 423 [Source:VGNC Symbol;Acc:VGNC:37273]	ZNF423	DOWN	DOWN
ENSBTAG00000021735	4.32716	4.55752	-0.449289	9.75458e-05	0.00473042	polypeptide N-acetylgalactosaminyltransferase 14 [Source:VGNC Symbol;Acc:VGNC:29227]	GALNT14	UP	NS
ENSBTAG00000048999	1.56255	1.56378	3.52977	9.8071e-05	0.00473042	tripartite motif containing 6 [Source:NCBI gene;Acc:514492]	TRIM6	UP	UP
ENSBTAG00000049881	3.99083	4.14633	-0.514035	9.8307e-05	0.00473042	zinc finger protein 266 [Source:NCBI gene;Acc:509250]	ZNF266	UP	UP
ENSBTAG00000004849	1.48246	1.48348	2.87498	0.000101099	0.00484561	immunoglobulin superfamily member 3 [Source:VGNC Symbol;Acc:VGNC:30094]	IGSF3	UP	UP
ENSBTAG00000006939	2.20515	2.21514	1.3159	0.000102004	0.00484561	FYVE, RhoGEF and PH domain containing 3 [Source:VGNC Symbol;Acc:VGNC:28966]	FGD3	UP	UP
ENSBTAG00000012780	4.40384	4.63446	-0.441228	0.000102109	0.00484561	lactoperoxidase [Source:VGNC Symbol;Acc:VGNC:30970]	LPO	UP	UP
ENSBTAG00000015582	2.32558	2.32572	6.88801	0.000101555	0.00484561	heme oxygenase 1 [Source:VGNC Symbol;Acc:VGNC:29885]	HMOX1	UP	UP
ENSBTAG00000007104	-1.75396	-1.75846	0.865393	0.000102906	0.00486666	junctophilin 4 [Source:VGNC Symbol;Acc:VGNC:30383]	JPH4	DOWN	DOWN
ENSBTAG00000021576	-1.57307	-1.57347	4.03105	0.000105415	0.00496822	leiomodin 1 [Source:VGNC Symbol;Acc:VGNC:30938]	LMOD1	DOWN	DOWN
ENSBTAG00000000460	1.37878	1.37926	4.26502	0.000106775	0.00501516	synaptotagmin like 2 [Source:NCBI gene;Acc:614406]	SYTL2	UP	NS
ENSBTAG00000006253	2.00776	2.00778	9.94609	0.000110016	0.00514982	filamin C [Source:VGNC Symbol;Acc:VGNC:29035]	FLNC	UP	NS
ENSBTAG00000000983	-3.92524	-4.07292	-1.70173	0.000110796	0.00515464	ATP binding cassette subfamily C member 8 [Source:VGNC Symbol;Acc:VGNC:25475]	ABCC8	DOWN	NS
ENSBTAG00000039050	1.30111	1.30144	5.49003	0.000110869	0.00515464	purinergic receptor P2Y2 [Source:VGNC Symbol;Acc:VGNC:32528]	P2RY2	UP	UP
ENSBTAG00000009126	1.38777	1.38889	3.74894	0.000111692	0.00517545	Y-box binding protein 2 [Source:VGNC Symbol;Acc:VGNC:37017]	YBX2	UP	NS
ENSBTAG00000001368	1.41462	1.41464	8.81823	0.000117646	0.00539232	galectin 3 binding protein [Source:VGNC Symbol;Acc:VGNC:30853]	LGALS3BP	UP	NS
ENSBTAG00000010992	1.16242	1.16292	4.61456	0.000117824	0.00539232	cathepsin H [Source:VGNC Symbol;Acc:VGNC:27816]	CTSH	UP	UP
ENSBTAG00000020127	4.88582	5.32069	-1.11001	0.00011794	0.00539232	transketolase like 1 [Source:VGNC Symbol;Acc:VGNC:35885]	TKTL1	UP	UP
ENSBTAG00000049965	5.03471	5.47057	-1.18121	0.000117512	0.00539232			UP	NS
ENSBTAG00000033248	-1.51837	-1.51885	3.97577	0.000118391	0.00539504	cadherin 3 [Source:VGNC Symbol;Acc:VGNC:27103]	CDH3	DOWN	DOWN
ENSBTAG00000014020	1.40858	1.40898	4.9795	0.000118818	0.0053966	rhotekin 2 [Source:VGNC Symbol;Acc:VGNC:34198]	RTKN2	UP	UP
ENSBTAG00000021422	-2.29914	-2.31564	-0.395963	0.000121983	0.00552212	PDZ domain containing 4 [Source:VGNC Symbol;Acc:VGNC:32727]	PDZD4	DOWN	NS
ENSBTAG00000011338	-1.93833	-1.93971	2.41623	0.000122952	0.00554776	neuronal regeneration related protein [Source:NCBI gene;Acc:100125763]	NREP	DOWN	DOWN
ENSBTAG00000003015	-1.7271	-1.72736	5.00509	0.000125402	0.00562146	sestrin 1 [Source:VGNC Symbol;Acc:VGNC:34488]	SESN1	DOWN	DOWN
ENSBTAG00000012817	1.41795	1.41957	3.3767	0.000125093	0.00562146	jagged canonical Notch ligand 1 [Source:VGNC Symbol;Acc:VGNC:30361]	JAG1	UP	UP
ENSBTAG00000023039	5.12395	5.24623	1.02165	0.000129601	0.00579083	dual specificity phosphatase 13 [Source:NCBI gene;Acc:616048]	DUSP13	UP	UP
ENSBTAG00000019553	5.54002	5.77646	-0.119486	0.000130976	0.00579579	A-kinase anchor protein 17B [Source:NCBI gene;Acc:536148]		UP	UP
ENSBTAG00000020041	-1.50142	-1.50174	5.02685	0.000130965	0.00579579	family with sequence similarity 13 member B [Source:VGNC Symbol;Acc:VGNC:55222]	FAM13B	DOWN	DOWN
ENSBTAG00000021182	1.2339	1.23403	5.47105	0.000130743	0.00579579	dedicator of cytokinesis 4 [Source:VGNC Symbol;Acc:VGNC:28158]	DOCK4	UP	UP
ENSBTAG00000008507	2.16783	2.181	1.42906	0.000134636	0.00591968	sphingosine kinase 1 [Source:VGNC Symbol;Acc:VGNC:35210]	SPHK1	UP	UP
ENSBTAG00000044046	-2.89741	-2.93307	-1.17337	0.000134315	0.00591968	sarcoglycan delta [Source:VGNC Symbol;Acc:VGNC:34537]	SGCD	DOWN	DOWN
ENSBTAG00000009812	1.25715	1.25729	9.33741	0.000136777	0.00599468	chemokine (C-X-C motif) ligand 5 [Source:NCBI gene;Acc:281735]	CXCL5	UP	UP
ENSBTAG00000025146	2.06337	2.06971	1.99967	0.000140896	0.00615558			UP	UP
ENSBTAG00000010913	2.96124	2.96215	5.09193	0.000141538	0.00616406	sulfiredoxin 1 [Source:VGNC Symbol;Acc:VGNC:35304]	SRXN1	UP	UP
ENSBTAG00000014372	-1.26862	-1.26871	5.8019	0.000144975	0.00626468	SWI/SNF related, matrix associated, actin dependent regulator of chromatin, subfamily d, member 3 [Source:VGNC Symbol;Acc:VGNC:34995]	SMARCD3	DOWN	NS
ENSBTAG00000015591	2.54967	2.5497	9.28295	0.000145166	0.00626468	sequestosome 1 [Source:VGNC Symbol;Acc:VGNC:35265]	SQSTM1	UP	UP
ENSBTAG00000016514	-2.22683	-2.22688	7.48244	0.000145214	0.00626468	carboxypeptidase E [Source:VGNC Symbol;Acc:VGNC:27648]	CPE	DOWN	NS
ENSBTAG00000048529	-2.06426	-2.07496	-0.255377	0.000150684	0.00646015			DOWN	DOWN
ENSBTAG00000049333	2.32901	2.34457	1.89206	0.000150438	0.00646015	tumor necrosis factor alpha-induced protein 2-like [Source:NCBI gene;Acc:112443175]		UP	UP
ENSBTAG00000013509	3.63245	3.7848	-1.03941	0.000151654	0.00648157	tetratricopeptide repeat domain 16 [Source:VGNC Symbol;Acc:VGNC:36456]	TTC16	UP	UP
ENSBTAG00000018347	-1.72486	-1.72594	2.41427	0.000154822	0.00657611	interleukin 33 [Source:VGNC Symbol;Acc:VGNC:30155]	IL33	DOWN	DOWN
ENSBTAG00000024492	2.13782	2.14264	2.89156	0.000154498	0.00657611	tyrosine-protein phosphatase non-receptor type 11 [Source:NCBI gene;Acc:526769]		UP	UP
ENSBTAG00000019354	3.09443	3.11271	1.04734	0.00015728	0.00665997	paired box 8 [Source:VGNC Symbol;Acc:VGNC:32599]	PAX8	UP	UP
ENSBTAG00000007502	1.36722	1.36845	3.5772	0.000158584	0.00669457	creatine kinase, mitochondrial 1A [Source:NCBI gene;Acc:281692]	CKMT1A	UP	UP
ENSBTAG00000020238	-1.56579	-1.56973	1.52656	0.000159487	0.00671212	regulating synaptic membrane exocytosis 1 [Source:VGNC Symbol;Acc:VGNC:53801]	RIMS1	DOWN	DOWN
ENSBTAG00000016061	5.1252	5.17549	1.70073	0.000161068	0.00675798	radical S-adenosyl methionine domain containing 2 [Source:VGNC Symbol;Acc:VGNC:34176]	RSAD2	UP	UP
ENSBTAG00000004459	-1.66247	-1.66271	4.67822	0.000167239	0.00699558	transmembrane protein 45A [Source:NCBI gene;Acc:509461]	TMEM45A	DOWN	NS
ENSBTAG00000051457	4.97224	5.40766	-0.966497	0.000171605	0.00715644			UP	UP
ENSBTAG00000007173	1.92041	1.9215	4.42258	0.000173183	0.00720042	platelet derived growth factor receptor alpha [Source:VGNC Symbol;Acc:VGNC:32692]	PDGFRA	UP	UP
ENSBTAG00000002127	-1.49162	-1.49288	2.03283	0.000178746	0.00727781	t-complex 11 like 2 [Source:VGNC Symbol;Acc:VGNC:35704]	TCP11L2	DOWN	DOWN
ENSBTAG00000003240	4.69324	5.126	-0.411289	0.000177142	0.00727781	chromosome 8 C9orf152 homolog [Source:VGNC Symbol;Acc:VGNC:52739]	C8H9orf152	UP	UP
ENSBTAG00000012630	1.92435	1.92498	4.13078	0.000177711	0.00727781	peptidase domain containing associated with muscle regeneration 1 [Source:VGNC Symbol;Acc:VGNC:32562]	PAMR1	UP	UP
ENSBTAG00000014355	1.40275	1.40452	2.78167	0.000177172	0.00727781	MYCBP associated protein [Source:VGNC Symbol;Acc:VGNC:31786]	MYCBPAP	UP	UP
ENSBTAG00000019267	-2.5817	-2.58174	8.66997	0.000178281	0.00727781	matrix metallopeptidase 2 [Source:VGNC Symbol;Acc:VGNC:31524]	MMP2	DOWN	DOWN
ENSBTAG00000021336	1.90572	1.91003	2.5771	0.000178314	0.00727781	kinesin family member 5A [Source:VGNC Symbol;Acc:VGNC:30605]	KIF5A	UP	UP
ENSBTAG00000039337	2.13299	2.14152	1.45184	0.000177861	0.00727781	docosahexaenoic acid omega-hydroxylase CYP4F3 [Source:NCBI gene;Acc:100295883]		UP	UP
ENSBTAG00000052819	2.99801	3.0728	-0.877452	0.000179762	0.00729758			UP	UP
ENSBTAG00000012409	-3.17872	-3.17875	9.33371	0.000180585	0.00730945	periostin [Source:VGNC Symbol;Acc:VGNC:33171]	POSTN	DOWN	DOWN
ENSBTAG00000017655	-3.00959	-3.02149	0.848024	0.000181496	0.00732479	palmdelphin [Source:VGNC Symbol;Acc:VGNC:32560]	PALMD	DOWN	DOWN
ENSBTAG00000022580	-1.6066	-1.60704	4.7658	0.000183287	0.00737543	inka box actin regulator 2 [Source:VGNC Symbol;Acc:VGNC:50127]	INKA2	DOWN	NS
ENSBTAG00000015730	1.45788	1.45995	2.3828	0.000184628	0.00740773	major histocompatibility complex, class II, DM alpha [Source:NCBI gene;Acc:282490]	BOLA-DMA	UP	UP
ENSBTAG00000004903	-1.94215	-1.94243	4.9169	0.000193289	0.0077327	keratin 15 [Source:VGNC Symbol;Acc:VGNC:50396]	KRT15	DOWN	DOWN
ENSBTAG00000002348	-1.58359	-1.5839	4.13309	0.000195326	0.00777429	solute carrier family 4 member 4 [Source:VGNC Symbol;Acc:VGNC:34894]	SLC4A4	DOWN	NS
ENSBTAG00000019242	1.64995	1.65093	4.78617	0.000195459	0.00777429	cholinergic receptor nicotinic beta 1 subunit [Source:VGNC Symbol;Acc:VGNC:27330]	CHRNB1	UP	NS
ENSBTAG00000017901	-2.24071	-2.24252	2.58625	0.000198124	0.00785759	layilin [Source:VGNC Symbol;Acc:VGNC:30803]	LAYN	DOWN	NS
ENSBTAG00000025903	2.04832	2.05562	1.7176	0.000199618	0.00789411	glycine decarboxylase [Source:VGNC Symbol;Acc:VGNC:29395]	GLDC	UP	UP
ENSBTAG00000048204	-1.92073	-1.92334	1.86095	0.000204417	0.00806071	sperm acrosome associated 6 [Source:HGNC Symbol;Acc:HGNC:27113]	SPACA6	DOWN	DOWN
ENSBTAG00000012073	5.41475	5.85331	-1.05193	0.000207994	0.00817832	VOPP1 WW domain binding protein [Source:VGNC Symbol;Acc:VGNC:49588]	VOPP1	UP	UP
ENSBTAG00000011170	8.37668	1.44269e+08	-0.353066	0.000210145	0.00821086	janus kinase and microtubule interacting protein 1 [Source:VGNC Symbol;Acc:VGNC:30367]	JAKMIP1	UP	UP
ENSBTAG00000011538	1.22824	1.2283	6.51484	0.000210611	0.00821086	kinesin family member 1A [Source:VGNC Symbol;Acc:VGNC:30590]	KIF1A	UP	NS
ENSBTAG00000032515	-1.89939	-1.90057	3.19008	0.000209871	0.00821086	phospholipase A2 receptor 1 [Source:VGNC Symbol;Acc:VGNC:32966]	PLA2R1	DOWN	DOWN
ENSBTAG00000050082	1.68311	1.68889	1.92372	0.00021188	0.008237			UP	UP
ENSBTAG00000004048	2.30778	2.33218	0.569284	0.000212706	0.00824582	melanin concentrating hormone receptor 1 [Source:VGNC Symbol;Acc:VGNC:31305]	MCHR1	UP	NS
ENSBTAG00000047110	4.56453	4.99571	-1.46747	0.000214784	0.00830299	solute carrier family 22 member 6 [Source:NCBI gene;Acc:519202]		UP	NS
ENSBTAG00000021190	1.55505	1.55535	5.05206	0.000215477	0.00830641	cadherin 2 [Source:VGNC Symbol;Acc:VGNC:27098]	CDH2	UP	UP
ENSBTAG00000003601	-2.1173	-2.12511	0.149248	0.000216315	0.00831543	zinc finger matrin-type 1 [Source:VGNC Symbol;Acc:VGNC:37190]	ZMAT1	DOWN	NS
ENSBTAG00000024507	3.8372	4.06281	-1.10625	0.000217703	0.00834547	potassium inwardly rectifying channel subfamily J member 9 [Source:VGNC Symbol;Acc:VGNC:30464]	KCNJ9	UP	UP
ENSBTAG00000006086	-1.49703	-1.4972	5.32488	0.000218407	0.00834922	matrix metallopeptidase 28 [Source:VGNC Symbol;Acc:VGNC:31528]	MMP28	DOWN	NS
ENSBTAG00000024081	-2.69573	-2.69637	4.28239	0.000219529	0.00836885	extracellular matrix protein 2 [Source:VGNC Symbol;Acc:VGNC:28312]	ECM2	DOWN	NS
ENSBTAG00000007890	-2.04855	-2.05942	-0.0113753	0.00022534	0.00854305	SEC14 like lipid binding 5 [Source:VGNC Symbol;Acc:VGNC:34405]	SEC14L5	DOWN	NS
ENSBTAG00000021764	1.48824	1.49016	2.18836	0.000225243	0.00854305	glycine receptor beta [Source:VGNC Symbol;Acc:VGNC:29415]	GLRB	UP	UP
ENSBTAG00000012791	1.29744	1.29862	3.36793	0.00022831	0.00856138	glutamyl-tRNA amidotransferase subunit C [Source:NCBI gene;Acc:615845]	GATC	UP	NS
ENSBTAG00000021818	1.0851	1.08518	7.22234	0.000226459	0.00856138	adhesion G protein-coupled receptor E5 [Source:VGNC Symbol;Acc:VGNC:55196]	ADGRE5	UP	UP
ENSBTAG00000045925	-2.30476	-2.31215	0.935174	0.000228312	0.00856138	Cbp/p300 interacting transactivator with Glu/Asp rich carboxy-terminal domain 1 [Source:VGNC Symbol;Acc:VGNC:27376]	CITED1	DOWN	DOWN
ENSBTAG00000046900	-2.28655	-2.28825	2.50578	0.000227448	0.00856138	gamma-glutamyltransferase 1 [Source:NCBI gene;Acc:615582]	GGT1	DOWN	DOWN
ENSBTAG00000010986	-2.93747	-2.94104	2.02431	0.00022951	0.00856139	potassium voltage-gated channel subfamily Q member 1 [Source:NCBI gene;Acc:784876]	KCNQ1	DOWN	DOWN
ENSBTAG00000012317	-1.08295	-1.08299	7.19608	0.000229556	0.00856139	purine nucleoside phosphorylase [Source:NCBI gene;Acc:493724]	PNP	DOWN	DOWN
ENSBTAG00000020554	-2.04723	-2.05129	1.5164	0.000233817	0.00869672	allograft inflammatory factor 1 [Source:VGNC Symbol;Acc:VGNC:25759]	AIF1	DOWN	NS
ENSBTAG00000013054	1.87464	1.87954	2.40646	0.00023507	0.00871976	major facilitator superfamily domain containing 2A [Source:VGNC Symbol;Acc:VGNC:31435]	MFSD2A	UP	NS
ENSBTAG00000008362	-1.83994	-1.84016	5.48458	0.000240244	0.00888773	CTD small phosphatase 1 [Source:VGNC Symbol;Acc:VGNC:27790]	CTDSP1	DOWN	NS
ENSBTAG00000015919	1.70579	1.70805	2.71787	0.00024164	0.0089154	prostate androgen-regulated mucin-like protein 1 [Source:VGNC Symbol;Acc:VGNC:32587]	PARM1	UP	UP
ENSBTAG00000006255	-1.30496	-1.30534	4.51041	0.000243698	0.00891962	MDM4 regulator of p53 [Source:VGNC Symbol;Acc:VGNC:31337]	MDM4	DOWN	DOWN
ENSBTAG00000014377	-1.15266	-1.15269	7.93237	0.000243114	0.00891962	chromodomain helicase DNA binding protein 3 [Source:VGNC Symbol;Acc:VGNC:27279]	CHD3	DOWN	NS
ENSBTAG00000018085	6.77287	1.44269e+08	-0.854913	0.000243647	0.00891962	gametocyte specific factor 1 [Source:VGNC Symbol;Acc:VGNC:29712]	GTSF1	UP	UP
ENSBTAG00000012848	-2.6948	-2.6964	3.12011	0.00024504	0.00892128	protein tyrosine phosphatase receptor type U [Source:VGNC Symbol;Acc:VGNC:33559]	PTPRU	DOWN	NS
ENSBTAG00000017632	-1.37862	-1.37904	5.18236	0.000244932	0.00892128	apoptosis enhancing nuclease [Source:VGNC Symbol;Acc:VGNC:25705]	AEN	DOWN	NS
ENSBTAG00000021484	-3.43353	-3.54242	-1.84811	0.000251375	0.00910839	tetraspanin 18 [Source:VGNC Symbol;Acc:VGNC:36433]	TSPAN18	DOWN	DOWN
ENSBTAG00000054218	-1.83581	-1.8371	2.24974	0.000251503	0.00910839	insulin like growth factor binding protein 5 [Source:NCBI gene;Acc:404185]	IGFBP5	DOWN	DOWN
ENSBTAG00000008733	-1.05036	-1.05038	8.09002	0.000255474	0.00922792	MAGE family member D1 [Source:VGNC Symbol;Acc:VGNC:55062]	MAGED1	DOWN	NS
ENSBTAG00000009867	5.83488	6.27587	-0.338933	0.000256359	0.00923564	family with sequence similarity 71 member F1 [Source:VGNC Symbol;Acc:VGNC:50157]	FAM71F1	UP	NS
ENSBTAG00000005083	-1.1647	-1.16488	4.64013	0.000259672	0.00930309	TUB like protein 4 [Source:VGNC Symbol;Acc:VGNC:36522]	TULP4	DOWN	NS
ENSBTAG00000014312	2.10795	2.12139	0.324034	0.000258916	0.00930309	atlastin GTPase 1 [Source:VGNC Symbol;Acc:VGNC:26265]	ATL1	UP	NS
ENSBTAG00000048876	-1.33279	-1.33394	2.5354	0.00026026	0.00930309	family with sequence similarity 117 member B [Source:NCBI gene;Acc:614932]	FAM117B	DOWN	DOWN
ENSBTAG00000055111	6.46884	1.44269e+08	-1.65982	0.000261947	0.00933915			UP	UP
ENSBTAG00000000076	-1.3476	-1.34771	5.68446	0.000264628	0.00941037	reversion inducing cysteine rich protein with kazal motifs [Source:VGNC Symbol;Acc:VGNC:33847]	RECK	DOWN	NS
ENSBTAG00000047482	-1.53684	-1.53743	3.57153	0.000269872	0.0095721	proline rich transmembrane protein 4 [Source:VGNC Symbol;Acc:VGNC:33411]	PRRT4	DOWN	DOWN
ENSBTAG00000003977	-2.60527	-2.63273	-1.02556	0.000271603	0.00958531	solute carrier family 52 member 3 [Source:VGNC Symbol;Acc:VGNC:34902]	SLC52A3	DOWN	NS
ENSBTAG00000048396	5.6825	1.44269e+08	-1.35184	0.000271637	0.00958531			UP	NS
ENSBTAG00000004272	3.12797	3.15363	1.19365	0.000276726	0.00970126	TLH29 protein precursor-like [Source:NCBI gene;Acc:617420]	ISG12(B)	UP	UP
ENSBTAG00000008366	1.51508	1.51685	3.10397	0.000276162	0.00970126	SH3 and cysteine rich domain 2 [Source:VGNC Symbol;Acc:VGNC:35351]	STAC2	UP	NS
ENSBTAG00000014713	-2.001	-2.00106	7.08496	0.000277038	0.00970126	retinoic acid receptor responder 1 [Source:VGNC Symbol;Acc:VGNC:33731]	RARRES1	DOWN	NS
ENSBTAG00000004777	2.21966	2.22205	3.9237	0.000280175	0.00978621	S100 calcium binding protein B [Source:VGNC Symbol;Acc:VGNC:34248]	S100B	UP	NS
ENSBTAG00000020355	1.50029	1.5012	5.06452	0.000282636	0.00984718	Kruppel like factor 4 [Source:VGNC Symbol;Acc:VGNC:52790]	KLF4	UP	NS
ENSBTAG00000004263	1.4661	1.47411	0.486793	0.000283691	0.00985899	ATPase H+ transporting V0 subunit a4 [Source:VGNC Symbol;Acc:VGNC:26309]	ATP6V0A4	UP	NS
ENSBTAG00000004840	-1.23774	-1.23789	5.13466	0.000289112	0.00993376	complement C1s [Source:VGNC Symbol;Acc:VGNC:26630]	C1S	DOWN	DOWN
ENSBTAG00000011100	1.47932	1.47993	5.27916	0.000289115	0.00993376	cathepsin C [Source:VGNC Symbol;Acc:VGNC:27814]	CTSC	UP	UP
ENSBTAG00000017738	-2.59319	-2.59599	2.38372	0.000287117	0.00993376	EMI domain containing 1 [Source:VGNC Symbol;Acc:VGNC:28472]	EMID1	DOWN	DOWN
ENSBTAG00000019280	1.95823	1.9673	1.12479	0.000290174	0.00993376	crystallin beta B1 [Source:VGNC Symbol;Acc:VGNC:27736]	CRYBB1	UP	NS
ENSBTAG00000031641	1.19489	1.19492	8.57448	0.000289754	0.00993376	proteasome 26S subunit, non-ATPase 8 [Source:VGNC Symbol;Acc:VGNC:33472]	PSMD8	UP	NS
ENSBTAG00000049289	5.23349	5.67102	0.699213	0.000288443	0.00993376			UP	UP
ENSBTAG00000048655	-1.592	-1.59251	3.42598	0.000297267	0.0101513	5'-nucleotidase ecto [Source:NCBI gene;Acc:281363]	NT5E	DOWN	NS
ENSBTAG00000008493	3.16171	3.20345	0.97558	0.000300663	0.0102021	aquaporin 3 [Source:VGNC Symbol;Acc:VGNC:56935]	AQP3	UP	NS
ENSBTAG00000009075	-1.67943	-1.68105	2.74911	0.000300977	0.0102021	ring finger protein 207 [Source:VGNC Symbol;Acc:VGNC:34048]	RNF207	DOWN	NS
ENSBTAG00000044033	-1.8947	-1.89512	3.99185	0.000299889	0.0102021	EGF like repeats and discoidin domains 3 [Source:VGNC Symbol;Acc:VGNC:28326]	EDIL3	DOWN	NS
ENSBTAG00000001945	2.07176	2.07436	3.30027	0.000311351	0.0105099	arginase 2 [Source:VGNC Symbol;Acc:VGNC:26071]	ARG2	UP	UP
ENSBTAG00000018948	-2.48339	-2.48413	3.87745	0.00031207	0.0105099	hypoxia inducible factor 3 subunit alpha [Source:VGNC Symbol;Acc:VGNC:29850]	HIF3A	DOWN	NS
ENSBTAG00000020755	2.25191	2.2761	0.0608204	0.000312349	0.0105099	selectin P [Source:VGNC Symbol;Acc:VGNC:34424]	SELP	UP	NS
ENSBTAG00000008509	1.5587	1.56114	2.10668	0.000319559	0.0106497	solute carrier family 38 member 3 [Source:VGNC Symbol;Acc:VGNC:34850]	SLC38A3	UP	NS
ENSBTAG00000010496	1.666	1.67206	1.33629	0.000318545	0.0106497	stromal antigen 3 [Source:NCBI gene;Acc:515399]	STAG3	UP	UP
ENSBTAG00000017956	-1.95212	-1.95442	2.28389	0.00031777	0.0106497	potassium channel tetramerization domain containing 15 [Source:VGNC Symbol;Acc:VGNC:30504]	KCTD15	DOWN	NS
ENSBTAG00000023600	-3.08127	-3.08315	3.69337	0.000319599	0.0106497	apolipoprotein D [Source:VGNC Symbol;Acc:VGNC:26031]	APOD	DOWN	NS
ENSBTAG00000010742	1.50533	1.50921	1.05694	0.000321414	0.0106511	polycystin 2 like 1, transient receptor potential cation channel [Source:VGNC Symbol;Acc:VGNC:32936]	PKD2L1	UP	NS
ENSBTAG00000014390	1.40909	1.41129	2.29763	0.000321963	0.0106511	myotubularin related protein 9-like [Source:NCBI gene;Acc:521746]	MTMR9	UP	NS
ENSBTAG00000051224	-1.43183	-1.43565	1.05989	0.000321458	0.0106511	arylsulfatase D [Source:NCBI gene;Acc:516494]	ARSD	DOWN	NS
ENSBTAG00000011932	-2.31479	-2.31541	3.91007	0.000325411	0.0106884	proteoglycan 4 [Source:VGNC Symbol;Acc:VGNC:33314]	PRG4	DOWN	NS
ENSBTAG00000018465	-2.18499	-2.1997	-0.605024	0.00032542	0.0106884	potassium voltage-gated channel subfamily A member regulatory beta subunit 1 [Source:VGNC Symbol;Acc:VGNC:30427]	KCNAB1	DOWN	DOWN
ENSBTAG00000052527	2.07767	2.08933	1.10766	0.000324718	0.0106884			UP	UP
ENSBTAG00000050602	-1.36466	-1.36492	4.8205	0.000330771	0.0108383	hyaluronan synthase 3 [Source:NCBI gene;Acc:286824]	HAS3	DOWN	DOWN
ENSBTAG00000017069	-3.27648	-3.28611	1.42774	0.000332428	0.0108667	golgi associated kinase 1B [Source:VGNC Symbol;Acc:VGNC:53900]	GASK1B	DOWN	DOWN
ENSBTAG00000018179	3.53381	3.75583	-1.29402	0.000333706	0.0108826	protocadherin 8 [Source:VGNC Symbol;Acc:VGNC:32622]	PCDH8	UP	NS
ENSBTAG00000013760	-1.99944	-1.99954	6.16746	0.000335895	0.0109281	collagen type IV alpha 6 chain [Source:VGNC Symbol;Acc:VGNC:27567]	COL4A6	DOWN	DOWN
ENSBTAG00000021964	1.28541	1.28636	2.79237	0.00033874	0.0109947	cadherin 17 [Source:VGNC Symbol;Acc:VGNC:27096]	CDH17	UP	NS
ENSBTAG00000005929	1.22147	1.22166	6.301	0.000345247	0.0111664	spectrin beta, non-erythrocytic 2 [Source:HGNC Symbol;Acc:HGNC:11276]	SPTBN2	UP	NS
ENSBTAG00000015743	3.56307	3.63024	-0.253491	0.000345655	0.0111664	guanosine monophosphate reductase [Source:VGNC Symbol;Acc:VGNC:29442]	GMPR	UP	UP
ENSBTAG00000040490	-2.06758	-2.06763	7.44017	0.00034652	0.0111682	coiled-coil domain containing 3 [Source:NCBI gene;Acc:509875]	CCDC3	DOWN	DOWN
ENSBTAG00000039190	-1.67859	-1.67908	4.09943	0.000347846	0.0111847	solute carrier family 9 member A5 [Source:VGNC Symbol;Acc:VGNC:34944]	SLC9A5	DOWN	DOWN
ENSBTAG00000009457	4.03572	4.11577	0.502509	0.000348965	0.0111945	testis expressed 13A [Source:NCBI gene;Acc:104970518]		UP	UP
ENSBTAG00000048511	2.07435	2.08219	3.01501	0.000350246	0.0112095			UP	NS
ENSBTAG00000000149	1.03679	1.03685	6.95543	0.000356778	0.0113657	ubiquitin specific peptidase 40 [Source:VGNC Symbol;Acc:VGNC:52845]	USP40	UP	NS
ENSBTAG00000009125	-1.67021	-1.67035	6.1919	0.000356681	0.0113657	aldehyde dehydrogenase 1 family member A3 [Source:VGNC Symbol;Acc:VGNC:59168]	ALDH1A3	DOWN	NS
ENSBTAG00000054065	6.36253	6.526	1.27835	0.000357925	0.0113759			UP	UP
ENSBTAG00000004896	1.28276	1.2834	3.61406	0.000360607	0.0113782	actin binding LIM protein family member 3 [Source:VGNC Symbol;Acc:VGNC:25509]	ABLIM3	UP	NS
ENSBTAG00000005691	-1.68742	-1.68778	5.1876	0.000359985	0.0113782	fibroblast growth factor 2 [Source:NCBI gene;Acc:281161]	FGF2	DOWN	NS
ENSBTAG00000017183	-1.723	-1.72492	1.96897	0.000358885	0.0113782	PDZ and LIM domain 3 [Source:VGNC Symbol;Acc:VGNC:32709]	PDLIM3	DOWN	NS
ENSBTAG00000045757	1.33806	1.33875	3.9224	0.000362131	0.0113782	troponin C1, slow skeletal and cardiac type [Source:VGNC Symbol;Acc:VGNC:36189]	TNNC1	UP	NS
ENSBTAG00000052516	1.66092	1.66625	2.7413	0.000361759	0.0113782	cytidine deaminase [Source:NCBI gene;Acc:616377]	CDA	UP	UP
ENSBTAG00000000745	-1.32186	-1.32196	5.72295	0.000363734	0.0113929	aquaporin 1 (Colton blood group) [Source:NCBI gene;Acc:282653]	AQP1	DOWN	NS
ENSBTAG00000021835	-1.91665	-1.91777	2.62898	0.000365083	0.0113929	prickle planar cell polarity protein 2 [Source:VGNC Symbol;Acc:VGNC:33316]	PRICKLE2	DOWN	DOWN
ENSBTAG00000040190	1.72267	1.72412	3.03134	0.000364815	0.0113929	coiled-coil domain containing 88B [Source:VGNC Symbol;Acc:VGNC:26928]	CCDC88B	UP	NS
ENSBTAG00000006694	-2.4393	-2.45365	-0.252309	0.000370194	0.0115263	C-X-C motif chemokine ligand 14 [Source:VGNC Symbol;Acc:VGNC:27850]	CXCL14	DOWN	NS
ENSBTAG00000011184	1.64049	1.64052	8.4892	0.000379633	0.0117935	ferritin heavy chain 1 [Source:VGNC Symbol;Acc:VGNC:56265]	FTH1	UP	NS
ENSBTAG00000015235	-1.44109	-1.44117	6.07869	0.000381747	0.0118324	hemicentin 1 [Source:VGNC Symbol;Acc:VGNC:29872]	HMCN1	DOWN	DOWN
ENSBTAG00000004720	-1.31991	-1.31999	5.72825	0.000384258	0.0118703	sulfatase 1 [Source:VGNC Symbol;Acc:VGNC:53880]	SULF1	DOWN	NS
ENSBTAG00000019282	3.62378	3.77629	-0.815889	0.000384695	0.0118703	crystallin beta A4 [Source:VGNC Symbol;Acc:VGNC:27735]	CRYBA4	UP	UP
ENSBTAG00000013066	-1.65012	-1.65013	10.9605	0.000388635	0.0119651	Bos taurus insulin like growth factor 2 (IGF2), transcript variant 2, mRNA. [Source:RefSeq mRNA;Acc:NM_001367627]	IGF2	DOWN	NS
ENSBTAG00000046218	-0.967861	-0.968065	4.71901	0.000392059	0.0120436	Kruppel like factor 11 [Source:VGNC Symbol;Acc:VGNC:52789]	KLF11	DOWN	NS
ENSBTAG00000033008	2.08696	2.09195	2.07064	0.000393442	0.0120591	myozenin 1 [Source:VGNC Symbol;Acc:VGNC:31840]	MYOZ1	UP	UP
ENSBTAG00000008100	-2.27414	-2.28105	0.583483	0.000394836	0.012075	golgin A7 family member B [Source:VGNC Symbol;Acc:VGNC:29488]	GOLGA7B	DOWN	DOWN
ENSBTAG00000018635	3.4032	3.55378	-0.813953	0.000398332	0.0121549	ATPase Na+/K+ transporting subunit alpha 3 [Source:VGNC Symbol;Acc:VGNC:26283]	ATP1A3	UP	NS
ENSBTAG00000051116	1.8223	1.83201	1.72701	0.000412807	0.0125687	chromosome 23 C6orf132 homolog [Source:NCBI gene;Acc:100295626]	C6orf132	UP	NS
ENSBTAG00000019942	-1.33486	-1.33711	1.5316	0.000417782	0.0126713	poly(A) binding protein cytoplasmic 5 [Source:VGNC Symbol;Acc:VGNC:53658]	PABPC5	DOWN	NS
ENSBTAG00000027409	1.14414	1.14478	3.75576	0.000418018	0.0126713	solute carrier family 4 member 11 [Source:VGNC Symbol;Acc:VGNC:34891]	SLC4A11	UP	NS
ENSBTAG00000020892	2.75431	2.78854	0.460571	0.000420098	0.0127064	interleukin 2 receptor subunit alpha [Source:VGNC Symbol;Acc:VGNC:56188]	IL2RA	UP	NS
ENSBTAG00000000532	-1.40656	-1.40678	5.31734	0.000426776	0.0128238	exonuclease 5 [Source:VGNC Symbol;Acc:VGNC:59180]	EXO5	DOWN	NS
ENSBTAG00000026326	3.59238	3.6705	1.0398	0.000426087	0.0128238	sialophorin [Source:VGNC Symbol;Acc:VGNC:35224]	SPN	UP	UP
ENSBTAG00000030173	-1.46637	-1.47168	0.499407	0.000426068	0.0128238	glutamine rich 2 [Source:VGNC Symbol;Acc:VGNC:33603]	QRICH2	DOWN	NS
ENSBTAG00000009596	1.66379	1.66896	2.3332	0.000429185	0.0128681	chromosome 8 C9orf43 homolog [Source:VGNC Symbol;Acc:VGNC:52741]	C8H9orf43	UP	UP
ENSBTAG00000007394	-1.62267	-1.62441	2.452	0.000431738	0.0129165	ribosomal protein L22 like 1 [Source:NCBI gene;Acc:614872]	RPL22L1	DOWN	NS
ENSBTAG00000010543	2.92462	3.01286	-0.867977	0.000432687	0.0129168	fibroblast growth factor receptor 4 [Source:VGNC Symbol;Acc:VGNC:28988]	FGFR4	UP	UP
ENSBTAG00000002974	-1.79774	-1.79855	2.91412	0.000437282	0.0130067	flavin containing dimethylaniline monoxygenase 2 [Source:VGNC Symbol;Acc:VGNC:29050]	FMO2	DOWN	NS
ENSBTAG00000019567	3.69823	3.92223	-1.14866	0.000437587	0.0130067	interleukin 21 receptor [Source:VGNC Symbol;Acc:VGNC:30142]	IL21R	UP	UP
ENSBTAG00000007506	4.81305	5.24708	-1.08426	0.000438782	0.013014	calcium voltage-gated channel auxiliary subunit gamma 7 [Source:VGNC Symbol;Acc:VGNC:26692]	CACNG7	UP	NS
ENSBTAG00000006607	-1.35587	-1.35595	6.52791	0.000440317	0.0130315	cyclin G1 [Source:VGNC Symbol;Acc:VGNC:26969]	CCNG1	DOWN	NS
ENSBTAG00000021526	-2.42021	-2.44519	-0.460097	0.000442133	0.0130572	reprimo, TP53 dependent G2 arrest mediator homolog [Source:VGNC Symbol;Acc:VGNC:34129]	RPRM	DOWN	DOWN
ENSBTAG00000002192	3.4218	3.53638	-0.169393	0.000444037	0.0130602	vexin [Source:VGNC Symbol;Acc:VGNC:52627]	VXN	UP	NS
ENSBTAG00000021015	-2.45962	-2.49633	-0.200102	0.000444133	0.0130602	inhibitory synaptic factor 2A [Source:VGNC Symbol;Acc:VGNC:28775]	INSYN2A	DOWN	DOWN
ENSBTAG00000001405	-1.36693	-1.36697	6.99604	0.000448104	0.0131489	glucuronic acid epimerase [Source:VGNC Symbol;Acc:VGNC:29394]	GLCE	DOWN	NS
ENSBTAG00000010254	-1.45924	-1.45942	5.38763	0.000450189	0.0131819	mitogen-activated protein kinase kinase kinase 6 [Source:VGNC Symbol;Acc:VGNC:31199]	MAP3K6	DOWN	NS
ENSBTAG00000011986	-1.13596	-1.1363	3.95873	0.000452141	0.0132091	phospholipid scramblase 4 [Source:VGNC Symbol;Acc:VGNC:33053]	PLSCR4	DOWN	NS
ENSBTAG00000012295	-1.60532	-1.60603	3.01454	0.000453997	0.0132091	NKD inhibitor of WNT signaling pathway 1 [Source:VGNC Symbol;Acc:VGNC:32093]	NKD1	DOWN	NS
ENSBTAG00000016881	-2.21318	-2.21613	2.17564	0.000453858	0.0132091	alanyl aminopeptidase, membrane [Source:VGNC Symbol;Acc:VGNC:25960]	ANPEP	DOWN	DOWN
ENSBTAG00000008743	-1.2139	-1.21394	6.85013	0.000455067	0.0132123	aldehyde dehydrogenase 2 family member [Source:NCBI gene;Acc:508629]	ALDH2	DOWN	NS
ENSBTAG00000051245	-1.30961	-1.30988	4.59323	0.000457561	0.0132567	SRY-box transcription factor 4 [Source:NCBI gene;Acc:768313]	SOX4	DOWN	DOWN
ENSBTAG00000005313	-1.16086	-1.16098	5.44426	0.000458855	0.0132569	EPH receptor B3 [Source:VGNC Symbol;Acc:VGNC:28539]	EPHB3	DOWN	DOWN
ENSBTAG00000012210	-3.55366	-3.58807	-0.115072	0.000460375	0.0132569	complement C5 [Source:VGNC Symbol;Acc:VGNC:49997]	C5	DOWN	DOWN
ENSBTAG00000012275	3.56189	3.78446	-0.963287	0.000461418	0.0132569	endonuclease, poly(U) specific [Source:NCBI gene;Acc:525399]	ENDOU	UP	UP
ENSBTAG00000015163	1.07332	1.07335	8.28617	0.000461059	0.0132569	transmembrane 4 L six family member 1 [Source:VGNC Symbol;Acc:VGNC:35903]	TM4SF1	UP	UP
ENSBTAG00000030575	2.73945	2.76893	0.147637	0.000467209	0.0133953	basic helix-loop-helix family member e41 [Source:VGNC Symbol;Acc:VGNC:26487]	BHLHE41	UP	NS
ENSBTAG00000014882	2.37745	2.42953	-0.307475	0.000471892	0.0134455	DNA methyltransferase 3 like [Source:NCBI gene;Acc:613785]		UP	NS
ENSBTAG00000047680	2.22565	2.22619	5.7574	0.000471417	0.0134455	interferon regulatory factor 7 [Source:VGNC Symbol;Acc:VGNC:30278]	IRF7	UP	UP
ENSBTAG00000053556	-2.15278	-2.15375	3.59799	0.000471719	0.0134455			DOWN	NS
ENSBTAG00000015347	1.2933	1.29463	3.25983	0.000474594	0.0134946	Wnt family member 10B [Source:VGNC Symbol;Acc:VGNC:56232]	WNT10B	UP	UP
ENSBTAG00000002583	2.09002	2.09738	1.58426	0.000480646	0.0136384	dynein axonemal light intermediate chain 1 [Source:VGNC Symbol;Acc:VGNC:28131]	DNALI1	UP	NS
ENSBTAG00000053679	-1.20338	-1.20527	1.68715	0.000482097	0.0136515	ZFP14 zinc finger protein [Source:HGNC Symbol;Acc:HGNC:29312]	ZFP14	DOWN	NS
ENSBTAG00000003220	1.46485	1.47134	0.976533	0.000483198	0.0136546	atypical chemokine receptor 1 [Source:VGNC Symbol;Acc:VGNC:58436]	ACKR1	UP	UP
ENSBTAG00000010357	3.87004	3.93813	0.186345	0.000484339	0.0136588	ST6 beta-galactoside alpha-2,6-sialyltransferase 1 [Source:VGNC Symbol;Acc:VGNC:35337]	ST6GAL1	UP	NS
ENSBTAG00000005913	-1.40463	-1.40466	8.19772	0.000487187	0.013711	PAT1 homolog 1, processing body mRNA decay factor [Source:VGNC Symbol;Acc:VGNC:32593]	PATL1	DOWN	NS
ENSBTAG00000003758	1.0368	1.03681	9.1515	0.000494603	0.0138913	transketolase [Source:VGNC Symbol;Acc:VGNC:58616]	TKT	UP	NS
ENSBTAG00000044078	1.49564	1.49751	2.52881	0.000505908	0.0141798	tescalcin [Source:VGNC Symbol;Acc:VGNC:35753]	TESC	UP	NS
ENSBTAG00000004222	1.37789	1.38253	1.23572	0.000507455	0.0141943	spermidine/spermine N1-acetyltransferase family member 2 [Source:VGNC Symbol;Acc:VGNC:34297]	SAT2	UP	UP
ENSBTAG00000002082	-1.94508	-1.94535	5.71872	0.000513024	0.0142701	myristoylated alanine rich protein kinase C substrate [Source:VGNC Symbol;Acc:VGNC:31244]	MARCKS	DOWN	NS
ENSBTAG00000016915	2.25372	2.26532	0.862229	0.00051347	0.0142701	fms related tyrosine kinase 1 [Source:VGNC Symbol;Acc:VGNC:29041]	FLT1	UP	UP
ENSBTAG00000039195	-3.89499	-4.0423	-1.72871	0.000514314	0.0142701	NHS actin remodeling regulator [Source:VGNC Symbol;Acc:VGNC:32071]	NHS	DOWN	NS
ENSBTAG00000046295	1.32394	1.32671	1.71022	0.000511994	0.0142701	coiled-coil glutamate rich protein 2 [Source:VGNC Symbol;Acc:VGNC:52185]	CCER2	UP	NS
ENSBTAG00000014027	1.53862	1.54166	3.66416	0.000518514	0.0143577	tripartite motif containing 36 [Source:VGNC Symbol;Acc:VGNC:36331]	TRIM36	UP	NS
ENSBTAG00000015280	1.15749	1.15759	6.796	0.000521049	0.0143989	kinesin family member 2C [Source:VGNC Symbol;Acc:VGNC:30601]	KIF2C	UP	NS
ENSBTAG00000001068	-1.41899	-1.42013	2.48345	0.000523425	0.0144356	zinc finger CW-type and PWWP domain containing 1 [Source:VGNC Symbol;Acc:VGNC:37125]	ZCWPW1	DOWN	NS
ENSBTAG00000021787	2.02908	2.05218	-0.06711	0.000526977	0.0144843	progestin and adipoQ receptor family member 7 [Source:VGNC Symbol;Acc:VGNC:32579]	PAQR7	UP	NS
ENSBTAG00000039834	-2.06737	-2.07847	-0.364502	0.000527295	0.0144843			DOWN	DOWN
ENSBTAG00000018137	-2.80918	-2.81156	2.38177	0.000532373	0.0145367	alpha-2-macroglobulin [Source:VGNC Symbol;Acc:VGNC:55837]	A2M	DOWN	NS
ENSBTAG00000019437	1.37667	1.37807	3.52071	0.000531447	0.0145367	schlafen family member 11 [Source:NCBI gene;Acc:521795]		UP	UP
ENSBTAG00000046088	2.25128	2.30247	-0.714106	0.000531552	0.0145367	histone PARylation factor 1-like [Source:NCBI gene;Acc:101902204]		UP	UP
ENSBTAG00000010670	-3.91119	-3.9683	0.0738472	0.000534744	0.0145726	V-set and immunoglobulin domain containing 8 [Source:VGNC Symbol;Acc:VGNC:55697]	VSIG8	DOWN	NS
ENSBTAG00000007932	2.01075	2.04081	-0.478988	0.00053971	0.0146788	HCK proto-oncogene, Src family tyrosine kinase [Source:VGNC Symbol;Acc:VGNC:29774]	HCK	UP	UP
ENSBTAG00000017549	-1.12012	-1.12023	5.91623	0.000542101	0.0147148	KIT ligand [Source:VGNC Symbol;Acc:VGNC:30619]	KITLG	DOWN	NS
ENSBTAG00000019980	1.89188	1.90365	0.707575	0.000545907	0.0147889	diacylglycerol kinase iota [Source:VGNC Symbol;Acc:VGNC:28030]	DGKI	UP	NS
ENSBTAG00000014738	3.29592	3.51434	-0.833074	0.000550309	0.0148789	homeobox A11 [Source:VGNC Symbol;Acc:VGNC:29909]	HOXA11	UP	UP
ENSBTAG00000055207	1.05735	1.05736	9.29922	0.000558136	0.0150609	stearoyl-CoA desaturase [Source:NCBI gene;Acc:280924]	SCD	UP	NS
ENSBTAG00000050387	1.55288	1.56022	1.16921	0.000562091	0.0151379			UP	NS
ENSBTAG00000000559	-3.76137	-3.76267	6.71301	0.000564068	0.0151578	phospholipid transfer protein [Source:VGNC Symbol;Acc:VGNC:33055]	PLTP	DOWN	NS
ENSBTAG00000005072	1.70027	1.70375	1.74492	0.000565031	0.0151578	cubilin [Source:VGNC Symbol;Acc:VGNC:27828]	CUBN	UP	NS
ENSBTAG00000054367	-2.20722	-2.22484	-0.353751	0.000566499	0.0151676	Wnt family member 5B [Source:NCBI gene;Acc:508008]	WNT5B	DOWN	NS
ENSBTAG00000001094	2.57848	2.60714	-0.211989	0.000568658	0.0151959	microtubule associated scaffold protein 2 [Source:VGNC Symbol;Acc:VGNC:31757]	MTUS2	UP	UP
ENSBTAG00000007421	5.90786	6.34932	-0.198979	0.000577372	0.0153988	cadherin 5 [Source:NCBI gene;Acc:414735]	CDH5	UP	UP
ENSBTAG00000010622	1.13977	1.1412	2.43775	0.000582155	0.0154964	tripartite motif containing 46 [Source:VGNC Symbol;Acc:VGNC:36338]	TRIM46	UP	NS
ENSBTAG00000049604	-1.69016	-1.69794	0.192749	0.000587351	0.0155744			DOWN	NS
ENSBTAG00000050992	-2.08657	-2.09203	0.953407	0.000586692	0.0155744	cornichon family AMPA receptor auxiliary protein 2 [Source:NCBI gene;Acc:618106]	CNIH2	DOWN	NS
ENSBTAG00000049245	2.24879	2.27297	0.0520757	0.000590567	0.0156296			UP	UP
ENSBTAG00000007584	1.29451	1.29715	2.52798	0.000593036	0.0156648	inositol polyphosphate-1-phosphatase [Source:VGNC Symbol;Acc:VGNC:30208]	INPP1	UP	NS
ENSBTAG00000002849	1.40994	1.41571	1.19872	0.000598481	0.0157181	interferon regulatory factor 6 [Source:VGNC Symbol;Acc:VGNC:30277]	IRF6	UP	UP
ENSBTAG00000019869	-0.92398	-0.924025	6.83592	0.000597359	0.0157181	DGCR8 microprocessor complex subunit [Source:VGNC Symbol;Acc:VGNC:28023]	DGCR8	DOWN	NS
ENSBTAG00000030521	-1.35998	-1.36025	4.66912	0.000596617	0.0157181	immediate early response 5 like [Source:VGNC Symbol;Acc:VGNC:30041]	IER5L	DOWN	NS
ENSBTAG00000001085	-1.6448	-1.64532	3.63141	0.000605545	0.0157533	FAM20A golgi associated secretory pathway pseudokinase [Source:VGNC Symbol;Acc:VGNC:28785]	FAM20A	DOWN	DOWN
ENSBTAG00000017322	6.19701	1.44269e+08	-1.18466	0.000601766	0.0157533	ADP ribosylation factor like GTPase 14 [Source:VGNC Symbol;Acc:VGNC:26139]	ARL14	UP	UP
ENSBTAG00000019164	-1.34197	-1.34242	3.38427	0.000605329	0.0157533	Rho related BTB domain containing 1 [Source:VGNC Symbol;Acc:VGNC:33945]	RHOBTB1	DOWN	DOWN
ENSBTAG00000019823	2.99201	3.01581	0.0959771	0.000604302	0.0157533	ADAM metallopeptidase with thrombospondin type 1 motif 17 [Source:VGNC Symbol;Acc:VGNC:25621]	ADAMTS17	UP	NS
ENSBTAG00000021743	-1.87287	-1.87713	0.632155	0.000602682	0.0157533	zinc finger protein 704 [Source:VGNC Symbol;Acc:VGNC:37335]	ZNF704	DOWN	DOWN
ENSBTAG00000020661	-2.42548	-2.42582	5.42262	0.00060848	0.0157998	ATP binding cassette subfamily A member 1 [Source:VGNC Symbol;Acc:VGNC:25455]	ABCA1	DOWN	DOWN
ENSBTAG00000009655	-1.29638	-1.29642	6.9757	0.000615426	0.0159201	tensin 3 [Source:VGNC Symbol;Acc:VGNC:36209]	TNS3	DOWN	NS
ENSBTAG00000010050	-2.39032	-2.39046	6.18075	0.000615344	0.0159201	collagen type XVI alpha 1 chain [Source:VGNC Symbol;Acc:VGNC:27557]	COL16A1	DOWN	NS
ENSBTAG00000002044	1.66954	1.67417	1.86434	0.00062128	0.0160113	sirtuin 3 [Source:VGNC Symbol;Acc:VGNC:34632]	SIRT3	UP	NS
ENSBTAG00000005042	1.75922	1.76104	3.85266	0.000620565	0.0160113	synapsin I [Source:NCBI gene;Acc:281510]	SYN1	UP	UP
ENSBTAG00000004989	1.3319	1.33254	4.40124	0.000622719	0.0160184	interferon regulatory factor 5 [Source:VGNC Symbol;Acc:VGNC:30276]	IRF5	UP	NS
ENSBTAG00000000512	1.19357	1.1941	3.99742	0.000624739	0.0160404	syntrophin alpha 1 [Source:VGNC Symbol;Acc:VGNC:35083]	SNTA1	UP	NS
ENSBTAG00000010414	3.9301	4.08498	-0.141301	0.000628242	0.0160932	DMRT like family A2 [Source:VGNC Symbol;Acc:VGNC:28114]	DMRTA2	UP	UP
ENSBTAG00000014217	1.72559	1.72845	3.307	0.000629135	0.0160932	hematopoietically expressed homeobox [Source:VGNC Symbol;Acc:VGNC:29839]	HHEX	UP	UP
ENSBTAG00000007808	-1.43224	-1.43237	5.3304	0.000631931	0.0161347	ANTXR cell adhesion molecule 1 [Source:VGNC Symbol;Acc:VGNC:25961]	ANTXR1	DOWN	NS
ENSBTAG00000001132	-1.34063	-1.34207	1.63914	0.000634491	0.0161701	glycosyltransferase like domain containing 1 [Source:VGNC Symbol;Acc:VGNC:29690]	GTDC1	DOWN	NS
ENSBTAG00000020537	3.93536	4.16192	-1.17632	0.000638122	0.0162326	acid sensing ion channel subunit family member 4 [Source:VGNC Symbol;Acc:VGNC:54407]	ASIC4	UP	NS
ENSBTAG00000019839	1.33531	1.336	3.04967	0.0006577	0.0166997	latent transforming growth factor beta binding protein 1 [Source:VGNC Symbol;Acc:VGNC:31071]	LTBP1	UP	UP
ENSBTAG00000015818	-3.3855	-3.42599	3.39836	0.00066622	0.0168849	interstitial collagenase-like [Source:NCBI gene;Acc:112441463]		DOWN	NS
ENSBTAG00000020936	-1.56185	-1.56256	3.10361	0.000690394	0.0174655	nucleotide binding oligomerization domain containing 2 [Source:VGNC Symbol;Acc:VGNC:32151]	NOD2	DOWN	NS
ENSBTAG00000006676	-1.31339	-1.31348	5.82481	0.000694644	0.0175155	fin bud initiation factor homolog (zebrafish) [Source:VGNC Symbol;Acc:VGNC:56527]	FIBIN	DOWN	NS
ENSBTAG00000018563	-1.92768	-1.92769	10.5821	0.000694917	0.0175155	secreted frizzled related protein 2 [Source:VGNC Symbol;Acc:VGNC:34521]	SFRP2	DOWN	NS
ENSBTAG00000007602	-1.85341	-1.8673	0.232343	0.00070028	0.0176184	integrin subunit alpha 8 [Source:VGNC Symbol;Acc:VGNC:30319]	ITGA8	DOWN	NS
ENSBTAG00000007490	-2.8245	-2.82468	6.5182	0.000716829	0.017969	sulfatase 2 [Source:VGNC Symbol;Acc:VGNC:35466]	SULF2	DOWN	NS
ENSBTAG00000011325	-1.42354	-1.42594	1.56589	0.000715708	0.017969	ketohexokinase [Source:VGNC Symbol;Acc:VGNC:30543]	KHK	DOWN	NS
ENSBTAG00000003202	1.66387	1.66736	2.21758	0.000720415	0.0180261	opioid receptor delta 1 [Source:VGNC Symbol;Acc:VGNC:50539]	OPRD1	UP	NS
ENSBTAG00000035995	1.59503	1.59759	2.65611	0.000722524	0.0180461	TNF alpha induced protein 2 [Source:VGNC Symbol;Acc:VGNC:53955]	TNFAIP2	UP	NS
ENSBTAG00000013790	-1.11851	-1.11853	7.52379	0.000725827	0.018063	mitogen-activated protein kinase kinase kinase 1 [Source:VGNC Symbol;Acc:VGNC:31188]	MAP3K1	DOWN	NS
ENSBTAG00000045604	1.27749	1.27854	3.78337	0.00072518	0.018063	tetratricopeptide repeat domain 9 [Source:VGNC Symbol;Acc:VGNC:55151]	TTC9	UP	UP
ENSBTAG00000009673	3.7617	3.98623	-1.35578	0.000730429	0.0181447	solute carrier family 9 member B1 [Source:HGNC Symbol;Acc:HGNC:24244]	SLC9B1	UP	UP
ENSBTAG00000008946	6.87686	1.44269e+08	-1.46576	0.00073357	0.0181572	calpain 13 [Source:VGNC Symbol;Acc:VGNC:26744]	CAPN13	UP	NS
ENSBTAG00000021846	1.55997	1.5618	2.55091	0.00073313	0.0181572	cadherin EGF LAG seven-pass G-type receptor 3 [Source:VGNC Symbol;Acc:VGNC:27171]	CELSR3	UP	NS
ENSBTAG00000007958	1.95371	1.96993	1.57523	0.000735912	0.0181824	tensin 4 [Source:VGNC Symbol;Acc:VGNC:36210]	TNS4	UP	UP
ENSBTAG00000008140	-2.71651	-2.72426	0.662765	0.00074076	0.0182515	fibroblast activation protein alpha [Source:VGNC Symbol;Acc:VGNC:28862]	FAP	DOWN	DOWN
ENSBTAG00000008625	1.381	1.38206	3.16109	0.000741358	0.0182515	pleckstrin homology and FYVE domain containing 1 [Source:VGNC Symbol;Acc:VGNC:33012]	PLEKHF1	UP	NS
ENSBTAG00000021703	1.45312	1.45462	2.14184	0.000746614	0.0183437	mediator complex subunit 12L [Source:VGNC Symbol;Acc:VGNC:53588]	MED12L	UP	NS
ENSBTAG00000054337	-2.45658	-2.52292	-1.55828	0.000747772	0.0183437			DOWN	NS
ENSBTAG00000002377	1.18493	1.185	7.00578	0.000751147	0.0183611	proteasome subunit beta 2 [Source:VGNC Symbol;Acc:VGNC:33446]	PSMB2	UP	NS
ENSBTAG00000004760	-2.44722	-2.45128	1.56893	0.000753074	0.0183611	pancreatic polypeptide receptor 1 [Source:NCBI gene;Acc:505889]	PPYR1	DOWN	NS
ENSBTAG00000010994	-1.24983	-1.24999	5.36809	0.000751994	0.0183611	cathepsin F [Source:VGNC Symbol;Acc:VGNC:27815]	CTSF	DOWN	NS
ENSBTAG00000038865	-2.55413	-2.56244	1.38938	0.000753815	0.0183611	transcription elongation factor A3 [Source:VGNC Symbol;Acc:VGNC:35681]	TCEA3	DOWN	DOWN
ENSBTAG00000021766	1.39435	1.39611	4.40065	0.000755894	0.0183792	heparin binding EGF like growth factor [Source:VGNC Symbol;Acc:VGNC:29765]	HBEGF	UP	UP
ENSBTAG00000012039	3.69209	3.80844	-0.654699	0.000757588	0.0183879	phosphatase and actin regulator 1 [Source:VGNC Symbol;Acc:VGNC:32804]	PHACTR1	UP	NS
ENSBTAG00000052731	-2.19994	-2.21472	-0.617793	0.000772636	0.0187201	golgi associated kinase 1A [Source:NCBI gene;Acc:112443440]	GASK1A	DOWN	NS
ENSBTAG00000014567	-1.30875	-1.31283	0.266586	0.000780207	0.0188703	myosin light chain kinase [Source:NCBI gene;Acc:338037]	MYLK	DOWN	DOWN
ENSBTAG00000008612	-1.30601	-1.30634	3.82722	0.000786501	0.0189892	complement C1r [Source:VGNC Symbol;Acc:VGNC:56194]	C1R	DOWN	DOWN
ENSBTAG00000015086	-2.15299	-2.17862	-0.498544	0.000792898	0.0191101	hydroxysteroid 11-beta dehydrogenase 1 [Source:VGNC Symbol;Acc:VGNC:29965]	HSD11B1	DOWN	DOWN
ENSBTAG00000016826	-1.68837	-1.69615	0.00342129	0.000795257	0.0191334	G protein-coupled receptor 176 [Source:VGNC Symbol;Acc:VGNC:29572]	GPR176	DOWN	NS
ENSBTAG00000026247	-1.67488	-1.6793	0.667061	0.000797669	0.019158	PKHD1 like 1 [Source:NCBI gene;Acc:100336824]	PKHD1L1	DOWN	NS
ENSBTAG00000019920	1.47558	1.48118	1.56102	0.000806586	0.0193384	BICD family like cargo adaptor 2 [Source:VGNC Symbol;Acc:VGNC:26493]	BICDL2	UP	NS
ENSBTAG00000004587	1.17061	1.17083	6.83801	0.000808656	0.0193543	dual specificity phosphatase 6 [Source:VGNC Symbol;Acc:VGNC:28262]	DUSP6	UP	UP
ENSBTAG00000018143	2.29333	2.31912	-0.00361699	0.000811298	0.0193802	chromosome 16 C1orf116 homolog [Source:VGNC Symbol;Acc:VGNC:52641]	C16H1orf116	UP	NS
ENSBTAG00000025263	3.51969	3.5446	0.56322	0.000812555	0.0193802	family with sequence similarity 160 member A1 [Source:VGNC Symbol;Acc:VGNC:28739]	FAM160A1	UP	NS
ENSBTAG00000002248	-1.24021	-1.24168	2.63201	0.000817072	0.0194542	SAC3 domain containing 1 [Source:VGNC Symbol;Acc:VGNC:34258]	SAC3D1	DOWN	NS
ENSBTAG00000016800	-1.8849	-1.89351	-0.280622	0.000823523	0.019574	semaphorin 6D [Source:VGNC Symbol;Acc:VGNC:34444]	SEMA6D	DOWN	DOWN
ENSBTAG00000004940	3.80264	4.02808	-0.95822	0.000839454	0.0198992	CUGBP Elav-like family member 4 [Source:VGNC Symbol;Acc:VGNC:27169]	CELF4	UP	NS
ENSBTAG00000036183	-1.49584	-1.49606	4.85653	0.000841477	0.0198992	F-box and WD repeat domain containing 8 [Source:VGNC Symbol;Acc:VGNC:58599]	FBXW8	DOWN	NS
ENSBTAG00000052673	-1.02446	-1.02496	3.22538	0.000841544	0.0198992			DOWN	NS
ENSBTAG00000011411	2.40654	2.46611	-0.492982	0.000851949	0.0200483	signaling threshold regulating transmembrane adaptor 1 [Source:VGNC Symbol;Acc:VGNC:34637]	SIT1	UP	NS
ENSBTAG00000016928	-1.99039	-1.99432	1.11788	0.00085222	0.0200483	PDZ domain containing 7 [Source:NCBI gene;Acc:511930]		DOWN	NS
ENSBTAG00000039355	2.78877	2.89702	0.251484	0.000850811	0.0200483	mucosal vascular addressin cell adhesion molecule 1 [Source:VGNC Symbol;Acc:VGNC:31133]	MADCAM1	UP	NS
ENSBTAG00000000900	1.10716	1.10739	6.14496	0.000861623	0.0202004	leucine rich repeat containing 8 VRAC subunit C [Source:VGNC Symbol;Acc:VGNC:31031]	LRRC8C	UP	UP
ENSBTAG00000005119	1.17575	1.17578	8.31788	0.000861566	0.0202004	proteasome 26S subunit, non-ATPase 1 [Source:VGNC Symbol;Acc:VGNC:33461]	PSMD1	UP	NS
ENSBTAG00000004178	-1.46485	-1.46496	5.8394	0.000864493	0.0202333	acyl-CoA oxidase 2 [Source:VGNC Symbol;Acc:VGNC:25553]	ACOX2	DOWN	NS
ENSBTAG00000007503	4.10675	4.33491	0.420319	0.000872001	0.0203398	stereocilin [Source:VGNC Symbol;Acc:VGNC:55895]	STRC	UP	NS
ENSBTAG00000051540	1.00179	1.00225	4.02578	0.00087077	0.0203398	fibronectin type III domain containing 5 [Source:HGNC Symbol;Acc:HGNC:20240]	FNDC5	UP	NS
ENSBTAG00000001842	1.27787	1.27822	4.83134	0.000878532	0.0204575	glutathione S-transferase mu 3 [Source:VGNC Symbol;Acc:VGNC:29686]	GSTM3	UP	NS
ENSBTAG00000031194	1.9114	1.91919	2.58916	0.000884839	0.0205695	pleckstrin homology like domain family A member 2 [Source:VGNC Symbol;Acc:VGNC:32836]	PHLDA2	UP	NS
ENSBTAG00000009358	-1.1704	-1.17052	5.87377	0.000891848	0.0206899	MTSS I-BAR domain containing 2 [Source:VGNC Symbol;Acc:VGNC:31753]	MTSS2	DOWN	NS
ENSBTAG00000013369	-1.39973	-1.39976	7.46649	0.000893026	0.0206899	collagen type XIV alpha 1 chain [Source:VGNC Symbol;Acc:VGNC:53851]	COL14A1	DOWN	NS
ENSBTAG00000018487	2.0849	2.10589	0.282671	0.000907563	0.0209914	cilia and flagella associated protein 45 [Source:VGNC Symbol;Acc:VGNC:27244]	CFAP45	UP	UP
ENSBTAG00000053861	-1.43389	-1.43604	1.65535	0.000909209	0.0209942			DOWN	NS
ENSBTAG00000013702	2.20962	2.22923	1.57304	0.000914207	0.0210742	zinc finger protein 296 [Source:VGNC Symbol;Acc:VGNC:37240]	ZNF296	UP	NS
ENSBTAG00000005892	3.39181	3.61191	-1.30953	0.000924449	0.0212747	zeta chain of T cell receptor associated protein kinase 70 [Source:VGNC Symbol;Acc:VGNC:37050]	ZAP70	UP	UP
ENSBTAG00000046989	2.14428	2.1888	0.0656342	0.000928292	0.0213275	mannosidase endo-alpha like [Source:VGNC Symbol;Acc:VGNC:31170]	MANEAL	UP	NS
ENSBTAG00000019382	-1.34861	-1.34873	5.68557	0.000930785	0.0213491	protein kinase domain containing, cytoplasmic [Source:VGNC Symbol;Acc:VGNC:32938]	PKDCC	DOWN	NS
ENSBTAG00000002464	-3.3154	-3.31632	4.76244	0.000947537	0.0215424	phospholipase C eta 2 [Source:VGNC Symbol;Acc:VGNC:32991]	PLCH2	DOWN	NS
ENSBTAG00000008513	2.4289	2.49839	-0.898719	0.000951735	0.0215424	regulator of hemoglobinization and erythroid cell expansion [Source:VGNC Symbol;Acc:VGNC:49539]	RHEX	UP	NS
ENSBTAG00000010508	1.34169	1.34177	6.85836	0.000941834	0.0215424	biliverdin reductase B [Source:VGNC Symbol;Acc:VGNC:26511]	BLVRB	UP	NS
ENSBTAG00000011186	3.37597	3.43394	0.0542276	0.000945105	0.0215424	bestrophin 1 [Source:VGNC Symbol;Acc:VGNC:26471]	BEST1	UP	NS
ENSBTAG00000021768	-1.23501	-1.23548	3.84306	0.000949581	0.0215424	cyclin G2 [Source:VGNC Symbol;Acc:VGNC:26970]	CCNG2	DOWN	NS
ENSBTAG00000026172	-1.279	-1.27906	6.75623	0.0009494	0.0215424	LRAT domain containing 2 [Source:VGNC Symbol;Acc:VGNC:28841]	LRATD2	DOWN	NS
ENSBTAG00000039937	2.27733	2.32876	-1.02656	0.000948951	0.0215424	TNF receptor superfamily member 8 [Source:VGNC Symbol;Acc:VGNC:36170]	TNFRSF8	UP	UP
ENSBTAG00000046633	3.49477	3.58742	-0.807777	0.000951278	0.0215424			UP	NS
ENSBTAG00000012742	7.13186	1.44269e+08	-1.23012	0.000953475	0.0215464	solute carrier family 22 member 18 [Source:VGNC Symbol;Acc:VGNC:34726]	SLC22A18	UP	NS
ENSBTAG00000004562	-1.38584	-1.38652	3.00537	0.000955821	0.0215639	CD207 molecule [Source:VGNC Symbol;Acc:VGNC:27011]	CD207	DOWN	NS
ENSBTAG00000006828	-1.50424	-1.50468	4.47736	0.000959166	0.021604	Rap guanine nucleotide exchange factor 3 [Source:VGNC Symbol;Acc:VGNC:33724]	RAPGEF3	DOWN	NS
ENSBTAG00000004086	1.92301	1.94555	0.0795267	0.000961937	0.0216148	serine peptidase inhibitor, Kunitz type 1 [Source:VGNC Symbol;Acc:VGNC:35221]	SPINT1	UP	UP
ENSBTAG00000008021	2.89324	2.90825	1.33788	0.000962788	0.0216148	bone marrow stromal antigen 2-like [Source:NCBI gene;Acc:112441507]		UP	UP
ENSBTAG00000053806	1.87939	1.88566	1.18838	0.000965562	0.0216418	bone marrow stromal antigen 2 [Source:NCBI gene;Acc:618737]		UP	UP
ENSBTAG00000021867	1.10242	1.10317	3.15519	0.000967199	0.0216432	beaded filament structural protein 1 [Source:VGNC Symbol;Acc:VGNC:26478]	BFSP1	UP	NS
ENSBTAG00000027181	-1.80902	-1.80916	5.75908	0.000969935	0.0216692	laminin subunit alpha 3 [Source:VGNC Symbol;Acc:VGNC:30770]	LAMA3	DOWN	NS
ENSBTAG00000010671	-1.13454	-1.13458	7.01731	0.0009783	0.0217968	GLI family zinc finger 3 [Source:VGNC Symbol;Acc:VGNC:29401]	GLI3	DOWN	NS
ENSBTAG00000040543	-1.96185	-1.96204	5.53418	0.000978811	0.0217968	transmembrane protein 200A [Source:VGNC Symbol;Acc:VGNC:57364]	TMEM200A	DOWN	NS
ENSBTAG00000020989	-2.67876	-2.67942	4.4784	0.000982089	0.0218344	sushi domain containing 4 [Source:VGNC Symbol;Acc:VGNC:35489]	SUSD4	DOWN	NS
ENSBTAG00000020983	0.944766	0.944901	5.63312	0.000988786	0.0219125	RAS related [Source:VGNC Symbol;Acc:VGNC:49146]	RRAS	UP	NS
ENSBTAG00000030507	2.91592	2.97156	-0.484779	0.000987884	0.0219125	ferritin light chain [Source:NCBI gene;Acc:783993]		UP	UP
ENSBTAG00000010361	3.06492	3.12967	0.604229	0.000991586	0.021918	delta like canonical Notch ligand 4 [Source:VGNC Symbol;Acc:VGNC:28096]	DLL4	UP	NS
ENSBTAG00000048350	-3.03782	-3.04875	0.844343	0.000992221	0.021918			DOWN	NS
ENSBTAG00000014315	2.37272	2.41069	-0.190593	0.000995902	0.0219641	phenazine biosynthesis like protein domain containing [Source:VGNC Symbol;Acc:VGNC:32605]	PBLD	UP	NS
ENSBTAG00000021844	2.90102	2.97491	0.0251916	0.000997712	0.0219688	cochlin [Source:VGNC Symbol;Acc:VGNC:27545]	COCH	UP	NS
ENSBTAG00000014357	-1.86072	-1.86366	1.50316	0.00100528	0.0221001	syndecan 2 [Source:VGNC Symbol;Acc:VGNC:34379]	SDC2	DOWN	NS
ENSBTAG00000013557	1.29998	1.30027	4.74471	0.00100707	0.0221042	endoplasmic reticulum aminopeptidase 1 [Source:VGNC Symbol;Acc:VGNC:28560]	ERAP1	UP	NS
ENSBTAG00000021649	1.31941	1.323	1.57647	0.00101618	0.0222686			UP	NS
ENSBTAG00000010637	-1.72102	-1.72136	4.20241	0.00102323	0.0222812	arylsulfatase G [Source:VGNC Symbol;Acc:VGNC:55034]	ARSG	DOWN	NS
ENSBTAG00000010916	1.62608	1.63556	0.460819	0.00102017	0.0222812	LHFPL tetraspan subfamily member 4 [Source:VGNC Symbol;Acc:VGNC:30867]	LHFPL4	UP	NS
ENSBTAG00000020269	2.80408	2.8412	-0.177915	0.00102163	0.0222812	mitotic spindle positioning [Source:VGNC Symbol;Acc:VGNC:31486]	MISP	UP	NS
ENSBTAG00000052359	-1.91052	-1.91263	1.95352	0.00102209	0.0222812			DOWN	NS
ENSBTAG00000054342	1.74157	1.75306	1.10254	0.00103816	0.0225706	major histocompatibility class I related protein [Source:NCBI gene;Acc:533051]	MIC1	UP	NS
ENSBTAG00000010475	1.59648	1.60343	1.84888	0.00104155	0.022607	motilin receptor [Source:VGNC Symbol;Acc:VGNC:53824]	MLNR	UP	NS
ENSBTAG00000051956	4.33451	4.76303	-0.870918	0.00104312	0.022607	guanylate cyclase activator 1A [Source:NCBI gene;Acc:282243]	GUCA1A	UP	NS
ENSBTAG00000047675	-3.982	-4.02032	0.400652	0.00104512	0.0226147	sialic acid-binding Ig-like lectin 5 [Source:NCBI gene;Acc:618268]		DOWN	NS
ENSBTAG00000010350	-1.11625	-1.11631	6.89099	0.00104938	0.0226712	ubiquitin specific peptidase 53 [Source:VGNC Symbol;Acc:VGNC:58425]	USP53	DOWN	NS
ENSBTAG00000012898	-1.78011	-1.7845	1.76948	0.00106782	0.0230006	ribosomal protein S27 like [Source:NCBI gene;Acc:614220]	RPS27L	DOWN	NS
ENSBTAG00000031441	1.24291	1.2432	5.65718	0.00106798	0.0230006	FXYD domain containing ion transport regulator 5 [Source:VGNC Symbol;Acc:VGNC:29158]	FXYD5	UP	NS
ENSBTAG00000047502	-1.17004	-1.17004	9.09637	0.00106964	0.0230006	FKBP prolyl isomerase 5 [Source:VGNC Symbol;Acc:VGNC:29024]	FKBP5	DOWN	NS
ENSBTAG00000008635	-1.51556	-1.51558	8.39881	0.00108299	0.0232513	sulfotransferase family, cytosolic, 1A, phenol-preferring, member 1 [Source:NCBI gene;Acc:282485]	SULT1A1	DOWN	NS
ENSBTAG00000007002	-1.53648	-1.53671	4.7538	0.0010938	0.0234468	alpha-L-iduronidase [Source:VGNC Symbol;Acc:VGNC:30037]	IDUA	DOWN	NS
ENSBTAG00000051760	3.39842	3.54883	-0.620103	0.00109688	0.0234763	Rhox homeobox family, member 1-like [Source:NCBI gene;Acc:782892]		UP	NS
ENSBTAG00000001825	-1.84394	-1.85071	1.53791	0.00110759	0.0236572	Sp6 transcription factor [Source:VGNC Symbol;Acc:VGNC:35156]	SP6	DOWN	NS
ENSBTAG00000034033	-1.40096	-1.40129	3.99156	0.00110877	0.0236572	LHFPL tetraspan subfamily member 6 [Source:VGNC Symbol;Acc:VGNC:30869]	LHFPL6	DOWN	NS
ENSBTAG00000000945	2.79935	2.90777	-1.22932	0.00112478	0.0239033	ATPase secretory pathway Ca2+ transporting 2 [Source:VGNC Symbol;Acc:VGNC:26297]	ATP2C2	UP	UP
ENSBTAG00000003595	-1.63749	-1.64064	1.18162	0.00112429	0.0239033	family with sequence similarity 216 member B [Source:VGNC Symbol;Acc:VGNC:28796]	FAM216B	DOWN	NS
ENSBTAG00000013127	0.879101	0.879139	6.9335	0.00112551	0.0239033	lysophosphatidylcholine acyltransferase 3 [Source:VGNC Symbol;Acc:VGNC:30963]	LPCAT3	UP	NS
ENSBTAG00000040277	-1.96277	-1.977	-0.415336	0.00113488	0.0240651	histone H4-like [Source:NCBI gene;Acc:617875]	H4	DOWN	NS
ENSBTAG00000011500	2.03536	2.04613	0.0890333	0.00114233	0.024129	calsequestrin 2 [Source:VGNC Symbol;Acc:VGNC:26787]	CASQ2	UP	NS
ENSBTAG00000013439	-1.11294	-1.11336	3.35031	0.00114316	0.024129	Rho guanine nucleotide exchange factor 26 [Source:VGNC Symbol;Acc:VGNC:26113]	ARHGEF26	DOWN	NS
ENSBTAG00000023731	1.95956	1.97395	0.855801	0.00114138	0.024129	melanocortin 1 receptor [Source:NCBI gene;Acc:281298]	MC1R	UP	NS
ENSBTAG00000004633	2.29217	2.32976	-0.248951	0.00114775	0.0241888	serine protease 48 [Source:NCBI gene;Acc:100336077]	PRSS48	UP	NS
ENSBTAG00000012774	-1.09375	-1.09418	4.2945	0.00117158	0.0246533	RAB7B, member RAS oncogene family [Source:VGNC Symbol;Acc:VGNC:33661]	RAB7B	DOWN	DOWN
ENSBTAG00000020904	3.27365	3.3156	0.182289	0.00117884	0.0247682	Janus kinase 3 [Source:VGNC Symbol;Acc:VGNC:30366]	JAK3	UP	NS
ENSBTAG00000008734	1.12281	1.12306	4.93746	0.00118792	0.0248831	peptidase M20 domain containing 1 [Source:VGNC Symbol;Acc:VGNC:33066]	PM20D1	UP	NS
ENSBTAG00000046668	-1.68466	-1.68696	1.59802	0.00118626	0.0248831	angiogenin 2 [Source:NCBI gene;Acc:783907]	ANG2	DOWN	NS
ENSBTAG00000014614	-3.20379	-3.20386	8.46821	0.00119865	0.0250695	actin alpha 2, smooth muscle [Source:NCBI gene;Acc:515610]	ACTA2	DOWN	NS
ENSBTAG00000016107	1.34782	1.351	0.989938	0.00120262	0.0251145	phosphate cytidylyltransferase 1, choline, beta [Source:VGNC Symbol;Acc:VGNC:32653]	PCYT1B	UP	NS
ENSBTAG00000003120	1.16681	1.16775	4.034	0.00120563	0.0251392	zinc finger protein 385B [Source:VGNC Symbol;Acc:VGNC:37264]	ZNF385B	UP	NS
ENSBTAG00000001165	1.19616	1.19632	5.74925	0.00120901	0.0251715	apoptosis inducing factor mitochondria associated 2 [Source:VGNC Symbol;Acc:VGNC:25762]	AIFM2	UP	NS
ENSBTAG00000011956	2.69077	2.72711	0.713079	0.00121763	0.0252745	cyclin and CBS domain divalent metal cation transport mediator 1 [Source:VGNC Symbol;Acc:VGNC:27510]	CNNM1	UP	NS
ENSBTAG00000030913	4.10747	4.11087	4.79216	0.00121607	0.0252745	MX dynamin like GTPase 1 [Source:VGNC Symbol;Acc:VGNC:31770]	MX1	UP	UP
ENSBTAG00000013099	1.30857	1.30895	4.4141	0.00122076	0.0252763	aldolase, fructose-bisphosphate C [Source:VGNC Symbol;Acc:VGNC:25823]	ALDOC	UP	NS
ENSBTAG00000046231	2.45422	2.50684	-0.564502	0.00122139	0.0252763			UP	NS
ENSBTAG00000052396	-3.50852	-3.59689	-1.27198	0.00122696	0.0253535			DOWN	NS
ENSBTAG00000007888	1.83549	1.84091	0.99189	0.00123221	0.0254237	EFR3 homolog B [Source:VGNC Symbol;Acc:VGNC:28362]	EFR3B	UP	NS
ENSBTAG00000021506	0.950281	0.950331	7.15484	0.00124261	0.0255677	ADP ribosylation factor like GTPase 6 interacting protein 5 [Source:VGNC Symbol;Acc:VGNC:26151]	ARL6IP5	UP	NS
ENSBTAG00000024756	-1.22006	-1.2204	4.03739	0.0012429	0.0255677	DENN domain containing 6B [Source:VGNC Symbol;Acc:VGNC:28004]	DENND6B	DOWN	NS
ENSBTAG00000004091	-1.10849	-1.10868	4.89189	0.00124499	0.0255724	general transcription factor IIIC subunit 4 [Source:VGNC Symbol;Acc:VGNC:29705]	GTF3C4	DOWN	NS
ENSBTAG00000022819	2.13542	2.16061	1.52349	0.00124818	0.0255998	one cut homeobox 2 [Source:VGNC Symbol;Acc:VGNC:56369]	ONECUT2	UP	NS
ENSBTAG00000002515	1.06728	1.06761	4.35968	0.00125968	0.0256879	dynein axonemal assembly factor 3 [Source:NCBI gene;Acc:104968460]	TNNI3	UP	NS
ENSBTAG00000003696	1.44738	1.44907	2.09716	0.00125986	0.0256879	BICD family like cargo adaptor 1 [Source:VGNC Symbol;Acc:VGNC:56814]	BICDL1	UP	NS
ENSBTAG00000007807	-1.02026	-1.02037	5.69533	0.00125991	0.0256879	heat shock protein family A (Hsp70) member 2 [Source:NCBI gene;Acc:281827]	HSPA2	DOWN	NS
ENSBTAG00000048086	4.26784	4.36422	-0.150642	0.00125994	0.0256879	testis expressed 13B [Source:NCBI gene;Acc:518298]		UP	NS
ENSBTAG00000000641	2.71626	2.76499	-1.06103	0.00127351	0.0259262	src kinase associated phosphoprotein 1 [Source:VGNC Symbol;Acc:VGNC:54484]	SKAP1	UP	NS
ENSBTAG00000001514	-1.28528	-1.28584	3.59449	0.00128412	0.0261036	ankyrin repeat and SOCS box containing 11 [Source:VGNC Symbol;Acc:VGNC:26188]	ASB11	DOWN	NS
ENSBTAG00000034519	1.52391	1.52466	4.08031	0.00129231	0.0262312	uncharacterized LOC100126544 [Source:NCBI gene;Acc:100126544]		UP	NS
ENSBTAG00000038735	-1.87604	-1.88732	-0.00936905	0.00129681	0.0262839	luteinizing hormone beta polypeptide [Source:NCBI gene;Acc:280839]	LHB	DOWN	NS
ENSBTAG00000011381	4.31734	4.74545	-1.34186	0.00130874	0.0264865	solute carrier family 30 member 3 [Source:VGNC Symbol;Acc:VGNC:34808]	SLC30A3	UP	UP
ENSBTAG00000003261	1.30107	1.30306	2.28086	0.00131651	0.0266047	aurora kinase C [Source:NCBI gene;Acc:618599]	AURKC	UP	UP
ENSBTAG00000005800	-2.16107	-2.16179	3.56135	0.00132123	0.0266609	glutamate ionotropic receptor AMPA type subunit 1 [Source:VGNC Symbol;Acc:VGNC:29638]	GRIA1	DOWN	NS
ENSBTAG00000013176	-2.2108	-2.21107	5.03119	0.00133781	0.0269561	SPARC related modular calcium binding 2 [Source:VGNC Symbol;Acc:VGNC:35027]	SMOC2	DOWN	NS
ENSBTAG00000015549	-1.71435	-1.71714	2.6956	0.00134577	0.0270573	protocadherin 18 [Source:VGNC Symbol;Acc:VGNC:32619]	PCDH18	DOWN	NS
ENSBTAG00000038195	-1.11734	-1.11761	4.44353	0.00134677	0.0270573	CD302 molecule [Source:VGNC Symbol;Acc:VGNC:55333]	CD302	DOWN	NS
ENSBTAG00000001026	1.91642	1.92954	0.106096	0.0013579	0.0272411	beta-carotene oxygenase 1 [Source:VGNC Symbol;Acc:VGNC:26453]	BCO1	UP	NS
ENSBTAG00000005250	-2.31195	-2.31283	3.74523	0.00136018	0.0272472	biglycan [Source:VGNC Symbol;Acc:VGNC:26481]	BGN	DOWN	NS
ENSBTAG00000015801	-1.11825	-1.11831	6.46845	0.00136386	0.0272811	ephrin B1 [Source:VGNC Symbol;Acc:VGNC:28359]	EFNB1	DOWN	NS
ENSBTAG00000018984	1.22315	1.22572	1.43612	0.0013722	0.0273873	phosphatidylinositol-4,5-bisphosphate 3-kinase catalytic subunit delta [Source:VGNC Symbol;Acc:VGNC:32891]	PIK3CD	UP	NS
ENSBTAG00000048740	2.12886	2.14713	0.250009	0.00137315	0.0273873	apolipoprotein L3-like [Source:NCBI gene;Acc:518495]		UP	NS
ENSBTAG00000008938	-1.13984	-1.13989	6.69814	0.00138267	0.0275374	SRC proto-oncogene, non-receptor tyrosine kinase [Source:VGNC Symbol;Acc:VGNC:35269]	SRC	DOWN	NS
ENSBTAG00000050233	-1.54158	-1.54214	3.53622	0.00138578	0.0275593	proline rich and Gla domain 1 [Source:NCBI gene;Acc:785916]	PRRG1	DOWN	NS
ENSBTAG00000002695	-3.3563	-3.36464	1.88565	0.0013901	0.0275614	myosin IH [Source:VGNC Symbol;Acc:VGNC:31823]	MYO1H	DOWN	NS
ENSBTAG00000006080	1.16647	1.16776	2.74536	0.00138956	0.0275614	microtubule associated serine/threonine kinase 1 [Source:VGNC Symbol;Acc:VGNC:31257]	MAST1	UP	UP
ENSBTAG00000010507	-2.40664	-2.4464	-1.2656	0.00139189	0.0275614	solute carrier family 22 member 16 [Source:VGNC Symbol;Acc:VGNC:34724]	SLC22A16	DOWN	NS
ENSBTAG00000014575	-1.68382	-1.68384	7.95447	0.00140108	0.0277036	collagen type IV alpha 5 chain [Source:VGNC Symbol;Acc:VGNC:50084]	COL4A5	DOWN	NS
ENSBTAG00000001618	1.27683	1.27712	5.20949	0.00140976	0.0278351	alpha kinase 3 [Source:VGNC Symbol;Acc:VGNC:25849]	ALPK3	UP	NS
ENSBTAG00000006999	3.17815	3.22418	-0.407707	0.00142955	0.0281855	ryanodine receptor 1 [Source:VGNC Symbol;Acc:VGNC:34233]	RYR1	UP	NS
ENSBTAG00000052510	2.86034	3.00399	0.0347494	0.0014341	0.0282347	C-C motif chemokine ligand 26 [Source:NCBI gene;Acc:508387]	CCL26	UP	NS
ENSBTAG00000014179	1.44777	1.45521	0.248544	0.00144021	0.0283146	solute carrier family 12 member 5 [Source:VGNC Symbol;Acc:VGNC:34668]	SLC12A5	UP	UP
ENSBTAG00000039483	-2.71458	-2.74065	-0.4335	0.00144442	0.0283568	desmoglein 3 [Source:VGNC Symbol;Acc:VGNC:28222]	DSG3	DOWN	NS
ENSBTAG00000006044	-1.1549	-1.15534	3.3799	0.00144944	0.0284148	kelch like family member 5 [Source:VGNC Symbol;Acc:VGNC:30668]	KLHL5	DOWN	NS
ENSBTAG00000003616	-1.39	-1.39027	5.36429	0.0014519	0.0284225	DNA cross-link repair 1B [Source:VGNC Symbol;Acc:VGNC:27917]	DCLRE1B	DOWN	NS
ENSBTAG00000031595	2.03333	2.04966	-0.0475675	0.00145505	0.0284437	formiminotransferase cyclodeaminase N-terminal like [Source:NCBI gene;Acc:613365]		UP	NS
ENSBTAG00000005189	2.77141	2.87932	-0.937738	0.00147069	0.0286681	sperm acrosome associated 9 [Source:VGNC Symbol;Acc:VGNC:35163]	SPACA9	UP	UP
ENSBTAG00000014841	1.20152	1.2016	6.56402	0.00146955	0.0286681	glucosylceramidase beta [Source:VGNC Symbol;Acc:VGNC:50183]	GBA	UP	NS
ENSBTAG00000024137	1.62564	1.63009	1.6002	0.00147882	0.0287857	patched 2 [Source:VGNC Symbol;Acc:VGNC:33492]	PTCH2	UP	NS
ENSBTAG00000046158	-1.39918	-1.39926	7.95369	0.00148596	0.0288838	complement factor B [Source:NCBI gene;Acc:514076]	CFB	DOWN	NS
ENSBTAG00000003165	-1.15249	-1.15253	6.77579	0.00149271	0.0289742	ADAM metallopeptidase with thrombospondin type 1 motif 9 [Source:VGNC Symbol;Acc:VGNC:25630]	ADAMTS9	DOWN	NS
ENSBTAG00000017719	1.50112	1.50164	3.81952	0.00149681	0.0290129	A-kinase anchoring protein 6 [Source:VGNC Symbol;Acc:VGNC:25787]	AKAP6	UP	NS
ENSBTAG00000020273	1.26146	1.26288	3.75478	0.00150321	0.0290958	YOD1 deubiquitinase [Source:VGNC Symbol;Acc:VGNC:37033]	YOD1	UP	UP
ENSBTAG00000012265	1.36723	1.36858	2.50779	0.00151665	0.0293147	von Willebrand factor [Source:VGNC Symbol;Acc:VGNC:36860]	VWF	UP	NS
ENSBTAG00000007933	-1.18383	-1.18389	6.50842	0.00152266	0.0293897	divergent protein kinase domain 2A [Source:VGNC Symbol;Acc:VGNC:52667]	DIPK2A	DOWN	NS
ENSBTAG00000016179	3.32513	3.38313	-0.130542	0.00152557	0.0294046	calcium and integrin binding family member 3 [Source:VGNC Symbol;Acc:VGNC:27361]	CIB3	UP	NS
ENSBTAG00000011324	-1.82698	-1.82815	2.74453	0.00153251	0.0294971	elastin microfibril interfacer 1 [Source:VGNC Symbol;Acc:VGNC:28473]	EMILIN1	DOWN	DOWN
ENSBTAG00000007494	-1.43635	-1.43637	7.99485	0.00153517	0.0295069	SWI/SNF related, matrix associated, actin dependent regulator of chromatin, subfamily a, member 2 [Source:VGNC Symbol;Acc:VGNC:34986]	SMARCA2	DOWN	NS
ENSBTAG00000005504	1.12725	1.12755	5.12523	0.00153806	0.0295214	tumor protein p53 inducible nuclear protein 2 [Source:VGNC Symbol;Acc:VGNC:36237]	TP53INP2	UP	NS
ENSBTAG00000012259	-1.25375	-1.25388	5.24086	0.00154146	0.0295454	pyridoxamine 5'-phosphate oxidase [Source:VGNC Symbol;Acc:VGNC:33096]	PNPO	DOWN	NS
ENSBTAG00000006474	3.22385	3.37247	-0.644247	0.00155852	0.0296247	epithelial cell adhesion molecule [Source:VGNC Symbol;Acc:VGNC:28529]	EPCAM	UP	UP
ENSBTAG00000007115	1.06701	1.06709	6.43125	0.00155822	0.0296247	glutathione-disulfide reductase [Source:VGNC Symbol;Acc:VGNC:29682]	GSR	UP	NS
ENSBTAG00000018123	-1.20937	-1.21006	2.80981	0.00155671	0.0296247	fibulin 5 [Source:VGNC Symbol;Acc:VGNC:28883]	FBLN5	DOWN	NS
ENSBTAG00000018474	-1.07857	-1.07897	4.39748	0.00155663	0.0296247	interleukin 6 receptor [Source:VGNC Symbol;Acc:VGNC:30167]	IL6R	DOWN	DOWN
ENSBTAG00000034712	1.67266	1.68238	0.325348	0.00155172	0.0296247	RAB33A, member RAS oncogene family [Source:VGNC Symbol;Acc:VGNC:33642]	RAB33A	UP	NS
ENSBTAG00000050061	0.923019	0.92306	7.26522	0.00155269	0.0296247	inner centromere protein [Source:NCBI gene;Acc:507693]	INCENP	UP	NS
ENSBTAG00000008944	-4.2866	-4.43639	-0.0778235	0.00156386	0.0296853	crumbs cell polarity complex component 1 [Source:VGNC Symbol;Acc:VGNC:27688]	CRB1	DOWN	NS
ENSBTAG00000048419	5.29281	5.73072	-0.901183	0.00157432	0.0298427			UP	NS
ENSBTAG00000014821	-1.41855	-1.41899	3.43702	0.00157742	0.0298604	solute carrier family 7 member 7 [Source:VGNC Symbol;Acc:VGNC:34932]	SLC7A7	DOWN	NS
ENSBTAG00000032774	-1.57621	-1.57625	7.2482	0.00158332	0.0299309	adipogenesis regulatory factor [Source:VGNC Symbol;Acc:VGNC:25680]	ADIRF	DOWN	NS
ENSBTAG00000035706	-1.31162	-1.31495	0.833663	0.00158806	0.0299382	myocardin [Source:VGNC Symbol;Acc:VGNC:31834]	MYOCD	DOWN	NS
ENSBTAG00000052132	-1.90425	-1.90888	1.11742	0.00158736	0.0299382	forkhead box Q1 [Source:NCBI gene;Acc:112443729]	FOXQ1	DOWN	NS
ENSBTAG00000000791	-1.83177	-1.84798	-0.260157	0.00160778	0.0302686	calcyon neuron specific vesicular protein [Source:VGNC Symbol;Acc:VGNC:26718]	CALY	DOWN	NS
ENSBTAG00000014903	1.36783	1.36802	5.20293	0.00162668	0.0305824	ATP binding cassette subfamily A member 3 [Source:VGNC Symbol;Acc:VGNC:50168]	ABCA3	UP	NS
ENSBTAG00000006909	0.977089	0.977225	5.4599	0.00163474	0.0306503	phosphatidylinositol-4,5-bisphosphate 3-kinase catalytic subunit beta [Source:VGNC Symbol;Acc:VGNC:32890]	PIK3CB	UP	NS
ENSBTAG00000007129	-2.53596	-2.53703	4.21118	0.00163467	0.0306503	murine retrovirus integration site 1 homolog [Source:NCBI gene;Acc:281918]	MRVI1	DOWN	NS
ENSBTAG00000020257	1.71055	1.71724	1.0208	0.0016427	0.0307576	protein tyrosine phosphatase non-receptor type 5 [Source:VGNC Symbol;Acc:VGNC:33540]	PTPN5	UP	NS
ENSBTAG00000010431	1.10879	1.11081	3.10991	0.00164878	0.0308295	leucine rich adaptor protein 1 like [Source:VGNC Symbol;Acc:VGNC:31083]	LURAP1L	UP	NS
ENSBTAG00000017461	1.18602	1.18672	3.26704	0.0016531	0.0308683	solute carrier family 16 member 3 [Source:VGNC Symbol;Acc:VGNC:34689]	SLC16A3	UP	NS
ENSBTAG00000040356	1.06309	1.06338	4.61448	0.00165873	0.0308897	spire type actin nucleation factor 2 [Source:VGNC Symbol;Acc:VGNC:35223]	SPIRE2	UP	NS
ENSBTAG00000054572	2.29213	2.29787	1.98155	0.00165696	0.0308897	paternally expressed 3 [Source:NCBI gene;Acc:444864]	PEG3	UP	NS
ENSBTAG00000002362	1.25067	1.25405	1.74558	0.00166186	0.0309061	apolipoprotein L domain containing 1 [Source:VGNC Symbol;Acc:VGNC:26033]	APOLD1	UP	NS
ENSBTAG00000019158	-1.33247	-1.3355	1.54109	0.00170021	0.0315766	mex-3 RNA binding family member A [Source:VGNC Symbol;Acc:VGNC:31419]	MEX3A	DOWN	NS
ENSBTAG00000003152	3.88244	3.88889	3.50404	0.00170362	0.0315974	putative ISG12(a) protein [Source:NCBI gene;Acc:507138]	IFI27	UP	UP
ENSBTAG00000003253	5.02726	1.44269e+08	-1.14667	0.00171364	0.0316977	natriuretic peptide C [Source:VGNC Symbol;Acc:VGNC:32212]	NPPC	UP	NS
ENSBTAG00000013227	-1.30902	-1.30915	5.75088	0.00171262	0.0316977	snail family transcriptional repressor 2 [Source:VGNC Symbol;Acc:VGNC:35048]	SNAI2	DOWN	NS
ENSBTAG00000005327	1.65447	1.66285	0.614348	0.00171599	0.0316986	sushi domain containing 5 [Source:VGNC Symbol;Acc:VGNC:58418]	SUSD5	UP	NS
ENSBTAG00000000604	-1.59704	-1.60207	0.333884	0.00173013	0.0318742	glycoprotein nmb [Source:VGNC Symbol;Acc:VGNC:29541]	GPNMB	DOWN	DOWN
ENSBTAG00000017284	-2.48956	-2.49003	4.84459	0.00172926	0.0318742	rhomboid like 1 [Source:VGNC Symbol;Acc:VGNC:33935]	RHBDL1	DOWN	NS
ENSBTAG00000001932	1.01379	1.01384	7.18914	0.00174095	0.0319525	carnitine O-acetyltransferase [Source:VGNC Symbol;Acc:VGNC:27687]	CRAT	UP	NS
ENSBTAG00000005104	-3.22268	-3.22851	2.73481	0.00174134	0.0319525	alpha-1,6-mannosylglycoprotein 6-beta-N-acetylglucosaminyltransferase B [Source:VGNC Symbol;Acc:VGNC:55847]	MGAT5B	DOWN	NS
ENSBTAG00000018497	-2.17057	-2.17263	4.04241	0.00173997	0.0319525	caveolae associated protein 2 [Source:VGNC Symbol;Acc:VGNC:26803]	CAVIN2	DOWN	NS
ENSBTAG00000006391	1.03656	1.03681	5.23099	0.00175016	0.0320715	NADH:ubiquinone oxidoreductase subunit AB1 [Source:VGNC Symbol;Acc:VGNC:31952]	NDUFAB1	UP	NS
ENSBTAG00000000419	2.35019	2.366	0.0634863	0.00176268	0.032258	phosphate regulating endopeptidase homolog X-linked [Source:VGNC Symbol;Acc:VGNC:50571]	PHEX	UP	NS
ENSBTAG00000015113	1.28069	1.28208	3.50548	0.00176826	0.0323171	Cbp/p300 interacting transactivator with Glu/Asp rich carboxy-terminal domain 4 [Source:VGNC Symbol;Acc:VGNC:27378]	CITED4	UP	NS
ENSBTAG00000039581	-2.36872	-2.37954	0.242259	0.001773	0.0323607	homeobox D4 [Source:NCBI gene;Acc:513306]	HOXD4	DOWN	NS
ENSBTAG00000021547	-2.64424	-2.66027	0.674475	0.00177819	0.0324126	cilia and flagella associated protein 57 [Source:VGNC Symbol;Acc:VGNC:54907]	CFAP57	DOWN	NS
ENSBTAG00000006156	4.35063	4.77967	-1.62023	0.00179802	0.0327289	bone marrow stromal cell antigen 1 [Source:VGNC Symbol;Acc:VGNC:26581]	BST1	UP	NS
ENSBTAG00000014707	3.83826	3.84685	3.2699	0.00180228	0.0327289	ISG15 ubiquitin like modifier [Source:VGNC Symbol;Acc:VGNC:30293]	ISG15	UP	UP
ENSBTAG00000027625	-2.04111	-2.05609	-0.527933	0.00180268	0.0327289	secreted frizzled related protein 1 [Source:VGNC Symbol;Acc:VGNC:34520]	SFRP1	DOWN	NS
ENSBTAG00000016229	-1.0481	-1.04819	5.50261	0.00181645	0.0328921	Kruppel like factor 9 [Source:VGNC Symbol;Acc:VGNC:30632]	KLF9	DOWN	NS
ENSBTAG00000016315	-1.11422	-1.11425	7.90559	0.00181484	0.0328921	coactosin like F-actin binding protein 1 [Source:VGNC Symbol;Acc:VGNC:27626]	COTL1	DOWN	NS
ENSBTAG00000010664	3.11314	3.25973	-1.36311	0.00182538	0.0330104	protein kinase C theta [Source:VGNC Symbol;Acc:VGNC:33334]	PRKCQ	UP	UP
ENSBTAG00000004813	1.17831	1.1791	3.0699	0.00183493	0.0331394	sushi domain containing 1 [Source:VGNC Symbol;Acc:VGNC:35486]	SUSD1	UP	NS
ENSBTAG00000025233	1.21966	1.2206	3.90619	0.00183847	0.0331516	CACN subunit beta associated regulatory protein [Source:VGNC Symbol;Acc:VGNC:26806]	CBARP	UP	NS
ENSBTAG00000034985	1.19576	1.1961	6.49488	0.00184042	0.0331516	pleckstrin homology like domain family A member 1 [Source:VGNC Symbol;Acc:VGNC:32835]	PHLDA1	UP	UP
ENSBTAG00000017867	-1.46902	-1.47003	2.55088	0.00185225	0.0332777	yippee like 1 [Source:VGNC Symbol;Acc:VGNC:37034]	YPEL1	DOWN	NS
ENSBTAG00000052247	1.1085	1.10882	4.21365	0.00185218	0.0332777	tubulin polymerization promoting protein [Source:NCBI gene;Acc:280968]	TPPP	UP	NS
ENSBTAG00000001032	2.41725	2.45953	0.231285	0.00185973	0.033325	glycogen phosphorylase, muscle associated [Source:VGNC Symbol;Acc:VGNC:33589]	PYGM	UP	NS
ENSBTAG00000019208	-1.15004	-1.15067	3.33276	0.00185826	0.033325	chromosome 29 C11orf95 homolog [Source:VGNC Symbol;Acc:VGNC:56294]	C29H11orf95	DOWN	NS
ENSBTAG00000011836	-2.64881	-2.65095	2.9696	0.00186606	0.033395	osteomodulin [Source:VGNC Symbol;Acc:VGNC:32429]	OMD	DOWN	NS
ENSBTAG00000009451	-1.33479	-1.33485	6.26577	0.00187172	0.0334528	Jun dimerization protein 2 [Source:VGNC Symbol;Acc:VGNC:30374]	JDP2	DOWN	NS
ENSBTAG00000017824	2.07195	2.09679	1.19204	0.00187981	0.0335537	interferon regulatory factor 8 [Source:VGNC Symbol;Acc:VGNC:30279]	IRF8	UP	NS
ENSBTAG00000015615	-2.27515	-2.28435	0.194177	0.00190943	0.0340384	thymocyte selection associated [Source:VGNC Symbol;Acc:VGNC:35835]	THEMIS	DOWN	NS
ENSBTAG00000010462	-1.42321	-1.42354	3.83618	0.00191315	0.0340605	roundabout guidance receptor 2 [Source:VGNC Symbol;Acc:VGNC:34079]	ROBO2	DOWN	NS
ENSBTAG00000027246	2.11652	2.16626	-0.575533	0.00192706	0.0342638	ubiquitin D [Source:NCBI gene;Acc:512938]	UBD	UP	UP
ENSBTAG00000006377	3.84985	4.07552	-0.73203	0.0019403	0.0344548	myosin IG [Source:VGNC Symbol;Acc:VGNC:31822]	MYO1G	UP	UP
ENSBTAG00000000925	-2.04275	-2.05971	-0.87533	0.00194479	0.0344899	glycosyltransferase 8 domain containing 2 [Source:VGNC Symbol;Acc:VGNC:29424]	GLT8D2	DOWN	NS
ENSBTAG00000015297	1.83412	1.84127	1.09752	0.00195056	0.0344963	B cell scaffold protein with ankyrin repeats 1 [Source:NCBI gene;Acc:100299906]	BANK1	UP	NS
ENSBTAG00000034090	1.33849	1.34033	2.70229	0.00195267	0.0344963			UP	NS
ENSBTAG00000049838	-1.86071	-1.86179	3.34987	0.00195196	0.0344963			DOWN	NS
ENSBTAG00000013141	1.43287	1.43533	2.74193	0.00195549	0.0345019	actin related protein T3 [Source:VGNC Symbol;Acc:VGNC:25591]	ACTRT3	UP	NS
ENSBTAG00000003054	1.97081	1.97904	1.05111	0.00195995	0.0345363	insulin receptor related receptor [Source:VGNC Symbol;Acc:VGNC:30222]	INSRR	UP	NS
ENSBTAG00000027513	1.74769	1.75216	5.20717	0.00197269	0.0347164	chemokine (C-X-C motif) ligand 2 [Source:NCBI gene;Acc:281214]	CXCL2	UP	NS
ENSBTAG00000000585	1.56855	1.57012	4.53595	0.00197636	0.0347364	lymphocyte antigen 6 family member G6C [Source:VGNC Symbol;Acc:VGNC:31090]	LY6G6C	UP	UP
ENSBTAG00000050113	-1.78476	-1.80008	-0.988498	0.00197927	0.0347433			DOWN	DOWN
ENSBTAG00000009419	-3.48919	-3.56315	-0.962124	0.00198515	0.034802	tripartite motif containing 29 [Source:VGNC Symbol;Acc:VGNC:36325]	TRIM29	DOWN	DOWN
ENSBTAG00000013888	1.02256	1.02276	5.52102	0.0019971	0.0349671	forkhead box A1 [Source:VGNC Symbol;Acc:VGNC:29077]	FOXA1	UP	UP
ENSBTAG00000001580	1.81183	1.81544	2.16789	0.0020271	0.0353573	calmegin [Source:VGNC Symbol;Acc:VGNC:27437]	CLGN	UP	NS
ENSBTAG00000011343	3.20304	3.23871	0.687873	0.00202401	0.0353573	XIAP associated factor 1 [Source:VGNC Symbol;Acc:VGNC:36982]	XAF1	UP	UP
ENSBTAG00000037757	-1.61097	-1.61126	4.76911	0.0020258	0.0353573	EBF family member 4 [Source:VGNC Symbol;Acc:VGNC:28298]	EBF4	DOWN	NS
ENSBTAG00000049288	-2.07152	-2.08645	-0.58124	0.00204446	0.0356151			DOWN	NS
ENSBTAG00000019961	-2.52168	-2.52261	4.79296	0.00205497	0.0357528	ATPase H+/K+ transporting subunit beta [Source:VGNC Symbol;Acc:VGNC:26298]	ATP4B	DOWN	NS
ENSBTAG00000007566	-1.08615	-1.0862	6.87434	0.00208498	0.0362292	centrosomal protein 170 [Source:VGNC Symbol;Acc:VGNC:27197]	CEP170	DOWN	NS
ENSBTAG00000003326	2.60853	2.64484	-0.158148	0.00211331	0.0366751	NLR family apoptosis inhibitory protein [Source:VGNC Symbol;Acc:VGNC:31873]	NAIP	UP	NS
ENSBTAG00000001221	2.42883	2.49847	-0.794981	0.00213744	0.0370005	NK3 homeobox 1 [Source:VGNC Symbol;Acc:VGNC:32105]	NKX3-1	UP	NS
ENSBTAG00000019658	1.73576	1.748	0.723243	0.00213656	0.0370005	ankyrin repeat and SOCS box containing 16 [Source:VGNC Symbol;Acc:VGNC:26193]	ASB16	UP	NS
ENSBTAG00000048029	-3.06619	-3.09342	3.40742	0.00214145	0.0370234	matrix metallopeptidase 1 (interstitial collagenase) [Source:NCBI gene;Acc:281308]	MMP1	DOWN	NS
ENSBTAG00000009153	1.37061	1.37219	2.04309	0.0021517	0.0371074	MLX interacting protein like [Source:VGNC Symbol;Acc:VGNC:31510]	MLXIPL	UP	NS
ENSBTAG00000011458	2.28563	2.33133	-0.473468	0.0021513	0.0371074	carboxypeptidase X, M14 family member 1 [Source:VGNC Symbol;Acc:VGNC:27681]	CPXM1	UP	UP
ENSBTAG00000012851	1.38122	1.38265	2.4963	0.00216376	0.0372686	solute carrier family 5 member 1 [Source:VGNC Symbol;Acc:VGNC:49970]	SLC5A1	UP	NS
ENSBTAG00000007530	2.80035	2.94302	-1.2114	0.00217573	0.0374281	tripartite motif containing 10 [Source:VGNC Symbol;Acc:VGNC:36312]	TRIM10	UP	NS
ENSBTAG00000054003	1.30611	1.31688	0.687706	0.00218124	0.0374759	chromosome 18 C19orf84 homolog [Source:NCBI gene;Acc:100848300]		UP	NS
ENSBTAG00000010293	-1.20224	-1.20268	3.17799	0.00218553	0.0375028	par-3 family cell polarity regulator beta [Source:NCBI gene;Acc:535378]	PARD3B	DOWN	NS
ENSBTAG00000005674	0.989995	0.990185	5.3274	0.00219504	0.0375732	neuraminidase 1 [Source:VGNC Symbol;Acc:VGNC:50230]	NEU1	UP	NS
ENSBTAG00000019368	-1.65495	-1.65498	7.98249	0.00220055	0.0375732	insulin like growth factor binding protein 7 [Source:VGNC Symbol;Acc:VGNC:30089]	IGFBP7	DOWN	NS
ENSBTAG00000022150	-2.53206	-2.53212	7.53497	0.00219853	0.0375732	matrix remodeling associated 5 [Source:VGNC Symbol;Acc:VGNC:31774]	MXRA5	DOWN	NS
ENSBTAG00000033304	-1.12554	-1.12563	7.18009	0.00219664	0.0375732	transcriptional and immune response regulator [Source:VGNC Symbol;Acc:VGNC:49157]	TCIM	DOWN	NS
ENSBTAG00000005284	2.00567	2.02074	0.958826	0.00221928	0.0377991	serpin family E member 3 [Source:VGNC Symbol;Acc:VGNC:34477]	SERPINE3	UP	UP
ENSBTAG00000013165	-1.13318	-1.1337	3.2421	0.00221723	0.0377991	ectonucleotide pyrophosphatase/phosphodiesterase 2 [Source:VGNC Symbol;Acc:VGNC:28505]	ENPP2	DOWN	NS
ENSBTAG00000005475	1.20605	1.20624	5.33668	0.00222876	0.0379137	TRPM8 channel associated factor 2 [Source:NCBI gene;Acc:510320]	TCAF2	UP	NS
ENSBTAG00000010644	1.54642	1.55518	0.262133	0.00223377	0.037952	carbohydrate sulfotransferase 11 [Source:VGNC Symbol;Acc:VGNC:27339]	CHST11	UP	UP
ENSBTAG00000003472	-2.48046	-2.48525	2.03349	0.00224058	0.0380207	ATP binding cassette subfamily A member 12 [Source:VGNC Symbol;Acc:VGNC:25456]	ABCA12	DOWN	NS
ENSBTAG00000003871	2.60816	2.61514	1.95414	0.00224683	0.0380799	cytochrome P450 subfamily 2B [Source:NCBI gene;Acc:504769]	CYP2B6	UP	NS
ENSBTAG00000020070	1.02851	1.0287	5.45893	0.00227582	0.0385238	ATP binding cassette subfamily C member 3 [Source:VGNC Symbol;Acc:VGNC:25473]	ABCC3	UP	NS
ENSBTAG00000011182	0.923449	0.923475	8.11729	0.00227997	0.0385466	PDZ and LIM domain 1 [Source:VGNC Symbol;Acc:VGNC:32707]	PDLIM1	UP	NS
ENSBTAG00000021158	-1.84901	-1.85304	1.01545	0.00229211	0.0387043	SATB homeobox 1 [Source:VGNC Symbol;Acc:VGNC:34298]	SATB1	DOWN	NS
ENSBTAG00000000720	1.31458	1.31526	4.31903	0.00231168	0.0389392	cathepsin L [Source:NCBI gene;Acc:515200]	CTSL	UP	NS
ENSBTAG00000030333	2.0161	2.03325	-0.0600792	0.00231149	0.0389392	amine oxidase copper containing 3 [Source:NCBI gene;Acc:281002]	AOC3	UP	NS
ENSBTAG00000015375	1.27592	1.28333	0.793123	0.00231746	0.0389889	SH2 domain containing 3C [Source:VGNC Symbol;Acc:VGNC:34559]	SH2D3C	UP	NS
ENSBTAG00000007678	2.66832	2.71203	0.144172	0.00232648	0.0390928	mohawk homeobox [Source:VGNC Symbol;Acc:VGNC:31493]	MKX	UP	NS
ENSBTAG00000012228	1.30621	1.30829	1.94172	0.00234431	0.0393444	semaphorin 4A [Source:VGNC Symbol;Acc:VGNC:34433]	SEMA4A	UP	NS
ENSBTAG00000046333	1.97444	1.98035	2.28825	0.00235716	0.0395119	chromosome 6 C4orf54 homolog [Source:VGNC Symbol;Acc:VGNC:58594]	C6H4orf54	UP	NS
ENSBTAG00000010760	-0.903649	-0.9037	6.34848	0.00238448	0.0398726	REV3 like, DNA directed polymerase zeta catalytic subunit [Source:VGNC Symbol;Acc:VGNC:33883]	REV3L	DOWN	NS
ENSBTAG00000012748	3.83002	4.05532	-1.35356	0.00238254	0.0398726			UP	NS
ENSBTAG00000034918	2.12726	2.14648	0.387054	0.00239369	0.0399781	interferon induced protein with tetratricopeptide repeats 2 [Source:VGNC Symbol;Acc:VGNC:30049]	IFIT2	UP	UP
ENSBTAG00000010422	-1.73029	-1.73036	7.78324	0.00240254	0.0400772	MDM2 proto-oncogene [Source:VGNC Symbol;Acc:VGNC:31336]	MDM2	DOWN	NS
ENSBTAG00000001455	1.69479	1.72055	-0.222062	0.00240611	0.0400883	homeobox A7 [Source:VGNC Symbol;Acc:VGNC:29915]	HOXA7	UP	NS
ENSBTAG00000004888	3.24007	3.3881	-0.695041	0.00242606	0.040323	solute carrier family 10 member 4 [Source:VGNC Symbol;Acc:VGNC:34661]	SLC10A4	UP	NS
ENSBTAG00000013548	-1.23779	-1.23836	3.57455	0.00242438	0.040323	gamma-aminobutyric acid type A receptor epsilon subunit [Source:VGNC Symbol;Acc:VGNC:29199]	GABRE	DOWN	NS
ENSBTAG00000051298	1.00503	1.00507	8.47369	0.00243136	0.0403623	PVR cell adhesion molecule [Source:NCBI gene;Acc:526865]	PVR	UP	NS
ENSBTAG00000016973	3.63292	3.74889	0.669605	0.0024385	0.0404321	serine protease 8 [Source:VGNC Symbol;Acc:VGNC:33426]	PRSS8	UP	NS
ENSBTAG00000011759	-1.19654	-1.19682	4.29301	0.00245363	0.0405851	complement C1q like 1 [Source:VGNC Symbol;Acc:VGNC:26620]	C1QL1	DOWN	NS
ENSBTAG00000036087	-1.14157	-1.14292	1.93275	0.00245295	0.0405851	armadillo repeat containing 2 [Source:VGNC Symbol;Acc:VGNC:58440]	ARMC2	DOWN	NS
ENSBTAG00000045877	-1.08722	-1.08727	6.7912	0.00246857	0.0407833	TSC22 domain family member 3 [Source:NCBI gene;Acc:100125309]	TSC22D3	DOWN	NS
ENSBTAG00000000598	-0.852675	-0.852693	7.80891	0.00248207	0.0409572	cystatin C [Source:NCBI gene;Acc:281102]	CST3	DOWN	NS
ENSBTAG00000013596	-1.63285	-1.63541	1.24352	0.00249791	0.0411691	nuclear receptor subfamily 1 group H member 4 [Source:VGNC Symbol;Acc:VGNC:32232]	NR1H4	DOWN	NS
ENSBTAG00000004688	0.92287	0.922898	7.47866	0.00250919	0.0413056	24-dehydrocholesterol reductase [Source:VGNC Symbol;Acc:VGNC:28033]	DHCR24	UP	NS
ENSBTAG00000001346	2.16543	2.19889	-0.843562	0.00252336	0.04147	stimulated by retinoic acid 8 [Source:VGNC Symbol;Acc:VGNC:53678]	STRA8	UP	NS
ENSBTAG00000046750	2.27914	2.29525	0.483553	0.0025252	0.04147	UDP-GlcNAc:betaGal beta-1,3-N-acetylglucosaminyltransferase 3 [Source:VGNC Symbol;Acc:VGNC:26379]	B3GNT3	UP	NS
ENSBTAG00000046014	2.27553	2.27882	2.78956	0.00253003	0.0414997	G protein-coupled receptor 146 [Source:VGNC Symbol;Acc:VGNC:29555]	GPR146	UP	NS
ENSBTAG00000009086	-1.6051	-1.60512	8.32721	0.00257764	0.0421946	lysyl oxidase like 1 [Source:VGNC Symbol;Acc:VGNC:30952]	LOXL1	DOWN	NS
ENSBTAG00000011527	-1.36794	-1.36806	6.40802	0.00257852	0.0421946	5', 3'-nucleotidase, cytosolic [Source:VGNC Symbol;Acc:VGNC:32289]	NT5C	DOWN	NS
ENSBTAG00000011736	3.93046	4.15738	-0.866165	0.00258913	0.0423178	insulin like growth factor 2 mRNA binding protein 1 [Source:VGNC Symbol;Acc:VGNC:30079]	IGF2BP1	UP	NS
ENSBTAG00000021639	2.29785	2.30635	2.2596	0.00259753	0.0424047	activity regulated cytoskeleton associated protein [Source:VGNC Symbol;Acc:VGNC:26056]	ARC	UP	NS
ENSBTAG00000032092	-1.41126	-1.41127	8.76144	0.00260971	0.0425531	cadherin 11 [Source:VGNC Symbol;Acc:VGNC:27092]	CDH11	DOWN	NS
ENSBTAG00000051574	2.41035	2.47988	-0.810527	0.00261431	0.0425776			UP	NS
ENSBTAG00000039161	-1.05586	-1.05589	7.40449	0.00262214	0.0426548	aldehyde dehydrogenase 3 family member A2 [Source:VGNC Symbol;Acc:VGNC:25814]	ALDH3A2	DOWN	NS
ENSBTAG00000020617	-1.25024	-1.25029	6.76522	0.00262695	0.0426825	TSC complex subunit 2 [Source:VGNC Symbol;Acc:VGNC:36408]	TSC2	DOWN	NS
ENSBTAG00000001301	-2.0716	-2.08801	-0.569551	0.00263982	0.0428411	leucine rich repeat containing 32 [Source:VGNC Symbol;Acc:VGNC:54884]	LRRC32	DOWN	NS
ENSBTAG00000019049	-2.14929	-2.181	-1.23459	0.00264332	0.0428473	apoptosis associated tyrosine kinase [Source:VGNC Symbol;Acc:VGNC:25453]	AATK	DOWN	NS
ENSBTAG00000021029	1.09723	1.09811	3.49477	0.00264983	0.0429023	proline rich 5 like [Source:VGNC Symbol;Acc:VGNC:33401]	PRR5L	UP	NS
ENSBTAG00000006439	-1.65051	-1.65066	5.3868	0.00266246	0.0430562	dedicator of cytokinesis 11 [Source:VGNC Symbol;Acc:VGNC:28156]	DOCK11	DOWN	NS
ENSBTAG00000007651	2.41491	2.46714	-0.490806	0.00267428	0.0431966	threonyl-tRNA synthetase 3 [Source:VGNC Symbol;Acc:VGNC:35606]	TARS3	UP	NS
ENSBTAG00000001947	1.93311	1.97589	-1.07809	0.00267897	0.0432216	zinc finger protein 514 [Source:VGNC Symbol;Acc:VGNC:37293]	ZNF514	UP	NS
ENSBTAG00000029828	-1.70461	-1.70929	0.882581	0.00268281	0.0432329			DOWN	NS
ENSBTAG00000016140	-1.22438	-1.22491	3.0898	0.00269014	0.0432554	PPFIA binding protein 2 [Source:VGNC Symbol;Acc:VGNC:58399]	PPFIBP2	DOWN	NS
ENSBTAG00000047073	-2.03929	-2.04769	0.0254183	0.0026905	0.0432554			DOWN	NS
ENSBTAG00000052949	1.11828	1.11925	2.86666	0.00272239	0.0437171			UP	NS
ENSBTAG00000020570	2.81445	2.88775	-0.434299	0.00273008	0.0437894	PR/SET domain 8 [Source:VGNC Symbol;Acc:VGNC:53772]	PRDM8	UP	NS
ENSBTAG00000006519	-1.37416	-1.37505	2.62877	0.00273449	0.0438092	TNF receptor superfamily member 25 [Source:VGNC Symbol;Acc:VGNC:36167]	TNFRSF25	DOWN	NS
ENSBTAG00000018199	-1.73296	-1.73716	1.15847	0.00274333	0.0438997	zinc finger and BTB domain containing 8A [Source:VGNC Symbol;Acc:VGNC:37092]	ZBTB8A	DOWN	NS
ENSBTAG00000008182	1.37488	1.38084	2.51834	0.00275221	0.0439508	FosB proto-oncogene, AP-1 transcription factor subunit [Source:VGNC Symbol;Acc:VGNC:29074]	FOSB	UP	NS
ENSBTAG00000052669	-1.42712	-1.43189	0.421669	0.00275291	0.0439508	cystin 1 [Source:NCBI gene;Acc:100848673]	CYS1	DOWN	NS
ENSBTAG00000012406	6.02462	6.14842	1.45625	0.00275996	0.0440123	Z-DNA binding protein 1 [Source:VGNC Symbol;Acc:VGNC:37056]	ZBP1	UP	UP
ENSBTAG00000019343	-1.22814	-1.22864	4.03344	0.00278315	0.0442794	MyoD family inhibitor [Source:VGNC Symbol;Acc:VGNC:31329]	MDFI	DOWN	NS
ENSBTAG00000030965	-1.24583	-1.24586	8.08217	0.00278236	0.0442794	minichromosome maintenance complex component 7 [Source:VGNC Symbol;Acc:VGNC:31313]	MCM7	DOWN	NS
ENSBTAG00000008537	1.4173	1.41786	3.99203	0.00279018	0.04434	family with sequence similarity 219 member A [Source:VGNC Symbol;Acc:VGNC:28798]	FAM219A	UP	NS
ENSBTAG00000007362	-1.49407	-1.49412	7.58546	0.00279377	0.0443458	XPC complex subunit, DNA damage recognition and repair factor [Source:VGNC Symbol;Acc:VGNC:36993]	XPC	DOWN	NS
ENSBTAG00000003992	-2.01348	-2.03114	-0.944922	0.00280722	0.0444568	LIM homeobox 4 [Source:VGNC Symbol;Acc:VGNC:30874]	LHX4	DOWN	NS
ENSBTAG00000022360	-1.21943	-1.22005	2.70363	0.00280535	0.0444568	SRY-box transcription factor 5 [Source:VGNC Symbol;Acc:VGNC:35149]	SOX5	DOWN	NS
ENSBTAG00000002404	0.871168	0.871251	6.50717	0.00281374	0.0445088	thioredoxin related transmembrane protein 2 [Source:VGNC Symbol;Acc:VGNC:54897]	TMX2	UP	NS
ENSBTAG00000015238	-2.00732	-2.00786	5.37658	0.00282424	0.0446237	desmocollin 3 [Source:VGNC Symbol;Acc:VGNC:28214]	DSC3	DOWN	NS
ENSBTAG00000007235	-1.40528	-1.40556	4.39534	0.00284528	0.0448018	netrin G2 [Source:VGNC Symbol;Acc:VGNC:32308]	NTNG2	DOWN	NS
ENSBTAG00000014906	-1.98901	-1.98906	7.59969	0.00283969	0.0448018	versican [Source:VGNC Symbol;Acc:VGNC:36778]	VCAN	DOWN	NS
ENSBTAG00000053558	1.148	1.14976	2.27686	0.00284221	0.0448018	notum, palmitoleoyl-protein carboxylesterase [Source:NCBI gene;Acc:525682]	NOTUM	UP	NS
ENSBTAG00000006797	0.978211	0.97846	5.10538	0.0028492	0.0448122	membrane associated ring-CH-type finger 3 [Source:VGNC Symbol;Acc:VGNC:31239]	MARCHF3	UP	NS
ENSBTAG00000003498	-1.54218	-1.54281	3.14701	0.00285783	0.0448966	FAT atypical cadherin 2 [Source:VGNC Symbol;Acc:VGNC:58375]	FAT2	DOWN	NS
ENSBTAG00000046324	-1.71739	-1.71882	2.27508	0.00289104	0.0453665	C-type lectin domain family 2 member D11 [Source:NCBI gene;Acc:100297676]		DOWN	NS
ENSBTAG00000053991	2.68145	2.7433	-0.657541	0.00290123	0.0454746			UP	NS
ENSBTAG00000000170	-1.24944	-1.2497	4.27515	0.00291429	0.0456273	glutathione S-transferase, theta 4 [Source:NCBI gene;Acc:506093]	GSTT4	DOWN	NS
ENSBTAG00000010659	-1.34034	-1.34036	7.54346	0.00294737	0.0460929	cut like homeobox 1 [Source:VGNC Symbol;Acc:VGNC:27839]	CUX1	DOWN	NS
ENSBTAG00000002278	-1.66521	-1.66522	8.52444	0.00295842	0.0461834	fibrillin 1 [Source:VGNC Symbol;Acc:VGNC:28885]	FBN1	DOWN	NS
ENSBTAG00000008756	-1.34066	-1.34203	2.17877	0.00295987	0.0461834	E74 like ETS transcription factor 3 [Source:VGNC Symbol;Acc:VGNC:28428]	ELF3	DOWN	NS
ENSBTAG00000051328	1.22406	1.22949	0.857579	0.00299281	0.0466445			UP	NS
ENSBTAG00000012605	-1.44141	-1.44558	1.86876	0.00300693	0.0468115	G protein-coupled receptor 157 [Source:VGNC Symbol;Acc:VGNC:29563]	GPR157	DOWN	NS
ENSBTAG00000007652	-1.90954	-1.91568	0.342072	0.00301679	0.046912	raftlin family member 2 [Source:VGNC Symbol;Acc:VGNC:33892]	RFTN2	DOWN	NS
ENSBTAG00000013004	-2.0734	-2.0735	6.29314	0.00302035	0.0469142	inter-alpha-trypsin inhibitor heavy chain 5 [Source:VGNC Symbol;Acc:VGNC:30337]	ITIH5	DOWN	NS
ENSBTAG00000003747	-1.05276	-1.05293	5.22948	0.00303706	0.0470677	prostaglandin reductase 2 [Source:NCBI gene;Acc:506263]	PTGR2	DOWN	NS
ENSBTAG00000045876	-1.48988	-1.49116	2.80814	0.00303581	0.0470677			DOWN	NS
ENSBTAG00000013989	3.09635	3.17134	-0.382679	0.00304981	0.0472121	junctional cadherin complex regulator [Source:NCBI gene;Acc:615337]	JHY	UP	NS
ENSBTAG00000018404	-1.22167	-1.22388	0.920929	0.00305505	0.0472399	protein kinase cGMP-dependent 1 [Source:VGNC Symbol;Acc:VGNC:33340]	PRKG1	DOWN	NS
ENSBTAG00000015571	1.13892	1.13939	4.41431	0.00307102	0.0474337	glutamate-cysteine ligase catalytic subunit [Source:VGNC Symbol;Acc:VGNC:29289]	GCLC	UP	NS
ENSBTAG00000052866	-1.14687	-1.14713	4.32528	0.00307611	0.0474591	T-lymphocyte surface antigen Ly-9 [Source:NCBI gene;Acc:784007]		DOWN	NS
ENSBTAG00000011137	1.01956	1.02033	3.61054	0.0030863	0.0475097	MORN repeat containing 4 [Source:VGNC Symbol;Acc:VGNC:31561]	MORN4	UP	NS
ENSBTAG00000016444	1.18881	1.19029	1.966	0.00308563	0.0475097	reticulophagy regulator 1 [Source:VGNC Symbol;Acc:VGNC:33878]	RETREG1	UP	NS
ENSBTAG00000005704	2.342	2.40081	-0.335234	0.0031	0.0475826	interleukin 1 receptor like 2 [Source:VGNC Symbol;Acc:VGNC:30135]	IL1RL2	UP	NS
ENSBTAG00000010850	-1.64262	-1.643	4.487	0.0031003	0.0475826	SERTA domain containing 4 [Source:VGNC Symbol;Acc:VGNC:34486]	SERTAD4	DOWN	NS
ENSBTAG00000013556	1.13727	1.13744	5.47918	0.00310141	0.0475826	unc-13 homolog D [Source:VGNC Symbol;Acc:VGNC:36666]	UNC13D	UP	NS
ENSBTAG00000016525	-1.26622	-1.26636	5.9305	0.00313938	0.0481116	integrin subunit alpha 1 [Source:VGNC Symbol;Acc:VGNC:30310]	ITGA1	DOWN	NS
ENSBTAG00000003045	-1.3071	-1.30806	3.11676	0.00315568	0.0482546	BMP and activin membrane bound inhibitor [Source:VGNC Symbol;Acc:VGNC:26417]	BAMBI	DOWN	NS
ENSBTAG00000007975	1.30971	1.31628	1.36817	0.00316274	0.0482546	aldehyde dehydrogenase 8 family member A1 [Source:VGNC Symbol;Acc:VGNC:25819]	ALDH8A1	UP	NS
ENSBTAG00000019596	1.12674	1.12706	4.92822	0.00316067	0.0482546	G protein-coupled receptor class C group 5 member B [Source:VGNC Symbol;Acc:VGNC:29607]	GPRC5B	UP	NS
ENSBTAG00000039132	-1.5048	-1.50564	3.06651	0.00315874	0.0482546			DOWN	NS
ENSBTAG00000049048	2.43416	2.50378	-0.840754	0.00318256	0.0485033			UP	NS
ENSBTAG00000006187	-1.62516	-1.62519	7.48129	0.00320843	0.0488433	microfibril associated protein 4 [Source:VGNC Symbol;Acc:VGNC:31424]	MFAP4	DOWN	NS
ENSBTAG00000002188	-4.37085	-4.78129	1.73525	0.00322801	0.049033	chromosome 25 C16orf89 homolog [Source:VGNC Symbol;Acc:VGNC:58591]	C25H16orf89	DOWN	NS
ENSBTAG00000054185	2.11954	2.17619	-1.00469	0.00322692	0.049033			UP	NS
ENSBTAG00000030322	-1.81389	-1.81459	3.85194	0.00323599	0.0491	kelch domain containing 7A [Source:VGNC Symbol;Acc:VGNC:30637]	KLHDC7A	DOWN	NS
ENSBTAG00000002977	1.00157	1.0016	7.50256	0.00324043	0.0491132	endothelin converting enzyme 1 [Source:VGNC Symbol;Acc:VGNC:28302]	ECE1	UP	NS
ENSBTAG00000021050	-3.27464	-3.32348	0.450546	0.003245	0.0491283	endothelin converting enzyme like 1 [Source:VGNC Symbol;Acc:VGNC:28304]	ECEL1	DOWN	NS
ENSBTAG00000049487	2.64463	2.73044	-1.38182	0.0032669	0.0494055	C-type lectin domain family 2 member D11-like [Source:NCBI gene;Acc:509972]		UP	NS
ENSBTAG00000000477	1.91367	1.93917	-0.609016	0.0032932	0.0494253	toll like receptor 5 [Source:VGNC Symbol;Acc:VGNC:52835]	TLR5	UP	NS
ENSBTAG00000000820	-1.22724	-1.22743	5.02543	0.00328926	0.0494253	G protein subunit gamma 11 [Source:VGNC Symbol;Acc:VGNC:53646]	GNG11	DOWN	NS
ENSBTAG00000002527	1.42456	1.42488	5.54185	0.00329334	0.0494253	zinc finger SWIM-type containing 4 [Source:VGNC Symbol;Acc:VGNC:37384]	ZSWIM4	UP	NS
ENSBTAG00000008527	-1.01467	-1.01469	8.46135	0.00328388	0.0494253	serine and arginine rich splicing factor 6 [Source:VGNC Symbol;Acc:VGNC:57028]	SRSF6	DOWN	NS
ENSBTAG00000016137	-1.06951	-1.06961	5.44074	0.00327305	0.0494253	zinc finger protein 608 [Source:VGNC Symbol;Acc:VGNC:37311]	ZNF608	DOWN	NS
ENSBTAG00000018784	1.09162	1.09167	7.36436	0.00328478	0.0494253	cathepsin Z [Source:VGNC Symbol;Acc:VGNC:27820]	CTSZ	UP	NS
ENSBTAG00000052736	1.06028	1.06087	3.06975	0.00329181	0.0494253			UP	NS
ENSBTAG00000012997	1.2177	1.21884	2.88659	0.00330706	0.049577	sphingomyelin phosphodiesterase acid like 3B [Source:VGNC Symbol;Acc:VGNC:35034]	SMPDL3B	UP	NS
ENSBTAG00000011682	-1.72243	-1.72976	-0.0316501	0.00332321	0.0497649	GLI family zinc finger 2 [Source:VGNC Symbol;Acc:VGNC:29400]	GLI2	DOWN	NS
ENSBTAG00000046565	3.73694	3.83098	-0.199034	0.0033307	0.0498229	melanoma-associated antigen 10 [Source:NCBI gene;Acc:100298021]		UP	NS
ENSBTAG00000019040	0.984986	0.985014	8.01007	0.00336428	0.0501073	phospholipase B domain containing 2 [Source:VGNC Symbol;Acc:VGNC:32979]	PLBD2	NS	NS
ENSBTAG00000025398	2.48555	2.5161	0.518785	0.00336181	0.0501073	ubiquitin D [Source:NCBI gene;Acc:504548]		NS	NS
ENSBTAG00000033510	-2.53284	-2.53619	2.20066	0.00335823	0.0501073	myelin protein zero like 2 [Source:VGNC Symbol;Acc:VGNC:31593]	MPZL2	NS	NS
ENSBTAG00000048264	-2.50202	-2.54236	-1.44743	0.00335875	0.0501073	fibronectin leucine rich transmembrane protein 1 [Source:VGNC Symbol;Acc:VGNC:29038]	FLRT1	NS	NS
ENSBTAG00000008307	2.97294	3.11789	-1.91164	0.00337442	0.0502041	phospholipase C eta 1 [Source:VGNC Symbol;Acc:VGNC:32990]	PLCH1	NS	NS
ENSBTAG00000052882	0.987928	0.988729	3.11988	0.00339049	0.0503886			NS	NS
ENSBTAG00000017877	-1.5629	-1.5638	4.18867	0.00343908	0.0510556	nectin cell adhesion molecule 4 [Source:VGNC Symbol;Acc:VGNC:55633]	NECTIN4	NS	NS
ENSBTAG00000001435	-1.02129	-1.02146	5.34182	0.00345442	0.0511515	ADP ribosylation factor like GTPase 6 interacting protein 6 [Source:VGNC Symbol;Acc:VGNC:26152]	ARL6IP6	NS	NS
ENSBTAG00000011266	-1.54856	-1.54874	4.82059	0.0034614	0.0511515	zinc finger and BTB domain containing 16 [Source:VGNC Symbol;Acc:VGNC:37062]	ZBTB16	NS	NS
ENSBTAG00000021685	1.30847	1.31258	1.61502	0.00345503	0.0511515	eukaryotic translation elongation factor 1 alpha 2 [Source:VGNC Symbol;Acc:VGNC:50164]	EEF1A2	NS	NS
ENSBTAG00000051090	-1.29278	-1.29327	3.39338	0.00346066	0.0511515	Kruppel like factor 13 [Source:NCBI gene;Acc:789710]	KLF13	NS	NS
ENSBTAG00000051524	1.46769	1.47279	1.43903	0.00346412	0.0511515	stress associated endoplasmic reticulum protein family member 2 [Source:NCBI gene;Acc:613627]	SERP2	NS	NS
ENSBTAG00000002182	1.17866	1.17889	5.58301	0.003471	0.051166	cytochrome c oxidase copper chaperone COX17 [Source:VGNC Symbol;Acc:VGNC:27631]	COX17	NS	NS
ENSBTAG00000053807	6.38578	6.62433	1.45103	0.00347253	0.051166	2',5'-oligoadenylate synthetase 1, 40/46kDa [Source:NCBI gene;Acc:347699]	OAS1X	NS	UP
ENSBTAG00000038523	1.62794	1.64755	-0.0639941	0.00347743	0.0511832	ATPase Na+/K+ transporting subunit alpha 4 [Source:VGNC Symbol;Acc:VGNC:26284]	ATP1A4	NS	UP
ENSBTAG00000000603	1.34833	1.34921	4.81374	0.00348995	0.0512927	junctional adhesion molecule 2 [Source:VGNC Symbol;Acc:VGNC:50011]	JAM2	NS	NS
ENSBTAG00000054498	2.99852	3.14415	-1.24285	0.00349231	0.0512927			NS	NS
ENSBTAG00000001004	3.12601	3.34127	-1.07008	0.00350225	0.0513838	endothelial cell adhesion molecule [Source:VGNC Symbol;Acc:VGNC:50042]	ESAM	NS	NS
ENSBTAG00000024803	0.824316	0.824376	6.32876	0.00350638	0.0513896	endonuclease domain containing 1 [Source:VGNC Symbol;Acc:VGNC:28490]	ENDOD1	NS	NS
ENSBTAG00000002408	1.80579	1.82264	-0.325291	0.0035116	0.0514113	forkhead associated phosphopeptide binding domain 1 [Source:VGNC Symbol;Acc:VGNC:28996]	FHAD1	NS	NS
ENSBTAG00000054758	-1.31719	-1.31783	3.48841	0.00352429	0.0515422			NS	NS
ENSBTAG00000006546	1.4684	1.46955	2.88483	0.00353759	0.0516819	glutathione S-transferase alpha 2 [Source:NCBI gene;Acc:281805]	GSTA2	NS	NS
ENSBTAG00000013638	1.5766	1.58477	0.450321	0.00354164	0.0516861	IQ motif containing H [Source:VGNC Symbol;Acc:VGNC:30257]	IQCH	NS	NS
ENSBTAG00000012012	-1.20597	-1.20603	6.55317	0.00354774	0.0517203	cytochrome b5 type A [Source:VGNC Symbol;Acc:VGNC:50260]	CYB5A	NS	NS
ENSBTAG00000010793	-1.25839	-1.25842	7.42166	0.00355772	0.0517988	coiled-coil domain containing 80 [Source:VGNC Symbol;Acc:VGNC:26918]	CCDC80	NS	NS
ENSBTAG00000055281	-1.09584	-1.09676	2.40825	0.00356065	0.0517988	uncharacterized LOC100848357 [Source:NCBI gene;Acc:100848357]		NS	NS
ENSBTAG00000004112	-1.49888	-1.49947	3.77907	0.0035646	0.0518014	guanidinoacetate N-methyltransferase [Source:VGNC Symbol;Acc:VGNC:29243]	GAMT	NS	NS
ENSBTAG00000001870	3.77696	4.19593	-0.29341	0.00361066	0.0522347	copine 6 [Source:VGNC Symbol;Acc:VGNC:27662]	CPNE6	NS	NS
ENSBTAG00000003837	-1.82587	-1.82794	1.7029	0.00362098	0.0522347	R-spondin 1 [Source:VGNC Symbol;Acc:VGNC:34188]	RSPO1	NS	NS
ENSBTAG00000014904	0.835541	0.83566	5.68227	0.00359878	0.0522347	sirtuin 5 [Source:VGNC Symbol;Acc:VGNC:34634]	SIRT5	NS	NS
ENSBTAG00000018460	-1.8901	-1.90343	-0.732485	0.00362064	0.0522347	ADAM metallopeptidase with thrombospondin type 1 motif 16 [Source:VGNC Symbol;Acc:VGNC:25620]	ADAMTS16	NS	NS
ENSBTAG00000019122	2.7522	2.79656	0.0943151	0.0036147	0.0522347	EF-hand calcium binding domain 5 [Source:VGNC Symbol;Acc:VGNC:28345]	EFCAB5	NS	NS
ENSBTAG00000019866	1.44257	1.4429	5.29598	0.00361744	0.0522347	neuropilin 1 [Source:VGNC Symbol;Acc:VGNC:32266]	NRP1	NS	NS
ENSBTAG00000044049	1.77577	1.8022	0.798037	0.00360999	0.0522347	abhydrolase domain containing 12B [Source:VGNC Symbol;Acc:VGNC:25491]	ABHD12B	NS	UP
ENSBTAG00000020676	3.90923	4.1358	-0.455464	0.00367557	0.0529142	matrix metallopeptidase 9 [Source:VGNC Symbol;Acc:VGNC:31531]	MMP9	NS	NS
ENSBTAG00000055100	4.55346	4.98459	-1.03806	0.00367577	0.0529142	melanoma-associated antigen 9-like [Source:NCBI gene;Acc:508820]		NS	NS
ENSBTAG00000017882	-1.17435	-1.175	3.81304	0.00370105	0.0532225	leucine rich repeat containing 3 [Source:VGNC Symbol;Acc:VGNC:31008]	LRRC3	NS	NS
ENSBTAG00000017679	2.64806	2.78763	0.292447	0.00370985	0.0532933	p21 (RAC1) activated kinase 5 [Source:NCBI gene;Acc:513432]	PAK5	NS	UP
ENSBTAG00000001151	0.978158	0.978313	5.43382	0.00373438	0.0535339	amyloid beta precursor like protein 1 [Source:VGNC Symbol;Acc:VGNC:26019]	APLP1	NS	NS
ENSBTAG00000008079	-1.31355	-1.31364	6.16896	0.0037332	0.0535339	nuclear receptor binding protein 2 [Source:VGNC Symbol;Acc:VGNC:32256]	NRBP2	NS	NS
ENSBTAG00000000354	1.91381	1.94315	-0.402375	0.00375021	0.0536491	phosphodiesterase 6G [Source:VGNC Symbol;Acc:VGNC:32683]	PDE6G	NS	NS
ENSBTAG00000016206	-1.0433	-1.04336	5.91562	0.003748	0.0536491	monoamine oxidase A [Source:VGNC Symbol;Acc:VGNC:31174]	MAOA	NS	NS
ENSBTAG00000020928	1.55176	1.56095	1.14952	0.00376699	0.0538331	ADP-ribosylhydrolase like 1 [Source:NCBI gene;Acc:519627]	ADPRHL1	NS	NS
ENSBTAG00000010069	-1.18021	-1.18034	7.10829	0.00377663	0.0539149	early growth response 1 [Source:VGNC Symbol;Acc:VGNC:52766]	EGR1	NS	NS
ENSBTAG00000013992	1.0504	1.05093	4.33213	0.00378906	0.0540363	acylphosphatase 1 [Source:VGNC Symbol;Acc:VGNC:25598]	ACYP1	NS	NS
ENSBTAG00000003638	2.77728	2.82649	-0.335087	0.00380506	0.0542083	zinc finger protein 215 [Source:VGNC Symbol;Acc:VGNC:37228]	ZNF215	NS	NS
ENSBTAG00000018422	1.33567	1.34294	0.640685	0.00382694	0.0544539	receptor interacting serine/threonine kinase 3 [Source:VGNC Symbol;Acc:VGNC:52818]	RIPK3	NS	NS
ENSBTAG00000052518	1.03602	1.03604	9.02546	0.00383021	0.0544539	tubulin beta 4B class IVb [Source:NCBI gene;Acc:539149]	TUBB4B	NS	NS
ENSBTAG00000015690	-1.54633	-1.54867	1.51876	0.00384804	0.054651	perilipin 4 [Source:VGNC Symbol;Acc:VGNC:55299]	PLIN4	NS	NS
ENSBTAG00000009618	1.04264	1.04274	6.60325	0.00387775	0.0550161	NIMA related kinase 2 [Source:VGNC Symbol;Acc:VGNC:31993]	NEK2	NS	NS
ENSBTAG00000009151	-1.01169	-1.01199	4.8634	0.00391099	0.0554157	pygopus family PHD finger 1 [Source:VGNC Symbol;Acc:VGNC:33590]	PYGO1	NS	NS
ENSBTAG00000010498	1.14495	1.1457	3.23104	0.00391397	0.0554157	solute carrier family 40 member 1 [Source:VGNC Symbol;Acc:VGNC:34872]	SLC40A1	NS	NS
ENSBTAG00000018808	1.26284	1.26379	3.73888	0.00393312	0.0556296	solute carrier family 25 member 35 [Source:VGNC Symbol;Acc:VGNC:34761]	SLC25A35	NS	NS
ENSBTAG00000006907	3.31394	3.40549	-0.599532	0.00394539	0.0557459	nebulin [Source:VGNC Symbol;Acc:VGNC:31977]	NEB	NS	NS
ENSBTAG00000006359	1.12812	1.13008	1.66301	0.00395708	0.0557965	EPH receptor A1 [Source:VGNC Symbol;Acc:VGNC:28532]	EPHA1	NS	NS
ENSBTAG00000015700	2.10247	2.16818	-0.0680557	0.00395315	0.0557965	ELOVL fatty acid elongase 3 [Source:VGNC Symbol;Acc:VGNC:28449]	ELOVL3	NS	NS
ENSBTAG00000019314	-0.904405	-0.904552	4.83606	0.00396176	0.0558053	ubiquitin specific peptidase 25 [Source:VGNC Symbol;Acc:VGNC:36718]	USP25	NS	NS
ENSBTAG00000002445	-1.21104	-1.21543	1.16899	0.00398339	0.0560525			NS	NS
ENSBTAG00000045822	1.5685	1.58297	1.98335	0.00399773	0.0561969	chromosome 15 C11orf96 homolog [Source:NCBI gene;Acc:100270684]	C15H11orf96	NS	UP
ENSBTAG00000002451	1.40884	1.41296	1.19955	0.00401433	0.0562579	tetratricopeptide repeat domain 39A [Source:VGNC Symbol;Acc:VGNC:36475]	TTC39A	NS	NS
ENSBTAG00000020219	-1.40416	-1.4075	0.964013	0.00401077	0.0562579	MSS51 mitochondrial translational activator [Source:VGNC Symbol;Acc:VGNC:31707]	MSS51	NS	NS
ENSBTAG00000054102	-1.77319	-1.78503	-0.68791	0.00401068	0.0562579			NS	NS
ENSBTAG00000005252	-3.03252	-3.13845	-1.42119	0.00402613	0.0563658	nudix hydrolase 11 [Source:NCBI gene;Acc:785611]	NUDT11	NS	NS
ENSBTAG00000051746	3.39614	3.54666	-1.67331	0.00404871	0.0566243			NS	NS
ENSBTAG00000010411	-1.78972	-1.79571	1.48862	0.00406844	0.0568425	ADAM metallopeptidase with thrombospondin type 1 motif 8 [Source:VGNC Symbol;Acc:VGNC:25629]	ADAMTS8	NS	NS
ENSBTAG00000013364	-1.85939	-1.86225	1.97551	0.0040734	0.0568541	lipase family member M [Source:VGNC Symbol;Acc:VGNC:30908]	LIPM	NS	NS
ENSBTAG00000014083	-0.861604	-0.861991	3.74234	0.00408078	0.0568994	adhesion molecule with Ig like domain 1 [Source:VGNC Symbol;Acc:VGNC:25865]	AMIGO1	NS	NS
ENSBTAG00000007238	2.02841	2.06124	-0.0200043	0.00408536	0.0569056			NS	NS
ENSBTAG00000013085	1.7936	1.80198	1.64337	0.00411106	0.0572057	chymotrypsin-like elastase family, member 3B [Source:NCBI gene;Acc:281752]	CELA3B	NS	NS
ENSBTAG00000012311	-1.98303	-1.98792	0.872513	0.00411715	0.0572325	calcium voltage-gated channel auxiliary subunit gamma 5 [Source:VGNC Symbol;Acc:VGNC:26690]	CACNG5	NS	NS
ENSBTAG00000039509	0.96358	0.964217	4.06631	0.00414924	0.0576205	G protein-coupled receptor class C group 5 member A [Source:VGNC Symbol;Acc:VGNC:29606]	GPRC5A	NS	NS
ENSBTAG00000000033	1.45931	1.46441	1.24861	0.0041722	0.0578808	phosphoethanolamine/phosphocholine phosphatase 1 [Source:VGNC Symbol;Acc:VGNC:32842]	PHOSPHO1	NS	NS
ENSBTAG00000002326	1.00111	1.00112	9.50373	0.00417958	0.0579248	galectin 3 [Source:VGNC Symbol;Acc:VGNC:30852]	LGALS3	NS	NS
ENSBTAG00000001710	0.98853	0.989451	3.0958	0.00418906	0.0579979	CKLF like MARVEL transmembrane domain containing 8 [Source:VGNC Symbol;Acc:VGNC:27488]	CMTM8	NS	UP
ENSBTAG00000002824	1.73176	1.7432	0.75161	0.0042906	0.0592928	dipeptidase 3 [Source:VGNC Symbol;Acc:VGNC:52194]	DPEP3	NS	NS
ENSBTAG00000007816	-1.10446	-1.10535	2.54673	0.00429121	0.0592928			NS	NS
ENSBTAG00000048939	-1.44457	-1.46108	-0.978209	0.00431851	0.0596101			NS	NS
ENSBTAG00000017369	-1.80104	-1.8012	5.433	0.00434623	0.0598934	MAM domain containing 2 [Source:VGNC Symbol;Acc:VGNC:31157]	MAMDC2	NS	NS
ENSBTAG00000024751	1.6096	1.62489	0.257767	0.00434774	0.0598934	UL16-binding protein 17 [Source:NCBI gene;Acc:100124404]	ULBP17	NS	NS
ENSBTAG00000012451	1.92816	1.93803	0.775598	0.00436841	0.0600487	major histocompatibility complex, class II, DM beta [Source:NCBI gene;Acc:282491]	BOLA-DMB	NS	NS
ENSBTAG00000017067	1.03102	1.03109	7.38114	0.0043721	0.0600487	BUD23 rRNA methyltransferase and ribosome maturation factor [Source:VGNC Symbol;Acc:VGNC:26608]	BUD23	NS	NS
ENSBTAG00000019979	2.04207	2.06842	0.390561	0.00436551	0.0600487	cytidine/uridine monophosphate kinase 2 [Source:VGNC Symbol;Acc:VGNC:27481]	CMPK2	NS	UP
ENSBTAG00000010047	0.9086	0.908835	4.57064	0.00439815	0.0603463	TIAM Rac1 associated GEF 2 [Source:NCBI gene;Acc:100139161]	TIAM2	NS	NS
ENSBTAG00000009391	0.991082	0.991814	3.71474	0.00441263	0.0604847	ADP-ribosylarginine hydrolase [Source:VGNC Symbol;Acc:VGNC:25690]	ADPRH	NS	NS
ENSBTAG00000020471	2.14153	2.14704	2.13017	0.00442544	0.0605999	sterile alpha motif domain containing 15 [Source:VGNC Symbol;Acc:VGNC:34270]	SAMD15	NS	NS
ENSBTAG00000053696	-1.46931	-1.47443	0.183398	0.00444826	0.0608519			NS	NS
ENSBTAG00000004951	2.16301	2.2199	-0.507615	0.0044705	0.0609179	chromosome 15 C11orf1 homolog [Source:NCBI gene;Acc:538766]	C15H11orf1	NS	NS
ENSBTAG00000008431	1.54934	1.56654	-0.593855	0.0044708	0.0609179	monoacylglycerol O-acyltransferase 1 [Source:VGNC Symbol;Acc:VGNC:31550]	MOGAT1	NS	NS
ENSBTAG00000023947	0.99276	0.992901	6.23757	0.00446784	0.0609179	arginine vasopressin induced 1 [Source:VGNC Symbol;Acc:VGNC:26357]	AVPI1	NS	NS
ENSBTAG00000024132	3.06787	3.17919	-0.736002	0.0044643	0.0609179	structural maintenance of chromosomes 1B [Source:VGNC Symbol;Acc:VGNC:34998]	SMC1B	NS	NS
ENSBTAG00000021284	1.60581	1.61651	0.042205	0.00447571	0.0609245	radial spoke head 1 homolog [Source:VGNC Symbol;Acc:VGNC:34182]	RSPH1	NS	NS
ENSBTAG00000014132	3.28171	3.49954	-1.21767	0.00448572	0.0610005	sushi, nidogen and EGF like domains 1 [Source:NCBI gene;Acc:514207]	SNED1	NS	NS
ENSBTAG00000015702	2.34362	2.38521	-0.132469	0.00450882	0.0611937	paired like homeodomain 3 [Source:VGNC Symbol;Acc:VGNC:32926]	PITX3	NS	NS
ENSBTAG00000019954	1.02596	1.0261	5.73396	0.00450817	0.0611937	abhydrolase domain containing 2 [Source:VGNC Symbol;Acc:VGNC:25500]	ABHD2	NS	NS
ENSBTAG00000012184	1.08687	1.08708	5.29741	0.00453866	0.061538	PTTG1 regulator of sister chromatid separation, securin [Source:NCBI gene;Acc:508043]	PTTG1	NS	NS
ENSBTAG00000006835	1.038	1.0384	4.66472	0.00459369	0.0622228	melanoma cell adhesion molecule [Source:NCBI gene;Acc:281301]	MCAM	NS	NS
ENSBTAG00000046073	-1.65447	-1.65637	1.86517	0.00460164	0.0622692	transmembrane protein 240 [Source:VGNC Symbol;Acc:VGNC:36051]	TMEM240	NS	NS
ENSBTAG00000021903	1.31404	1.31493	2.81822	0.00461148	0.0623411	KIAA0319 [Source:VGNC Symbol;Acc:VGNC:30548]	KIAA0319	NS	NS
ENSBTAG00000003701	-1.02936	-1.03013	2.58251	0.00462394	0.0624481	vasohibin 2 [Source:VGNC Symbol;Acc:VGNC:36768]	VASH2	NS	NS
ENSBTAG00000010798	-2.5392	-2.54519	1.59189	0.00463761	0.062516	solute carrier family 23 member 1 [Source:VGNC Symbol;Acc:VGNC:34733]	SLC23A1	NS	NS
ENSBTAG00000035064	-1.92089	-1.92186	4.07878	0.00463805	0.062516	chromosome 4 C7orf57 homolog [Source:NCBI gene;Acc:614195]	C4H7orf57	NS	NS
ENSBTAG00000007668	1.21212	1.21495	1.07461	0.00465387	0.0626678	1-acylglycerol-3-phosphate O-acyltransferase 4 [Source:VGNC Symbol;Acc:VGNC:25737]	AGPAT4	NS	NS
ENSBTAG00000006282	-1.34982	-1.3509	2.19393	0.00470242	0.0632597	POU class 2 homeobox associating factor 1 [Source:VGNC Symbol;Acc:VGNC:33173]	POU2AF1	NS	NS
ENSBTAG00000024663	1.45733	1.46061	1.79164	0.004709	0.0632863	ladinin 1 [Source:VGNC Symbol;Acc:VGNC:30766]	LAD1	NS	NS
ENSBTAG00000004256	0.882799	0.882858	7.95788	0.00474074	0.0636508	ornithine decarboxylase 1 [Source:NCBI gene;Acc:281365]	ODC1	NS	NS
ENSBTAG00000002881	-1.15509	-1.15525	5.19002	0.00475555	0.0637874	adaptor related protein complex 4 subunit mu 1 [Source:VGNC Symbol;Acc:VGNC:25993]	AP4M1	NS	NS
ENSBTAG00000004547	-0.973811	-0.97388	7.14861	0.00476506	0.0638528	oxidized low density lipoprotein receptor 1 [Source:VGNC Symbol;Acc:VGNC:32427]	OLR1	NS	NS
ENSBTAG00000021836	-1.09729	-1.0976	4.03073	0.00478514	0.0640595	transcription elongation factor A2 [Source:VGNC Symbol;Acc:VGNC:35680]	TCEA2	NS	NS
ENSBTAG00000018785	6.29409	1.44269e+08	-1.17482	0.00483942	0.0647231	tubulin beta 1 class VI [Source:VGNC Symbol;Acc:VGNC:36506]	TUBB1	NS	NS
ENSBTAG00000013469	1.26595	1.27727	-0.296183	0.00488616	0.0652848	SRC kinase signaling inhibitor 1 [Source:VGNC Symbol;Acc:VGNC:35270]	SRCIN1	NS	NS
ENSBTAG00000009197	6.627	1.44269e+08	-1.37215	0.00491907	0.0656552			NS	NS
ENSBTAG00000012796	-0.985059	-0.985356	4.00459	0.00492342	0.0656552	zinc finger protein 428 [Source:VGNC Symbol;Acc:VGNC:37274]	ZNF428	NS	NS
ENSBTAG00000016944	2.19625	2.21266	0.696709	0.00493492	0.0656855	adenosine A2a receptor [Source:VGNC Symbol;Acc:VGNC:25687]	ADORA2A	NS	NS
ENSBTAG00000019399	1.50753	1.51055	2.16987	0.00493795	0.0656855	connector enhancer of kinase suppressor of Ras 1 [Source:NCBI gene;Acc:617552]	CNKSR1	NS	NS
ENSBTAG00000021943	-0.942679	-0.942783	5.61322	0.00494002	0.0656855	nuclear transcription factor Y subunit gamma [Source:VGNC Symbol;Acc:VGNC:32057]	NFYC	NS	NS
ENSBTAG00000053662	-1.76425	-1.77048	0.406138	0.00494481	0.0656858			NS	NS
ENSBTAG00000003705	1.08868	1.089	5.09983	0.00497648	0.0660269	family with sequence similarity 83 member G [Source:VGNC Symbol;Acc:VGNC:28838]	FAM83G	NS	NS
ENSBTAG00000037721	1.50089	1.52332	-0.196851	0.00498009	0.0660269			NS	UP
ENSBTAG00000014543	-1.77898	-1.78007	2.58386	0.00500206	0.0662544	plexin A4 [Source:VGNC Symbol;Acc:VGNC:33060]	PLXNA4	NS	NS
ENSBTAG00000001153	-1.06141	-1.06167	4.39184	0.00501504	0.0663625	TLE family member 2, transcriptional corepressor [Source:VGNC Symbol;Acc:VGNC:49981]	TLE2	NS	NS
ENSBTAG00000009156	-1.60529	-1.60557	4.8612	0.00502449	0.0664236	calcium/calmodulin dependent protein kinase II inhibitor 1 [Source:VGNC Symbol;Acc:VGNC:26723]	CAMK2N1	NS	NS
ENSBTAG00000021595	1.1466	1.14673	5.95655	0.00505515	0.0667649	huntingtin interacting protein 1 related [Source:VGNC Symbol;Acc:VGNC:29858]	HIP1R	NS	NS
ENSBTAG00000012805	0.832857	0.832961	6.42743	0.00506129	0.0667819	tetraspanin 13 [Source:VGNC Symbol;Acc:VGNC:36428]	TSPAN13	NS	NS
ENSBTAG00000024928	1.41863	1.41905	4.85139	0.00506946	0.0668255	TNF receptor superfamily member 1B [Source:VGNC Symbol;Acc:VGNC:36165]	TNFRSF1B	NS	NS
ENSBTAG00000001128	-1.51999	-1.52739	-0.316259	0.00510836	0.0671746	ring finger protein 165 [Source:VGNC Symbol;Acc:VGNC:34032]	RNF165	NS	NS
ENSBTAG00000006241	-0.948755	-0.948784	7.45418	0.00511144	0.0671746	mannosidase alpha class 2B member 1 [Source:NCBI gene;Acc:282272]	MAN2B1	NS	NS
ENSBTAG00000007068	3.95459	4.10977	-1.15329	0.00511546	0.0671746	SH3 domain binding glutamate rich protein [Source:VGNC Symbol;Acc:VGNC:34563]	SH3BGR	NS	NS
ENSBTAG00000030285	1.09074	1.09107	4.38679	0.00511186	0.0671746	decapping mRNA 1B [Source:VGNC Symbol;Acc:VGNC:27920]	DCP1B	NS	NS
ENSBTAG00000005668	-1.41376	-1.41491	2.87662	0.00514588	0.0675097	solute carrier family 39 member 8 [Source:VGNC Symbol;Acc:VGNC:34868]	SLC39A8	NS	NS
ENSBTAG00000020632	1.14629	1.14644	5.21182	0.00515798	0.0676039	NAD(P)H quinone dehydrogenase 1 [Source:VGNC Symbol;Acc:VGNC:57053]	NQO1	NS	NS
ENSBTAG00000006619	-1.42365	-1.42574	1.453	0.00518997	0.067646	megakaryocyte-associated tyrosine kinase [Source:VGNC Symbol;Acc:VGNC:31263]	MATK	NS	NS
ENSBTAG00000008467	1.12484	1.12563	3.63967	0.00518308	0.067646	HEN methyltransferase 1 [Source:VGNC Symbol;Acc:VGNC:29809]	HENMT1	NS	NS
ENSBTAG00000025140	-1.10538	-1.10782	1.66991	0.00519068	0.067646	double C2 domain beta [Source:VGNC Symbol;Acc:VGNC:57140]	DOC2B	NS	NS
ENSBTAG00000043971	-1.22962	-1.22974	5.1501	0.00517017	0.067646	notch receptor 3 [Source:VGNC Symbol;Acc:VGNC:32178]	NOTCH3	NS	NS
ENSBTAG00000053140	1.22805	1.23233	0.889834	0.00518385	0.067646			NS	NS
ENSBTAG00000054993	2.82106	2.96388	-0.851801	0.00518113	0.067646	testis expressed 49 [Source:NCBI gene;Acc:100335701]	TEX49	NS	UP
ENSBTAG00000001298	1.15414	1.15565	3.09527	0.00522148	0.0679345	STAM binding protein like 1 [Source:VGNC Symbol;Acc:VGNC:35357]	STAMBPL1	NS	NS
ENSBTAG00000052725	-1.4035	-1.411	0.0305719	0.00522269	0.0679345	bta-mir-11997 [Source:miRBase;Acc:MI0038377]	bta-mir-11997	NS	NS
ENSBTAG00000010809	0.959961	0.960061	5.88029	0.00527283	0.0685219	HID1 domain containing [Source:VGNC Symbol;Acc:VGNC:29847]	HID1	NS	NS
ENSBTAG00000037527	6.08757	1.44269e+08	-1.42675	0.00530199	0.0688358	2',5'-oligoadenylate synthetase 1, 40/46kDa [Source:NCBI gene;Acc:519922]	OAS1Z	NS	UP
ENSBTAG00000001250	-0.915324	-0.915345	7.5128	0.00534207	0.0692259	transcription factor AP-2 alpha [Source:VGNC Symbol;Acc:VGNC:35776]	TFAP2A	NS	NS
ENSBTAG00000018181	-1.0214	-1.02158	4.56886	0.0053421	0.0692259	coiled-coil domain containing 8 [Source:VGNC Symbol;Acc:VGNC:26917]	CCDC8	NS	NS
ENSBTAG00000001396	-1.41412	-1.41424	5.57994	0.00538649	0.0697118	ADAM metallopeptidase with thrombospondin type 1 motif 7 [Source:VGNC Symbol;Acc:VGNC:57155]	ADAMTS7	NS	NS
ENSBTAG00000019299	1.18609	1.18628	5.66718	0.00538972	0.0697118	glyoxylate and hydroxypyruvate reductase [Source:VGNC Symbol;Acc:VGNC:29637]	GRHPR	NS	NS
ENSBTAG00000003349	1.32734	1.33117	0.937147	0.00540099	0.0697741	janus kinase and microtubule interacting protein 2 [Source:VGNC Symbol;Acc:VGNC:30368]	JAKMIP2	NS	UP
ENSBTAG00000011743	2.6913	2.76351	-0.626824	0.00540468	0.0697741	tolloid like 2 [Source:VGNC Symbol;Acc:VGNC:35896]	TLL2	NS	NS
ENSBTAG00000009294	-1.47135	-1.47651	0.314586	0.00543669	0.0701216	delta 4-desaturase, sphingolipid 2 [Source:VGNC Symbol;Acc:VGNC:27991]	DEGS2	NS	NS
ENSBTAG00000015129	-1.09883	-1.09896	5.42389	0.00544553	0.0701699	kallikrein related peptidase 10 [Source:VGNC Symbol;Acc:VGNC:30672]	KLK10	NS	NS
ENSBTAG00000005012	1.13615	1.13624	7.05321	0.0054604	0.0702442	heat shock protein family H (Hsp110) member 1 [Source:VGNC Symbol;Acc:VGNC:53817]	HSPH1	NS	NS
ENSBTAG00000008380	-1.92686	-1.94957	-1.40757	0.00546662	0.0702442	integrin subunit alpha 11 [Source:VGNC Symbol;Acc:VGNC:30312]	ITGA11	NS	NS
ENSBTAG00000015460	-1.44531	-1.44548	5.42044	0.00546246	0.0702442	tumor protein p63 [Source:VGNC Symbol;Acc:VGNC:36240]	TP63	NS	NS
ENSBTAG00000007149	-1.16388	-1.16411	4.16998	0.00547979	0.0703478	NYN domain and retroviral integrase containing [Source:VGNC Symbol;Acc:VGNC:32387]	NYNRIN	NS	NS
ENSBTAG00000043951	1.11667	1.11955	1.48178	0.00548748	0.0703809	inositol monophosphatase 2 [Source:VGNC Symbol;Acc:VGNC:30185]	IMPA2	NS	NS
ENSBTAG00000000570	1.73918	1.75439	0.031799	0.00560048	0.0717634	ret proto-oncogene [Source:VGNC Symbol;Acc:VGNC:33876]	RET	NS	NS
ENSBTAG00000014969	1.3386	1.34046	2.90562	0.00562668	0.0720319	cartilage intermediate layer protein 2 [Source:VGNC Symbol;Acc:VGNC:27367]	CILP2	NS	NS
ENSBTAG00000004585	-1.23966	-1.24123	1.58623	0.00564146	0.0720549	coiled-coil domain containing 30 [Source:VGNC Symbol;Acc:VGNC:26891]	CCDC30	NS	NS
ENSBTAG00000013163	-1.35899	-1.35922	4.70339	0.00563533	0.0720549	ADAM metallopeptidase domain 33 [Source:VGNC Symbol;Acc:VGNC:25611]	ADAM33	NS	NS
ENSBTAG00000038221	-1.05632	-1.05681	3.43252	0.00564418	0.0720549	ephrin A2 [Source:VGNC Symbol;Acc:VGNC:28356]	EFNA2	NS	NS
ENSBTAG00000025550	-1.69649	-1.70299	0.660939	0.00565486	0.0721243	proline rich 22 [Source:VGNC Symbol;Acc:VGNC:52867]	PRR22	NS	NS
ENSBTAG00000021210	-1.32111	-1.32136	5.62493	0.00566978	0.0722477	hes family bHLH transcription factor 2 [Source:VGNC Symbol;Acc:VGNC:29819]	HES2	NS	NS
ENSBTAG00000019791	-1.67152	-1.67175	5.29728	0.00567668	0.0722687	grainyhead like transcription factor 3 [Source:VGNC Symbol;Acc:VGNC:29636]	GRHL3	NS	NS
ENSBTAG00000010420	2.19692	2.20386	2.13287	0.00568686	0.0723314	protocadherin 17 [Source:VGNC Symbol;Acc:VGNC:32618]	PCDH17	NS	NS
ENSBTAG00000005364	0.946105	0.946224	5.67531	0.00569821	0.0724089	hydroxymethylbilane synthase [Source:VGNC Symbol;Acc:VGNC:29870]	HMBS	NS	NS
ENSBTAG00000017780	-1.3449	-1.3451	5.20996	0.00571533	0.0725594	dihydropyrimidinase like 4 [Source:VGNC Symbol;Acc:VGNC:28197]	DPYSL4	NS	NS
ENSBTAG00000019097	-1.16065	-1.16079	5.08929	0.00572795	0.0726525	contactin associated protein 1 [Source:VGNC Symbol;Acc:VGNC:27540]	CNTNAP1	NS	NS
ENSBTAG00000032829	1.02484	1.02491	6.86731	0.00573863	0.072721	growth hormone inducible transmembrane protein [Source:VGNC Symbol;Acc:VGNC:29348]	GHITM	NS	NS
ENSBTAG00000007436	-1.3225	-1.3242	2.10888	0.00575354	0.0728429	gamma-glutamyltransferase 6 [Source:VGNC Symbol;Acc:VGNC:29345]	GGT6	NS	NS
ENSBTAG00000003760	2.67621	2.73054	-0.845331	0.00579494	0.073292			NS	NS
ENSBTAG00000032617	-1.83977	-1.84046	4.26166	0.00579966	0.073292	F-box protein 44 [Source:NCBI gene;Acc:785057]	FBXO44	NS	NS
ENSBTAG00000012514	-1.79324	-1.79562	1.76053	0.00585051	0.0738667	podocan [Source:VGNC Symbol;Acc:VGNC:33101]	PODN	NS	NS
ENSBTAG00000001567	-1.04752	-1.04758	6.22657	0.00588054	0.0740644	leucine rich repeat kinase 1 [Source:VGNC Symbol;Acc:VGNC:31037]	LRRK1	NS	NS
ENSBTAG00000003514	-1.27929	-1.27953	4.86464	0.0058877	0.0740644	heat shock transcription factor 4 [Source:VGNC Symbol;Acc:VGNC:29984]	HSF4	NS	NS
ENSBTAG00000006108	-1.15857	-1.15907	3.34427	0.00587584	0.0740644	matrix metallopeptidase 11 [Source:VGNC Symbol;Acc:VGNC:31517]	MMP11	NS	NS
ENSBTAG00000009762	3.05716	3.16836	-1.40461	0.00588451	0.0740644	brain expressed associated with NEDD4 1 [Source:VGNC Symbol;Acc:VGNC:55036]	BEAN1	NS	NS
ENSBTAG00000018806	-1.3021	-1.30226	6.00312	0.00589349	0.0740695	proline and serine rich coiled-coil 1 [Source:VGNC Symbol;Acc:VGNC:33484]	PSRC1	NS	NS
ENSBTAG00000001333	1.78811	1.80669	-0.471115	0.00597077	0.0742945	peroxisome proliferator activated receptor gamma [Source:VGNC Symbol;Acc:VGNC:33183]	PPARG	NS	NS
ENSBTAG00000008032	-0.914032	-0.914166	4.7187	0.00593882	0.0742945	actin related protein 3B [Source:NCBI gene;Acc:616404]		NS	NS
ENSBTAG00000008167	-0.980779	-0.98084	6.2218	0.00595315	0.0742945	tetratricopeptide repeat domain 3 [Source:VGNC Symbol;Acc:VGNC:36469]	TTC3	NS	NS
ENSBTAG00000012854	-1.18884	-1.18975	2.67677	0.00594958	0.0742945	gasdermin B [Source:VGNC Symbol;Acc:VGNC:29673]	GSDMB	NS	NS
ENSBTAG00000013390	0.91196	0.912003	7.4004	0.00595854	0.0742945	proteasome subunit beta 6 [Source:VGNC Symbol;Acc:VGNC:33450]	PSMB6	NS	NS
ENSBTAG00000018300	-1.32795	-1.32819	4.34828	0.00595837	0.0742945	TNF receptor superfamily member 19 [Source:VGNC Symbol;Acc:VGNC:53840]	TNFRSF19	NS	NS
ENSBTAG00000021600	-1.01897	-1.01922	4.60819	0.00594291	0.0742945	KAT8 regulatory NSL complex subunit 1 like [Source:VGNC Symbol;Acc:VGNC:30393]	KANSL1L	NS	NS
ENSBTAG00000025659	-1.1987	-1.19952	2.30209	0.00596919	0.0742945	zinc finger protein 618 [Source:VGNC Symbol;Acc:VGNC:37314]	ZNF618	NS	NS
ENSBTAG00000031548	2.25326	2.28476	-0.475371	0.00593845	0.0742945	uncharacterized LOC514257 [Source:NCBI gene;Acc:514257]		NS	NS
ENSBTAG00000038148	4.74097	1.44269e+08	-1.49298	0.00596213	0.0742945	sosondowah ankyrin repeat domain family member B [Source:VGNC Symbol;Acc:VGNC:35138]	SOWAHB	NS	NS
ENSBTAG00000051530	3.30017	3.44917	-0.990922	0.00594888	0.0742945	crumbs cell polarity complex component 3 [Source:NCBI gene;Acc:787466]	CRB3	NS	NS
ENSBTAG00000047147	-1.02093	-1.02108	5.15393	0.00600886	0.074701	crystallin beta-gamma domain containing 3 [Source:NCBI gene;Acc:516526]	CRYBG3	NS	NS
ENSBTAG00000006273	1.12663	1.12776	2.62828	0.00605144	0.0751624	sulfotransferase family 4A member 1 [Source:VGNC Symbol;Acc:VGNC:35469]	SULT4A1	NS	NS
ENSBTAG00000048783	1.29968	1.30164	2.68646	0.00606047	0.0752067			NS	NS
ENSBTAG00000039861	3.85184	3.86054	3.39208	0.00607945	0.0753742	2',5'-oligoadenylate synthetase 1, 40/46kDa [Source:NCBI gene;Acc:654488]	OAS1Y	NS	UP
ENSBTAG00000004855	-0.934934	-0.934946	8.61051	0.00610401	0.0754748	peroxiredoxin 6 [Source:VGNC Symbol;Acc:VGNC:33304]	PRDX6	NS	NS
ENSBTAG00000016542	-1.11194	-1.11199	7.10276	0.00610022	0.0754748	laminin subunit beta 3 [Source:VGNC Symbol;Acc:VGNC:30773]	LAMB3	NS	NS
ENSBTAG00000027854	-1.4414	-1.44383	2.391	0.0061018	0.0754748	Rho GDP dissociation inhibitor gamma [Source:VGNC Symbol;Acc:VGNC:26103]	ARHGDIG	NS	NS
ENSBTAG00000014538	1.02101	1.02256	2.6158	0.00613421	0.0757801	hippocalcin like 4 [Source:VGNC Symbol;Acc:VGNC:29938]	HPCAL4	NS	UP
ENSBTAG00000014890	-2.47474	-2.50149	-1.03088	0.0061465	0.0758637	cytochrome P450, family 19, subfamily A, polypeptide 1 [Source:NCBI gene;Acc:281740]	CYP19A1	NS	NS
ENSBTAG00000007851	4.98216	1.44269e+08	-1.67228	0.00615368	0.07587	interleukin 24 [Source:VGNC Symbol;Acc:VGNC:30148]	IL24	NS	NS
ENSBTAG00000037686	2.00949	2.03579	-0.230807	0.00615803	0.07587	sushi repeat containing protein X-linked 2 [Source:NCBI gene;Acc:514742]	SRPX2	NS	NS
ENSBTAG00000053885	-1.5513	-1.55888	0.2141	0.0061728	0.075984			NS	NS
ENSBTAG00000053833	-1.10723	-1.10791	2.41638	0.00619022	0.0761303			NS	NS
ENSBTAG00000008103	-1.72334	-1.72622	1.26063	0.00620922	0.0762958	aldehyde dehydrogenase 1 family member A1 [Source:VGNC Symbol;Acc:VGNC:25808]	ALDH1A1	NS	NS
ENSBTAG00000020062	1.11613	1.11657	4.20024	0.00623116	0.0764971	transmembrane channel like 4 [Source:VGNC Symbol;Acc:VGNC:35920]	TMC4	NS	NS
ENSBTAG00000032187	1.13377	1.13434	4.24384	0.00625751	0.0767521	zinc finger protein 697 [Source:VGNC Symbol;Acc:VGNC:37331]	ZNF697	NS	NS
ENSBTAG00000011014	-1.04491	-1.04514	4.31434	0.00626422	0.076766	carbohydrate sulfotransferase 3 [Source:VGNC Symbol;Acc:VGNC:27345]	CHST3	NS	NS
ENSBTAG00000008022	-0.91372	-0.913751	6.76872	0.00627561	0.0767726	prostaglandin F2 receptor inhibitor [Source:VGNC Symbol;Acc:VGNC:33508]	PTGFRN	NS	NS
ENSBTAG00000024545	-2.30222	-2.35104	-1.86836	0.00627592	0.0767726	dachsous cadherin-related 2 [Source:NCBI gene;Acc:539323]	DCHS2	NS	NS
ENSBTAG00000012629	-1.07884	-1.07913	3.66638	0.00630696	0.0770838	zinc finger protein 362 [Source:VGNC Symbol;Acc:VGNC:37258]	ZNF362	NS	NS
ENSBTAG00000014803	-1.3456	-1.34689	2.13191	0.00631271	0.0770857	carboxypeptidase Z [Source:VGNC Symbol;Acc:VGNC:27683]	CPZ	NS	NS
ENSBTAG00000005681	0.894884	0.894932	6.45984	0.00633436	0.0772815	malic enzyme 1 [Source:VGNC Symbol;Acc:VGNC:31339]	ME1	NS	NS
ENSBTAG00000009595	0.995634	0.995891	5.21464	0.00635138	0.0774204	neuroguidin [Source:VGNC Symbol;Acc:VGNC:32059]	NGDN	NS	NS
ENSBTAG00000021969	-1.35957	-1.35982	4.22921	0.00636559	0.0774645	kelch like family member 29 [Source:VGNC Symbol;Acc:VGNC:30656]	KLHL29	NS	NS
ENSBTAG00000023429	1.17388	1.17399	7.58507	0.0063677	0.0774645	plastin 1 [Source:VGNC Symbol;Acc:VGNC:33051]	PLS1	NS	NS
ENSBTAG00000049128	1.44394	1.46329	-0.589471	0.00637188	0.0774645			NS	NS
ENSBTAG00000020560	0.942117	0.942156	7.64229	0.00639743	0.0775274	CLPTM1 regulator of GABA type A receptor forward trafficking [Source:VGNC Symbol;Acc:VGNC:27460]	CLPTM1	NS	NS
ENSBTAG00000022613	1.24815	1.25509	1.53672	0.00639687	0.0775274	cytochrome c, somatic [Source:NCBI gene;Acc:510767]	CYCS	NS	NS
ENSBTAG00000030897	0.914492	0.915127	3.60223	0.00640257	0.0775274	X-ray repair cross complementing 2 [Source:VGNC Symbol;Acc:VGNC:37003]	XRCC2	NS	NS
ENSBTAG00000039012	4.02008	4.44415	-0.771118	0.00640522	0.0775274	major facilitator superfamily domain containing 6 like [Source:VGNC Symbol;Acc:VGNC:55846]	MFSD6L	NS	NS
ENSBTAG00000046328	-1.22327	-1.22334	6.47034	0.00640015	0.0775274	Xg glycoprotein [Source:VGNC Symbol;Acc:VGNC:56960]	XG	NS	NS
ENSBTAG00000051499	-1.8736	-1.88148	-0.11243	0.00645389	0.0780478			NS	NS
ENSBTAG00000018394	1.62075	1.6354	0.15123	0.00646479	0.0781111	short chain dehydrogenase/reductase family 42E, member 1 [Source:VGNC Symbol;Acc:VGNC:34397]	SDR42E1	NS	NS
ENSBTAG00000011451	-1.32859	-1.32882	4.36032	0.00650083	0.0784776	reticulon 1 [Source:VGNC Symbol;Acc:VGNC:34203]	RTN1	NS	NS
ENSBTAG00000052481	-0.835428	-0.835525	5.7242	0.0065282	0.0787388	immunity related GTPase Q [Source:NCBI gene;Acc:616834]	IRGQ	NS	NS
ENSBTAG00000013452	-1.72616	-1.7286	2.48086	0.00655508	0.0789939	aquaporin 9 [Source:VGNC Symbol;Acc:VGNC:26051]	AQP9	NS	DOWN
ENSBTAG00000015893	1.9394	1.95617	0.274053	0.00668629	0.0804404	epsin 3 [Source:VGNC Symbol;Acc:VGNC:28548]	EPN3	NS	NS
ENSBTAG00000046266	1.35064	1.35126	3.94436	0.00668681	0.0804404	TNF superfamily member 9 [Source:VGNC Symbol;Acc:VGNC:36178]	TNFSF9	NS	NS
ENSBTAG00000038662	-2.42483	-2.43655	0.956477	0.00670712	0.0806143	gap junction protein beta 6 [Source:VGNC Symbol;Acc:VGNC:29381]	GJB6	NS	NS
ENSBTAG00000001228	1.48217	1.49296	1.30632	0.00675397	0.0809159	cell cycle exit and neuronal differentiation 1 [Source:VGNC Symbol;Acc:VGNC:27173]	CEND1	NS	NS
ENSBTAG00000011824	-2.31954	-2.32544	1.07694	0.00675413	0.0809159	osteoglycin [Source:VGNC Symbol;Acc:VGNC:32414]	OGN	NS	NS
ENSBTAG00000012206	-0.911203	-0.911336	5.13697	0.00675573	0.0809159	sorting nexin 33 [Source:VGNC Symbol;Acc:VGNC:35110]	SNX33	NS	NS
ENSBTAG00000040056	-3.05596	-3.08008	1.47162	0.00675171	0.0809159	leukotriene B4 receptor 2 [Source:VGNC Symbol;Acc:VGNC:31070]	LTB4R2	NS	NS
ENSBTAG00000003956	2.94554	3.09032	-1.60109	0.00676931	0.0810081	sarcoglycan alpha [Source:VGNC Symbol;Acc:VGNC:34535]	SGCA	NS	NS
ENSBTAG00000015912	-1.42587	-1.43354	0.007993	0.00678617	0.0811393	dermokine [Source:VGNC Symbol;Acc:VGNC:28107]	DMKN	NS	NS
ENSBTAG00000016532	1.0385	1.03868	5.88558	0.00679652	0.0811925	MAPK activated protein kinase 3 [Source:VGNC Symbol;Acc:VGNC:31229]	MAPKAPK3	NS	NS
ENSBTAG00000020649	2.03978	2.05872	-0.21321	0.00683973	0.0816378	class II major histocompatibility complex transactivator [Source:VGNC Symbol;Acc:VGNC:27366]	CIITA	NS	NS
ENSBTAG00000010963	-2.7086	-2.77722	-1.80608	0.00686084	0.0818187	interleukin 16 [Source:VGNC Symbol;Acc:VGNC:53943]	IL16	NS	NS
ENSBTAG00000003741	1.48907	1.50513	-0.562638	0.00687601	0.0818481	neuralized E3 ubiquitin protein ligase 1 [Source:VGNC Symbol;Acc:VGNC:32013]	NEURL1	NS	NS
ENSBTAG00000011962	1.23244	1.23545	2.39174	0.00689304	0.0818481	phospholipase A2 group III [Source:VGNC Symbol;Acc:VGNC:32959]	PLA2G3	NS	NS
ENSBTAG00000015980	0.999303	0.999312	9.34354	0.0068876	0.0818481	fatty acid synthase [Source:VGNC Symbol;Acc:VGNC:28871]	FASN	NS	NS
ENSBTAG00000050995	-1.49894	-1.50864	-0.495825	0.0068811	0.0818481			NS	NS
ENSBTAG00000051030	2.8334	2.92115	-1.17621	0.00688485	0.0818481	cytochrome P450, family 2, subfamily J, polypeptide 2 [Source:NCBI gene;Acc:510406]		NS	NS
ENSBTAG00000000958	1.19574	1.19858	1.71673	0.00691396	0.0820258	zinc finger SWIM-type containing 3 [Source:VGNC Symbol;Acc:VGNC:37383]	ZSWIM3	NS	NS
ENSBTAG00000014467	0.986055	0.986745	2.6468	0.00694296	0.0822989	GLIS family zinc finger 3 [Source:NCBI gene;Acc:524909]		NS	NS
ENSBTAG00000006533	1.08191	1.08196	7.38694	0.00699882	0.0828897	NSFL1 cofactor [Source:VGNC Symbol;Acc:VGNC:32275]	NSFL1C	NS	NS
ENSBTAG00000038132	-1.68987	-1.69689	0.223177	0.00700543	0.0828966	apoptosis inducing factor mitochondria associated 3 [Source:VGNC Symbol;Acc:VGNC:25763]	AIFM3	NS	NS
ENSBTAG00000010652	2.43797	2.52119	-1.31253	0.00701791	0.0829729	phosphodiesterase 4C [Source:VGNC Symbol;Acc:VGNC:50242]	PDE4C	NS	NS
ENSBTAG00000020736	1.08999	1.09085	4.0938	0.00702728	0.0830124	CD40 molecule [Source:VGNC Symbol;Acc:VGNC:27033]	CD40	NS	NS
ENSBTAG00000018530	1.29407	1.29739	1.73832	0.00703406	0.0830212	tubulin alpha 8 [Source:VGNC Symbol;Acc:VGNC:36504]	TUBA8	NS	NS
ENSBTAG00000009800	1.32911	1.33257	2.24708	0.00704091	0.0830308	musashi RNA binding protein 1 [Source:VGNC Symbol;Acc:VGNC:31697]	MSI1	NS	NS
ENSBTAG00000050205	1.47436	1.47708	2.13693	0.00711643	0.0838496			NS	NS
ENSBTAG00000003436	1.02334	1.02352	5.38123	0.00712704	0.083902	rhomboid 5 homolog 2 [Source:VGNC Symbol;Acc:VGNC:33934]	RHBDF2	NS	NS
ENSBTAG00000010146	-1.38623	-1.38654	4.4121	0.00713307	0.083902	plexin B3 [Source:VGNC Symbol;Acc:VGNC:33063]	PLXNB3	NS	NS
ENSBTAG00000003667	-1.43342	-1.43356	5.36476	0.00723831	0.0849945	talin 2 [Source:VGNC Symbol;Acc:VGNC:35898]	TLN2	NS	NS
ENSBTAG00000011802	-1.23296	-1.23297	9.6211	0.00723317	0.0849945	collagen type VI alpha 1 chain [Source:VGNC Symbol;Acc:VGNC:27570]	COL6A1	NS	NS
ENSBTAG00000021427	-0.871029	-0.871453	3.49067	0.00730339	0.0856856	homeobox B3 [Source:VGNC Symbol;Acc:VGNC:29919]	HOXB3	NS	NS
ENSBTAG00000033222	1.36987	1.37326	1.52682	0.00732817	0.0859031	calreticulin 3 [Source:VGNC Symbol;Acc:VGNC:26716]	CALR3	NS	NS
ENSBTAG00000013657	3.49745	3.91007	-1.51235	0.00735002	0.0860859	cholinergic receptor nicotinic alpha 5 subunit [Source:VGNC Symbol;Acc:VGNC:27327]	CHRNA5	NS	UP
ENSBTAG00000018854	1.08575	1.08583	6.43322	0.00736125	0.0861441	superoxide dismutase 1 [Source:NCBI gene;Acc:281495]	SOD1	NS	NS
ENSBTAG00000054745	-1.93384	-1.93385	10.8139	0.007378	0.0862668			NS	NS
ENSBTAG00000002764	-0.872795	-0.873164	3.50134	0.00740608	0.0864985	IGF like family receptor 1 [Source:VGNC Symbol;Acc:VGNC:30091]	IGFLR1	NS	NS
ENSBTAG00000008465	-1.21441	-1.21528	2.98737	0.00741038	0.0864985	1-aminocyclopropane-1-carboxylate synthase homolog (inactive) [Source:NCBI gene;Acc:505649]	ACCS	NS	NS
ENSBTAG00000021658	0.932492	0.933805	3.09585	0.00742359	0.0865791	general receptor for phosphoinositides 1 associated scaffold protein [Source:VGNC Symbol;Acc:VGNC:29628]	GRASP	NS	NS
ENSBTAG00000050313	-1.487	-1.4895	1.7315	0.00743053	0.0865868	BCL2 binding component 3 [Source:NCBI gene;Acc:782359]		NS	NS
ENSBTAG00000009711	-0.907627	-0.907646	8.28727	0.00745391	0.0867857	replication protein A1 [Source:VGNC Symbol;Acc:VGNC:34094]	RPA1	NS	NS
ENSBTAG00000007966	-1.24236	-1.24251	5.57837	0.00746073	0.0867917	tubulin tyrosine ligase-like family, member 3 [Source:NCBI gene;Acc:531866]		NS	NS
ENSBTAG00000020520	1.42467	1.43099	1.64939	0.00747332	0.0868647	ras related dexamethasone induced 1 [Source:VGNC Symbol;Acc:VGNC:33740]	RASD1	NS	NS
ENSBTAG00000019798	-2.12338	-2.14459	-0.758837	0.0074828	0.0869015	polymeric immunoglobulin receptor [Source:VGNC Symbol;Acc:VGNC:32876]	PIGR	NS	NS
ENSBTAG00000002526	-0.960508	-0.960661	4.73874	0.00751536	0.0872061	3-hydroxybutyrate dehydrogenase 2 [Source:VGNC Symbol;Acc:VGNC:26458]	BDH2	NS	NS
ENSBTAG00000012297	1.12985	1.13013	4.9758	0.00752795	0.0872785	RIPOR family member 3 [Source:VGNC Symbol;Acc:VGNC:33984]	RIPOR3	NS	NS
ENSBTAG00000046419	-1.39473	-1.39559	2.52919	0.00758823	0.0879034	two pore channel 3 [Source:NCBI gene;Acc:100297753]	TPC3	NS	NS
ENSBTAG00000001805	-0.955564	-0.955611	7.02156	0.00761303	0.0881165	twisted gastrulation BMP signaling modulator 1 [Source:VGNC Symbol;Acc:VGNC:36528]	TWSG1	NS	NS
ENSBTAG00000020418	-1.03755	-1.03791	3.93188	0.00765421	0.0885187	carbonic anhydrase 5B [Source:VGNC Symbol;Acc:VGNC:26655]	CA5B	NS	NS
ENSBTAG00000000656	0.904959	0.905216	4.30515	0.00777715	0.0898649	nuclear factor of activated T cells 1 [Source:VGNC Symbol;Acc:VGNC:32030]	NFATC1	NS	NS
ENSBTAG00000004281	-1.11129	-1.11223	2.24047	0.00781765	0.0902572	acyl-CoA synthetase short chain family member 1 [Source:VGNC Symbol;Acc:VGNC:25570]	ACSS1	NS	NS
ENSBTAG00000020713	1.73287	1.74186	-0.0865735	0.00783282	0.0903543	BTB domain and CNC homolog 2 [Source:VGNC Symbol;Acc:VGNC:26403]	BACH2	NS	NS
ENSBTAG00000032613	-1.30604	-1.31151	-0.0597913	0.0078392	0.0903543	secretogranin V [Source:VGNC Symbol;Acc:VGNC:34334]	SCG5	NS	NS
ENSBTAG00000010238	-2.41763	-2.4252	2.93191	0.00785969	0.0905146	leukotriene B4 receptor [Source:VGNC Symbol;Acc:VGNC:31069]	LTB4R	NS	NS
ENSBTAG00000000623	2.30842	2.35446	-0.951697	0.00787422	0.090584	cytoplasmic polyadenylation element binding protein 1 [Source:NCBI gene;Acc:514174]		NS	NS
ENSBTAG00000017165	-1.31249	-1.31259	5.53314	0.00787888	0.090584	matrilin 2 [Source:VGNC Symbol;Acc:VGNC:31265]	MATN2	NS	NS
ENSBTAG00000019369	-1.09518	-1.09532	5.52205	0.00789643	0.0907101	tetraspanin 4 [Source:VGNC Symbol;Acc:VGNC:36439]	TSPAN4	NS	NS
ENSBTAG00000032140	-2.12899	-2.13241	2.14546	0.00792601	0.0909739	SH3 domain binding kinase 1 [Source:NCBI gene;Acc:614815]	SBK1	NS	NS
ENSBTAG00000007976	-0.964936	-0.964993	6.46133	0.0079906	0.0916389	family with sequence similarity 3 member C [Source:VGNC Symbol;Acc:VGNC:28811]	FAM3C	NS	NS
ENSBTAG00000005583	-1.24548	-1.24623	3.21456	0.00800701	0.0917506	hydroxypyruvate isomerase (putative) [Source:VGNC Symbol;Acc:VGNC:55238]	HYI	NS	NS
ENSBTAG00000004383	-0.993811	-0.993882	6.18934	0.00801371	0.0917509	formin binding protein 1 like [Source:VGNC Symbol;Acc:VGNC:29060]	FNBP1L	NS	NS
ENSBTAG00000051011	1.46798	1.48471	-0.38379	0.00805392	0.0921347			NS	NS
ENSBTAG00000020543	1.70588	1.721	0.0572665	0.00806417	0.0921753	uroplakin 1A [Source:VGNC Symbol;Acc:VGNC:36684]	UPK1A	NS	NS
ENSBTAG00000009362	0.933131	0.933378	4.43331	0.00807555	0.0922288	spectrin repeat containing nuclear envelope protein 1 [Source:VGNC Symbol;Acc:VGNC:57362]	SYNE1	NS	NS
ENSBTAG00000002615	1.29734	1.30031	2.79267	0.00811935	0.0926521	LON peptidase N-terminal domain and ring finger 3 [Source:VGNC Symbol;Acc:VGNC:30950]	LONRF3	NS	NS
ENSBTAG00000011871	4.89293	1.44269e+08	-0.885908	0.00821088	0.0934641	B and T lymphocyte associated [Source:VGNC Symbol;Acc:VGNC:26602]	BTLA	NS	NS
ENSBTAG00000015917	3.07499	3.22201	-1.40797	0.0082043	0.0934641	glyceraldehyde-3-phosphate dehydrogenase, spermatogenic [Source:VGNC Symbol;Acc:VGNC:29248]	GAPDHS	NS	NS
ENSBTAG00000045734	-1.43944	-1.45368	-0.753096	0.00820836	0.0934641	leucine rich repeat containing 26 [Source:VGNC Symbol;Acc:VGNC:54445]	LRRC26	NS	NS
ENSBTAG00000008953	0.90207	0.902307	5.53211	0.0082483	0.093735	transporter 1, ATP binding cassette subfamily B member [Source:VGNC Symbol;Acc:VGNC:35598]	TAP1	NS	NS
ENSBTAG00000039105	1.44384	1.45292	0.352018	0.00824306	0.093735	S100 calcium binding protein A3 [Source:VGNC Symbol;Acc:VGNC:34243]	S100A3	NS	NS
ENSBTAG00000006846	3.02924	3.14018	-1.39049	0.00829699	0.0942106	galectin 9 [Source:NCBI gene;Acc:510813]	LGALS9	NS	NS
ENSBTAG00000004637	2.0279	2.0833	-1.69864	0.00833621	0.0945212	membrane associated ring-CH-type finger 10 [Source:VGNC Symbol;Acc:VGNC:31237]	MARCHF10	NS	NS
ENSBTAG00000013921	1.79771	1.82616	-0.422157	0.00833809	0.0945212	creatine kinase, M-type [Source:VGNC Symbol;Acc:VGNC:27385]	CKM	NS	NS
ENSBTAG00000048608	2.19066	2.24797	-1.1441	0.0083623	0.0947176	5.8S ribosomal RNA [Source:RFAM;Acc:RF00002]	5_8S_rRNA	NS	NS
ENSBTAG00000031332	1.09975	1.10038	3.77035	0.00837696	0.0948057	ribokinase [Source:VGNC Symbol;Acc:VGNC:33780]	RBKS	NS	NS
ENSBTAG00000020895	1.25782	1.26188	1.1745	0.00841885	0.0952015	lysyl oxidase like 4 [Source:VGNC Symbol;Acc:VGNC:55958]	LOXL4	NS	NS
ENSBTAG00000006721	0.998664	0.998814	5.99972	0.00844083	0.0953717	TWIST neighbor [Source:VGNC Symbol;Acc:VGNC:53681]	TWISTNB	NS	NS
ENSBTAG00000005584	1.10102	1.10601	0.978637	0.008457	0.095476			NS	NS
ENSBTAG00000039888	-0.864798	-0.86482	7.40499	0.00851787	0.0960844	MAGE family member D2 [Source:VGNC Symbol;Acc:VGNC:56926]	MAGED2	NS	NS
ENSBTAG00000011518	-1.32636	-1.32699	2.96987	0.00858205	0.096729	retinoic acid receptor beta [Source:VGNC Symbol;Acc:VGNC:58402]	RARB	NS	NS
ENSBTAG00000001847	-1.21035	-1.21054	4.57038	0.00861011	0.0969659	centlein [Source:VGNC Symbol;Acc:VGNC:56940]	CNTLN	NS	NS
ENSBTAG00000018520	1.34731	1.34787	3.46783	0.00863578	0.0971035	sodium voltage-gated channel alpha subunit 1 [Source:VGNC Symbol;Acc:VGNC:34345]	SCN1A	NS	NS
ENSBTAG00000053606	2.10932	2.15892	-1.125	0.00863644	0.0971035			NS	NS
ENSBTAG00000018897	0.916303	0.916342	7.44774	0.00865267	0.0972065	proteasome 26S subunit, non-ATPase 11 [Source:VGNC Symbol;Acc:VGNC:33462]	PSMD11	NS	NS
ENSBTAG00000005868	-1.14226	-1.14247	4.68237	0.00871436	0.0977647	heme binding protein 1 [Source:NCBI gene;Acc:533227]	HEBP1	NS	NS
ENSBTAG00000006538	4.83868	1.44269e+08	-1.55586	0.00872859	0.0977647	parathyroid hormone like hormone [Source:VGNC Symbol;Acc:VGNC:33517]	PTHLH	NS	NS
ENSBTAG00000009107	-0.871413	-0.871673	4.09633	0.00872925	0.0977647	chromobox 8 [Source:VGNC Symbol;Acc:VGNC:26821]	CBX8	NS	NS
ENSBTAG00000021097	1.38436	1.38762	1.60144	0.00873077	0.0977647	pellino E3 ubiquitin protein ligase family member 3 [Source:VGNC Symbol;Acc:VGNC:32742]	PELI3	NS	NS
ENSBTAG00000037558	1.15423	1.15513	7.10755	0.00878273	0.0982667	chemokine (C-X-C motif) ligand 1 (melanoma growth stimulating activity, alpha) [Source:NCBI gene;Acc:281212]	GRO1	NS	NS
ENSBTAG00000050392	1.03936	1.04025	3.14146	0.00879205	0.0982909	family with sequence similarity 171 member B [Source:NCBI gene;Acc:614438]	FAM171B	NS	NS
ENSBTAG00000009507	-0.90146	-0.901643	4.64293	0.00880873	0.0983975	PH domain containing endocytic trafficking adaptor 2 [Source:VGNC Symbol;Acc:VGNC:28715]	PHETA2	NS	NS
ENSBTAG00000039524	1.39148	1.4008	0.845863	0.00883255	0.0985836			NS	NS
ENSBTAG00000054931	-1.36718	-1.37208	0.0994503	0.00885281	0.0987296	calcium voltage-gated channel auxiliary subunit gamma 4 [Source:NCBI gene;Acc:519331]	CACNG4	NS	NS
ENSBTAG00000014294	-1.02387	-1.02417	4.08069	0.00888858	0.098992	suppression of tumorigenicity 7 like [Source:VGNC Symbol;Acc:VGNC:35343]	ST7L	NS	NS
ENSBTAG00000047709	3.61022	3.7628	-0.695491	0.00889072	0.098992			NS	NS
ENSBTAG00000053863	1.56514	1.58978	-0.842512	0.00891995	0.0992372			NS	NS
ENSBTAG00000044726	-1.56465	-1.58523	-0.604456	0.00893862	0.0993646	7SK RNA [Source:RFAM;Acc:RF00100]	7SK	NS	NS
ENSBTAG00000007954	0.905975	0.906092	6.18159	0.00894946	0.0994047	CDP-diacylglycerol--inositol 3-phosphatidyltransferase [Source:VGNC Symbol;Acc:VGNC:27114]	CDIPT	NS	NS
ENSBTAG00000000599	-0.885537	-0.885553	7.78788	0.00898663	0.0997371	cyclin I [Source:VGNC Symbol;Acc:VGNC:26971]	CCNI	NS	NS
ENSBTAG00000015241	-1.18469	-1.18891	0.227013	0.00902482	0.10008	epoxide hydrolase 2 [Source:VGNC Symbol;Acc:VGNC:28542]	EPHX2	NS	NS
ENSBTAG00000017325	-0.912955	-0.913014	6.11435	0.00905292	0.100311	autophagy related 13 [Source:VGNC Symbol;Acc:VGNC:26251]	ATG13	NS	NS
ENSBTAG00000004651	0.869856	0.870112	5.13868	0.00909047	0.100607	non-metastatic cells 1, protein (NM23A) expressed in [Source:NCBI gene;Acc:404189]	NME1	NS	NS
ENSBTAG00000013478	-0.949928	-0.949953	7.67874	0.00909425	0.100607	MARVEL domain containing 1 [Source:VGNC Symbol;Acc:VGNC:31252]	MARVELD1	NS	NS
ENSBTAG00000032544	-1.29762	-1.30448	-0.17254	0.0091259	0.100876	sperm associated antigen 1 [Source:VGNC Symbol;Acc:VGNC:35164]	SPAG1	NS	NS
ENSBTAG00000021444	-0.971299	-0.971603	3.77201	0.00913872	0.100937	twist family bHLH transcription factor 2 [Source:VGNC Symbol;Acc:VGNC:36526]	TWIST2	NS	NS
ENSBTAG00000009217	-1.71341	-1.718	0.528903	0.0091516	0.100998	Wnt family member 10A [Source:VGNC Symbol;Acc:VGNC:36954]	WNT10A	NS	NS
ENSBTAG00000048257	1.18766	1.18941	2.60856	0.00919551	0.101401	leukotriene-B(4) omega-hydroxylase 2-like [Source:NCBI gene;Acc:534967]		NS	NS
ENSBTAG00000000993	-0.968828	-0.969344	3.3336	0.00922461	0.101641	NEDD4 binding protein 2 like 1 [Source:VGNC Symbol;Acc:VGNC:53826]	N4BP2L1	NS	NS
ENSBTAG00000026319	2.89516	3.10681	-0.90858	0.00930548	0.10245	aspartate beta-hydroxylase domain containing 1 [Source:VGNC Symbol;Acc:VGNC:26220]	ASPHD1	NS	NS
ENSBTAG00000003319	-1.2134	-1.21345	7.40087	0.00931451	0.102467	fibronectin leucine rich transmembrane protein 3 [Source:VGNC Symbol;Acc:VGNC:29040]	FLRT3	NS	NS
ENSBTAG00000005386	1.64442	1.66951	-0.611995	0.00932731	0.102526	solute carrier family 2 member 2 [Source:VGNC Symbol;Acc:VGNC:34800]	SLC2A2	NS	UP
ENSBTAG00000015537	0.956951	0.957207	4.30124	0.0093539	0.102736	RAS protein activator like 2 [Source:VGNC Symbol;Acc:VGNC:33738]	RASAL2	NS	NS
ENSBTAG00000020829	-1.14886	-1.14908	4.10701	0.0093737	0.102872	protein tyrosine phosphatase receptor type K [Source:VGNC Symbol;Acc:VGNC:33552]	PTPRK	NS	NS
ENSBTAG00000002275	-0.982756	-0.982792	7.55265	0.00938991	0.102951	protein tyrosine phosphatase 4A1 [Source:VGNC Symbol;Acc:VGNC:33523]	PTP4A1	NS	NS
ENSBTAG00000017371	1.57062	1.57682	1.07113	0.00939591	0.102951	RELT like 2 [Source:VGNC Symbol;Acc:VGNC:33861]	RELL2	NS	NS
ENSBTAG00000029897	2.80166	2.86451	-0.267425	0.00940511	0.10297	microRNA 21 [Source:HGNC Symbol;Acc:HGNC:31586]	MIR21	NS	NS
ENSBTAG00000055158	-0.80829	-0.808312	7.91418	0.00946347	0.103526	tumor protein p53 inducible nuclear protein 1 [Source:NCBI gene;Acc:782667]	TP53INP1	NS	NS
ENSBTAG00000008816	1.00475	1.00497	5.78997	0.00950778	0.103848	tripartite motif containing 2 [Source:VGNC Symbol;Acc:VGNC:36318]	TRIM2	NS	NS
ENSBTAG00000019453	-1.19437	-1.1947	4.2504	0.00950794	0.103848	prostaglandin E synthase [Source:VGNC Symbol;Acc:VGNC:33505]	PTGES	NS	NS
ENSBTAG00000018467	1.79085	1.83695	-0.369225	0.00954502	0.10417	basal body orientation factor 1 [Source:VGNC Symbol;Acc:VGNC:26431]	BBOF1	NS	NS
ENSBTAG00000030170	0.837419	0.837474	6.95102	0.00955958	0.104246	Jupiter microtubule associated homolog 1 [Source:VGNC Symbol;Acc:VGNC:55841]	JPT1	NS	NS
ENSBTAG00000003074	1.03337	1.03509	3.5637	0.00958974	0.104492	solute carrier family 16 member 6 [Source:VGNC Symbol;Acc:VGNC:34692]	SLC16A6	NS	NS
ENSBTAG00000010167	2.34299	2.35074	2.09576	0.00965187	0.105086	testis expressed 14, intercellular bridge forming factor [Source:VGNC Symbol;Acc:VGNC:35762]	TEX14	NS	NS
ENSBTAG00000004510	-1.61672	-1.61684	5.67099	0.00966699	0.105168	sarcosine dehydrogenase [Source:VGNC Symbol;Acc:VGNC:34289]	SARDH	NS	NS
ENSBTAG00000000225	0.892305	0.892728	4.34496	0.00971482	0.105521	DNA polymerase beta [Source:VGNC Symbol;Acc:VGNC:33112]	POLB	NS	NS
ENSBTAG00000010128	0.891319	0.891754	3.54245	0.00971034	0.105521	nucleosome assembly protein 1 like 5 [Source:VGNC Symbol;Acc:VGNC:31880]	NAP1L5	NS	NS
ENSBTAG00000054085	-1.52501	-1.52739	1.75878	0.00973661	0.105675	selenoprotein P [Source:NCBI gene;Acc:282066]	SELENOP	NS	NS
ENSBTAG00000021288	1.00256	1.00259	7.69815	0.00977636	0.105939	proteasome subunit beta 4 [Source:VGNC Symbol;Acc:VGNC:33448]	PSMB4	NS	NS
ENSBTAG00000049663	-1.18572	-1.18919	0.635003	0.00977324	0.105939	protein phosphatase 4 regulatory subunit 4 [Source:NCBI gene;Acc:537521]		NS	NS
ENSBTAG00000053996	-0.977959	-0.978698	3.01932	0.0098119	0.10624	zinc finger protein 853 [Source:NCBI gene;Acc:618217]	ZNF853	NS	NS
ENSBTAG00000007348	-1.79701	-1.79841	3.27597	0.00986294	0.106584	stimulated by retinoic acid 6 [Source:VGNC Symbol;Acc:VGNC:35417]	STRA6	NS	NS
ENSBTAG00000008294	1.7345	1.74468	0.671518	0.00987321	0.106584	potassium inwardly rectifying channel subfamily J member 2 [Source:VGNC Symbol;Acc:VGNC:30460]	KCNJ2	NS	NS
ENSBTAG00000038889	-1.17468	-1.17928	0.338065	0.00985624	0.106584	Rab interacting lysosomal protein [Source:VGNC Symbol;Acc:VGNC:33966]	RILP	NS	NS
ENSBTAG00000049698	-1.82431	-1.85628	-0.855034	0.00987465	0.106584	sperm-tail PG-rich repeat containing 4 [Source:NCBI gene;Acc:100335365]	STPG4	NS	NS
ENSBTAG00000017697	-1.02194	-1.02232	3.75728	0.00990738	0.106854	cardiotrophin 1 [Source:VGNC Symbol;Acc:VGNC:27793]	CTF1	NS	NS
ENSBTAG00000048546	-1.64535	-1.66308	-1.10063	0.00993319	0.107048			NS	NS
ENSBTAG00000031950	1.56756	1.57642	0.47167	0.00995382	0.107187	RAB3A interacting protein [Source:VGNC Symbol;Acc:VGNC:56227]	RAB3IP	NS	NS
ENSBTAG00000048958	-1.14283	-1.14314	4.01169	0.0100024	0.107625	StAR related lipid transfer domain containing 9 [Source:NCBI gene;Acc:524130]		NS	NS
ENSBTAG00000017722	2.38469	2.45379	-1.38635	0.01006	0.10816	coagulation factor V [Source:VGNC Symbol;Acc:VGNC:28688]	F5	NS	NS
ENSBTAG00000014793	0.809324	0.809482	5.50294	0.0100756	0.108244	chromosome 16 C1orf112 homolog [Source:VGNC Symbol;Acc:VGNC:52639]	C16H1orf112	NS	NS
ENSBTAG00000003447	-0.933962	-0.93485	2.40127	0.0101048	0.108389			NS	NS
ENSBTAG00000014705	2.64519	2.73091	-0.415999	0.0100992	0.108389	hes family bHLH transcription factor 4 [Source:VGNC Symbol;Acc:VGNC:29821]	HES4	NS	NS
ENSBTAG00000018509	-1.06543	-1.06656	1.98396	0.0101461	0.108746	ethanolamine kinase 2 [Source:VGNC Symbol;Acc:VGNC:28625]	ETNK2	NS	NS
ENSBTAG00000011680	-1.66644	-1.66897	1.4845	0.0101586	0.108796	papilin, proteoglycan like sulfated glycoprotein [Source:VGNC Symbol;Acc:VGNC:32571]	PAPLN	NS	NS
ENSBTAG00000003791	-1.38611	-1.3862	5.81868	0.0102891	0.110108	lysophosphatidic acid receptor 3 [Source:VGNC Symbol;Acc:VGNC:30957]	LPAR3	NS	NS
ENSBTAG00000014685	-1.10498	-1.105	7.89528	0.0103521	0.110695	hypoxanthine phosphoribosyltransferase 1 [Source:NCBI gene;Acc:281229]	HPRT1	NS	NS
ENSBTAG00000002485	-1.13758	-1.13759	8.94817	0.0103636	0.110733	tensin 1 [Source:VGNC Symbol;Acc:VGNC:36207]	TNS1	NS	NS
ENSBTAG00000021741	-1.20007	-1.20048	3.27267	0.0103823	0.110847	ribosomal protein S6 kinase A2 [Source:VGNC Symbol;Acc:VGNC:34141]	RPS6KA2	NS	NS
ENSBTAG00000019788	0.812164	0.812257	5.80581	0.0104355	0.111328	TEA domain transcription factor 4 [Source:VGNC Symbol;Acc:VGNC:35727]	TEAD4	NS	NS
ENSBTAG00000008368	4.57118	1.44269e+08	-1.13976	0.0104564	0.111465			NS	NS
ENSBTAG00000002350	-0.921404	-0.92144	6.87184	0.0105132	0.111984	phosphoinositide-3-kinase regulatory subunit 2 [Source:VGNC Symbol;Acc:VGNC:52862]	PIK3R2	NS	NS
ENSBTAG00000013263	1.25568	1.26309	0.858208	0.0105369	0.112088	homeobox A1 [Source:VGNC Symbol;Acc:VGNC:29908]	HOXA1	NS	NS
ENSBTAG00000048486	-1.09267	-1.09276	5.88012	0.0105393	0.112088	IQ motif and ankyrin repeat containing 1 [Source:NCBI gene;Acc:506831]	IQANK1	NS	NS
ENSBTAG00000005273	-1.2327	-1.23273	7.47249	0.0105697	0.112241	interleukin 1 receptor type 1 [Source:VGNC Symbol;Acc:VGNC:30131]	IL1R1	NS	NS
ENSBTAG00000053703	-0.936494	-0.936651	4.85407	0.01057	0.112241			NS	NS
ENSBTAG00000045835	-1.13917	-1.14081	1.50105	0.0105847	0.11231	homeobox B5 [Source:VGNC Symbol;Acc:VGNC:58381]	HOXB5	NS	NS
ENSBTAG00000016571	-0.922937	-0.923032	5.49591	0.0106274	0.112676	family with sequence similarity 234 member A [Source:NCBI gene;Acc:507493]	FAM234A	NS	NS
ENSBTAG00000002705	2.45768	2.5414	-1.1947	0.0106759	0.113026	REC8 meiotic recombination protein [Source:VGNC Symbol;Acc:VGNC:33846]	REC8	NS	NS
ENSBTAG00000014069	-1.61033	-1.62557	-0.907905	0.0106767	0.113026	pyruvate dehydrogenase kinase 4 [Source:VGNC Symbol;Acc:VGNC:32706]	PDK4	NS	NS
ENSBTAG00000015226	1.0897	1.09043	3.7361	0.0106953	0.113135	BR serine/threonine kinase 1 [Source:VGNC Symbol;Acc:VGNC:50055]	BRSK1	NS	NS
ENSBTAG00000008063	-0.938819	-0.939277	2.99637	0.0107363	0.113482	peroxisome proliferator activated receptor alpha [Source:VGNC Symbol;Acc:VGNC:33181]	PPARA	NS	NS
ENSBTAG00000009211	0.994475	0.994527	7.33293	0.0108162	0.114151	ubiquitin conjugating enzyme E2 S [Source:VGNC Symbol;Acc:VGNC:36595]	UBE2S	NS	NS
ENSBTAG00000018941	2.57865	2.62642	-0.831368	0.0108131	0.114151	carboxypeptidase X, M14 family member 2 [Source:VGNC Symbol;Acc:VGNC:27682]	CPXM2	NS	NS
ENSBTAG00000023970	2.09367	2.14318	-0.749017	0.0108465	0.114383	UL16-binding protein 27-like [Source:NCBI gene;Acc:783508]		NS	NS
ENSBTAG00000011481	2.53171	2.66955	-1.61783	0.0108786	0.114458	interleukin 12 receptor subunit beta 1 [Source:VGNC Symbol;Acc:VGNC:30112]	IL12RB1	NS	NS
ENSBTAG00000020647	-0.902403	-0.902909	3.47344	0.0108705	0.114458	RAS like family 11 member B [Source:VGNC Symbol;Acc:VGNC:33755]	RASL11B	NS	NS
ENSBTAG00000052909	-1.34109	-1.34174	3.19312	0.0108729	0.114458	complement C8 gamma chain [Source:NCBI gene;Acc:517356]	C8G	NS	NS
ENSBTAG00000015311	1.03362	1.03383	4.69836	0.0109263	0.114873	protein tyrosine phosphatase receptor type R [Source:VGNC Symbol;Acc:VGNC:33557]	PTPRR	NS	NS
ENSBTAG00000019028	-2.54414	-2.55649	1.27838	0.0109516	0.115051	storkhead box 1 [Source:VGNC Symbol;Acc:VGNC:35414]	STOX1	NS	NS
ENSBTAG00000024947	1.23121	1.23184	4.87471	0.0109694	0.11515	testicular cell adhesion molecule 1 [Source:NCBI gene;Acc:616168]	TCAM1	NS	NS
ENSBTAG00000005615	-1.20518	-1.20554	3.78136	0.0109785	0.115157	carcinoembryonic antigen related cell adhesion molecule 1 [Source:NCBI gene;Acc:404118]	CEACAM1	NS	NS
ENSBTAG00000018453	-1.29172	-1.30018	-0.275	0.0109932	0.115224	ankyrin repeat domain 37 [Source:VGNC Symbol;Acc:VGNC:25928]	ANKRD37	NS	NS
ENSBTAG00000015190	0.88944	0.889591	5.98397	0.0110208	0.115425	regulator of MON1-CCZ1 [Source:VGNC Symbol;Acc:VGNC:49543]	RMC1	NS	NS
ENSBTAG00000002804	1.01006	1.01043	3.96077	0.0110534	0.115457	platelet derived growth factor receptor beta [Source:VGNC Symbol;Acc:VGNC:32693]	PDGFRB	NS	NS
ENSBTAG00000008340	0.915164	0.915332	5.27435	0.0110417	0.115457	antioxidant 1 copper chaperone [Source:VGNC Symbol;Acc:VGNC:26273]	ATOX1	NS	NS
ENSBTAG00000016508	-0.948518	-0.948543	7.46872	0.0110515	0.115457	CTD small phosphatase 2 [Source:VGNC Symbol;Acc:VGNC:27791]	CTDSP2	NS	NS
ENSBTAG00000017741	1.04399	1.04445	3.74914	0.0110596	0.115457	3-hydroxyacyl-CoA dehydratase 4 [Source:VGNC Symbol;Acc:VGNC:58600]	HACD4	NS	NS
ENSBTAG00000048635	-1.69091	-1.71916	-0.420139	0.0110658	0.115457			NS	NS
ENSBTAG00000005333	1.51598	1.52809	-0.239011	0.0110827	0.115545	myoglobin [Source:VGNC Symbol;Acc:VGNC:31270]	MB	NS	NS
ENSBTAG00000005660	0.923884	0.923894	9.5628	0.0111384	0.116038	proteasome 26S subunit, non-ATPase 2 [Source:VGNC Symbol;Acc:VGNC:33466]	PSMD2	NS	NS
ENSBTAG00000009849	3.0187	3.41758	-1.50706	0.0112129	0.116726	placenta-specific 8 [Source:NCBI gene;Acc:509228]	PLAC8	NS	NS
ENSBTAG00000010635	1.06917	1.07033	2.62948	0.0112633	0.117163	RAB3A, member RAS oncogene family [Source:VGNC Symbol;Acc:VGNC:33649]	RAB3A	NS	NS
ENSBTAG00000048448	-1.81171	-1.82778	-0.906717	0.0112769	0.117215			NS	NS
ENSBTAG00000021515	1.38884	1.40584	0.119189	0.0112939	0.117304	zinc finger DHHC-type containing 19 [Source:VGNC Symbol;Acc:VGNC:37134]	ZDHHC19	NS	NS
ENSBTAG00000052862	-1.11433	-1.11601	1.84404	0.0113235	0.117522	dishevelled binding antagonist of beta catenin 3 [Source:NCBI gene;Acc:539209]		NS	NS
ENSBTAG00000010989	-0.929041	-0.929089	6.46264	0.0113512	0.117721	phosphoinositide-3-kinase regulatory subunit 1 [Source:VGNC Symbol;Acc:VGNC:32894]	PIK3R1	NS	NS
ENSBTAG00000032567	1.39677	1.40058	2.12313	0.0113694	0.117821	complement C1q like 4 [Source:NCBI gene;Acc:112446679]	C1QL4	NS	NS
ENSBTAG00000000483	1.06363	1.06398	4.40549	0.0114286	0.118345	hyaluronidase 1 [Source:NCBI gene;Acc:515397]	HYAL1	NS	NS
ENSBTAG00000020164	0.947665	0.947738	7.14445	0.0114459	0.118346	bromodomain adjacent to zinc finger domain 1A [Source:VGNC Symbol;Acc:VGNC:53933]	BAZ1A	NS	NS
ENSBTAG00000034435	-1.27884	-1.27962	3.40628	0.0114394	0.118346	NKD inhibitor of WNT signaling pathway 2 [Source:VGNC Symbol;Acc:VGNC:59353]	NKD2	NS	NS
ENSBTAG00000013148	-1.22799	-1.228	8.30679	0.0114833	0.118643	claudin 1 [Source:VGNC Symbol;Acc:VGNC:27402]	CLDN1	NS	NS
ENSBTAG00000008766	0.834241	0.83428	7.07266	0.0115237	0.118971	solute carrier family 9 member A1 [Source:NCBI gene;Acc:317654]	SLC9A1	NS	NS
ENSBTAG00000038048	2.10389	2.16033	-1.242	0.011581	0.119474	mannose receptor C-type 1 [Source:VGNC Symbol;Acc:VGNC:31598]	MRC1	NS	NS
ENSBTAG00000004075	0.9194	0.91944	7.14603	0.0116101	0.119585	isopentenyl-diphosphate delta isomerase 1 [Source:NCBI gene;Acc:514293]	IDI1	NS	NS
ENSBTAG00000011804	1.35456	1.36158	0.22016	0.0116011	0.119585	aryl hydrocarbon receptor nuclear translocator like 2 [Source:VGNC Symbol;Acc:VGNC:49075]	ARNTL2	NS	NS
ENSBTAG00000036401	1.54247	1.56505	-0.277467	0.0116193	0.119585	bta-mir-147 [Source:miRBase;Acc:MI0009747]	bta-mir-147	NS	NS
ENSBTAG00000047362	-0.912763	-0.912778	8.13422	0.0116265	0.119585	reticulocalbin 1 [Source:VGNC Symbol;Acc:VGNC:33831]	RCN1	NS	NS
ENSBTAG00000049946	-1.61933	-1.62311	0.674607	0.0116355	0.119587			NS	NS
ENSBTAG00000001294	1.36174	1.36204	5.65033	0.0116442	0.119587	protein phosphatase 1 regulatory subunit 15A [Source:VGNC Symbol;Acc:VGNC:33228]	PPP1R15A	NS	NS
ENSBTAG00000010657	-1.26023	-1.26038	5.1061	0.0116535	0.119594	adhesion G protein-coupled receptor B2 [Source:VGNC Symbol;Acc:VGNC:25659]	ADGRB2	NS	NS
ENSBTAG00000007402	1.67083	1.67137	4.78505	0.0116766	0.119652	zinc finger AN1-type containing 2A [Source:VGNC Symbol;Acc:VGNC:37149]	ZFAND2A	NS	NS
ENSBTAG00000021322	5.66618	1.44269e+08	-1.54063	0.0116719	0.119652	transmembrane 4 L six family member 20 [Source:VGNC Symbol;Acc:VGNC:35905]	TM4SF20	NS	NS
ENSBTAG00000014762	1.55837	1.56215	3.06748	0.0116925	0.119727	interferon stimulated exonuclease gene 20 [Source:VGNC Symbol;Acc:VGNC:30294]	ISG20	NS	NS
ENSBTAG00000045887	1.23853	1.24051	1.75035	0.0117101	0.119817	dematin actin binding protein [Source:VGNC Symbol;Acc:VGNC:56943]	DMTN	NS	NS
ENSBTAG00000006870	1.11909	1.12396	1.57777	0.0117632	0.120271	RasGEF domain family member 1A [Source:VGNC Symbol;Acc:VGNC:33743]	RASGEF1A	NS	NS
ENSBTAG00000015829	1.04439	1.04517	3.18832	0.0117874	0.120429	ectonucleotide pyrophosphatase/phosphodiesterase family member 5 [Source:VGNC Symbol;Acc:VGNC:58979]	ENPP5	NS	NS
ENSBTAG00000019754	-1.05796	-1.05801	6.8969	0.011811	0.120517	caveolae associated protein 3 [Source:VGNC Symbol;Acc:VGNC:26804]	CAVIN3	NS	NS
ENSBTAG00000031351	2.34835	2.43091	-1.29231	0.0118136	0.120517	SEC14 like lipid binding 4 [Source:VGNC Symbol;Acc:VGNC:53919]	SEC14L4	NS	NS
ENSBTAG00000008024	0.953778	0.953883	6.56762	0.0118431	0.12073	ubiquitin C-terminal hydrolase L3 [Source:VGNC Symbol;Acc:VGNC:36632]	UCHL3	NS	NS
ENSBTAG00000016014	0.885664	0.885874	5.4056	0.0118651	0.120815	nucleoporin 42 [Source:VGNC Symbol;Acc:VGNC:32368]	NUP42	NS	NS
ENSBTAG00000050355	-1.58475	-1.59798	-0.166563	0.011869	0.120815			NS	NS
ENSBTAG00000005596	-1.33579	-1.33584	6.89435	0.0119344	0.12139	insulin like growth factor binding protein 2 [Source:VGNC Symbol;Acc:VGNC:30084]	IGFBP2	NS	NS
ENSBTAG00000031178	1.07143	1.07349	0.871967	0.0119466	0.121425	solute carrier family 9 member A9 [Source:VGNC Symbol;Acc:VGNC:34947]	SLC9A9	NS	NS
ENSBTAG00000009355	1.59775	1.61951	-1.03496	0.0119808	0.121683	synaptosome associated protein 91 [Source:VGNC Symbol;Acc:VGNC:59365]	SNAP91	NS	NS
ENSBTAG00000003458	-1.12708	-1.12722	5.37004	0.0120133	0.121922	cell division cycle associated 7 [Source:VGNC Symbol;Acc:VGNC:27086]	CDCA7	NS	NS
ENSBTAG00000020924	-0.982026	-0.983284	2.12512	0.0120569	0.122275	F-box and WD repeat domain containing 9 [Source:VGNC Symbol;Acc:VGNC:28927]	FBXW9	NS	NS
ENSBTAG00000025434	-0.815513	-0.815524	8.37742	0.0120764	0.122383	ZFP36 ring finger protein like 1 [Source:VGNC Symbol;Acc:VGNC:37163]	ZFP36L1	NS	NS
ENSBTAG00000000898	0.959108	0.959248	6.6117	0.0121302	0.122747	coagulation factor II thrombin receptor like 2 [Source:VGNC Symbol;Acc:VGNC:28685]	F2RL2	NS	NS
ENSBTAG00000046796	3.82727	4.24766	-1.78344	0.0121215	0.122747			NS	NS
ENSBTAG00000001335	-1.29138	-1.29159	4.37936	0.0121948	0.12331	growth hormone receptor [Source:VGNC Symbol;Acc:VGNC:50184]	GHR	NS	NS
ENSBTAG00000021709	2.04851	2.09768	-1.07223	0.0122173	0.123446	Spi-1 proto-oncogene [Source:VGNC Symbol;Acc:VGNC:35213]	SPI1	NS	NS
ENSBTAG00000012954	-1.08632	-1.08835	1.39633	0.0122711	0.12385	ES cell expressed Ras [Source:VGNC Symbol;Acc:VGNC:28562]	ERAS	NS	NS
ENSBTAG00000039819	1.29022	1.29212	1.74411	0.0122752	0.12385	rabphilin 3A like (without C2 domains) [Source:NCBI gene;Acc:617294]	RPH3AL	NS	NS
ENSBTAG00000030182	-1.51661	-1.51716	4.11191	0.0122954	0.123963	mitogen-activated protein kinase 11 [Source:VGNC Symbol;Acc:VGNC:31214]	MAPK11	NS	NS
ENSBTAG00000027978	4.61926	5.05143	-1.37626	0.0123272	0.124193			NS	NS
ENSBTAG00000020527	0.805272	0.80532	6.49486	0.0124018	0.124853	isocitrate dehydrogenase (NADP(+)) 1 [Source:NCBI gene;Acc:281235]	IDH1	NS	NS
ENSBTAG00000008817	-2.30942	-2.34202	-1.31753	0.0124191	0.124935	laminin subunit alpha 4 [Source:VGNC Symbol;Acc:VGNC:52792]	LAMA4	NS	NS
ENSBTAG00000023179	0.985766	0.985955	6.59703	0.0125305	0.125964	tribbles pseudokinase 1 [Source:VGNC Symbol;Acc:VGNC:36308]	TRIB1	NS	NS
ENSBTAG00000007196	-1.55513	-1.55515	8.95743	0.0125449	0.126016	transgelin [Source:VGNC Symbol;Acc:VGNC:35585]	TAGLN	NS	NS
ENSBTAG00000021955	0.834122	0.834208	6.05062	0.0125954	0.126431	NPC intracellular cholesterol transporter 2 [Source:VGNC Symbol;Acc:VGNC:32196]	NPC2	NS	NS
ENSBTAG00000010740	0.919375	0.919455	6.30993	0.0126423	0.126811	clathrin light chain B [Source:VGNC Symbol;Acc:VGNC:27470]	CLTB	NS	NS
ENSBTAG00000037452	-0.959859	-0.959941	5.7593	0.0126712	0.127007	purine nucleoside phosphorylase [Source:NCBI gene;Acc:790312]		NS	NS
ENSBTAG00000049439	-1.30371	-1.30692	1.27374	0.0126982	0.127186			NS	NS
ENSBTAG00000004136	-1.12867	-1.12948	3.29437	0.0127266	0.12719	nuclear factor, erythroid 2 like 3 [Source:VGNC Symbol;Acc:VGNC:32037]	NFE2L3	NS	NS
ENSBTAG00000010389	-0.965617	-0.965766	5.31193	0.0127356	0.12719	starch binding domain 1 [Source:VGNC Symbol;Acc:VGNC:35376]	STBD1	NS	NS
ENSBTAG00000015607	0.787808	0.787912	5.61362	0.0127315	0.12719	endoplasmic reticulum metallopeptidase 1 [Source:VGNC Symbol;Acc:VGNC:28592]	ERMP1	NS	NS
ENSBTAG00000018077	1.45765	1.47269	-0.541956	0.0127254	0.12719	LY6/PLAUR domain containing 3 [Source:VGNC Symbol;Acc:VGNC:31101]	LYPD3	NS	NS
ENSBTAG00000004770	3.05683	3.27153	-1.16514	0.0127681	0.127422	sodium voltage-gated channel alpha subunit 4 [Source:VGNC Symbol;Acc:VGNC:34350]	SCN4A	NS	NS
ENSBTAG00000007741	-1.73946	-1.74249	1.85383	0.0127948	0.127596	cytokine receptor like factor 1 [Source:VGNC Symbol;Acc:VGNC:27717]	CRLF1	NS	NS
ENSBTAG00000005827	0.881173	0.881333	4.67207	0.0128108	0.127663	FIG4 phosphoinositide 5-phosphatase [Source:VGNC Symbol;Acc:VGNC:29008]	FIG4	NS	NS
ENSBTAG00000012809	-1.14741	-1.14812	3.18262	0.0128778	0.128238	PHD finger protein 24 [Source:VGNC Symbol;Acc:VGNC:32824]	PHF24	NS	NS
ENSBTAG00000005055	1.50738	1.53769	-0.324549	0.0129245	0.128609	TXK tyrosine kinase [Source:VGNC Symbol;Acc:VGNC:36529]	TXK	NS	NS
ENSBTAG00000054331	-1.9112	-1.93252	-1.07499	0.0129363	0.128634	collectin subfamily member 10 [Source:NCBI gene;Acc:512030]	COLEC10	NS	NS
ENSBTAG00000001429	-1.35625	-1.35695	2.99453	0.0129688	0.128771	neuralized E3 ubiquitin protein ligase 1B [Source:VGNC Symbol;Acc:VGNC:32014]	NEURL1B	NS	NS
ENSBTAG00000048659	-1.80994	-1.8191	-0.306748	0.0129686	0.128771			NS	NS
ENSBTAG00000006945	1.05101	1.05123	5.33092	0.0129997	0.128894	coiled-coil domain containing 50 [Source:VGNC Symbol;Acc:VGNC:26898]	CCDC50	NS	NS
ENSBTAG00000010163	-1.62227	-1.6227	3.98119	0.0130159	0.128894	sodium channel epithelial 1 gamma subunit [Source:VGNC Symbol;Acc:VGNC:34358]	SCNN1G	NS	NS
ENSBTAG00000011511	2.89187	2.93684	0.437676	0.0130186	0.128894	interferon gamma inducible protein 16 [Source:NCBI gene;Acc:506759]		NS	NS
ENSBTAG00000021260	-0.790948	-0.791103	4.65351	0.0130003	0.128894	polypeptide N-acetylgalactosaminyltransferase 11 [Source:VGNC Symbol;Acc:VGNC:29224]	GALNT11	NS	NS
ENSBTAG00000007897	1.52367	1.52924	1.5667	0.0131829	0.130426	proopiomelanocortin [Source:VGNC Symbol;Acc:VGNC:33155]	POMC	NS	NS
ENSBTAG00000007480	-0.881005	-0.881044	6.7112	0.0132527	0.130647	cold inducible RNA binding protein [Source:VGNC Symbol;Acc:VGNC:52752]	CIRBP	NS	NS
ENSBTAG00000014381	1.61127	1.63805	-0.907489	0.0132364	0.130647	corticotropin releasing hormone receptor 2 [Source:VGNC Symbol;Acc:VGNC:27709]	CRHR2	NS	NS
ENSBTAG00000016501	-1.02164	-1.02166	7.69922	0.0132284	0.130647	Rho GTPase activating protein 1 [Source:VGNC Symbol;Acc:VGNC:26073]	ARHGAP1	NS	NS
ENSBTAG00000049220	-2.38151	-2.39323	-0.309235	0.0132391	0.130647			NS	NS
ENSBTAG00000053951	0.999437	1.00071	3.78377	0.0132503	0.130647	spexin hormone [Source:NCBI gene;Acc:509493]	SPX	NS	NS
ENSBTAG00000011081	1.04925	1.05037	3.05844	0.0132966	0.130986	kelch repeat and BTB domain containing 8 [Source:VGNC Symbol;Acc:VGNC:30418]	KBTBD8	NS	NS
ENSBTAG00000005164	2.84106	2.95017	0.836723	0.0133275	0.131196	granzyme K [Source:VGNC Symbol;Acc:VGNC:29733]	GZMK	NS	NS
ENSBTAG00000017242	1.60338	1.62666	0.0686798	0.013465	0.132456	fatty acid desaturase 6 [Source:VGNC Symbol;Acc:VGNC:28704]	FADS6	NS	NS
ENSBTAG00000004115	0.867629	0.867823	4.88892	0.0135656	0.133237	myosin regulatory light chain interacting protein [Source:VGNC Symbol;Acc:VGNC:31805]	MYLIP	NS	NS
ENSBTAG00000005294	-1.13522	-1.13542	4.9476	0.0135604	0.133237			NS	NS
ENSBTAG00000009239	1.68457	1.70027	-0.157974	0.0135735	0.133237	solute carrier family 16 member 10 [Source:VGNC Symbol;Acc:VGNC:34684]	SLC16A10	NS	NS
ENSBTAG00000020172	1.77124	1.817	-0.939806	0.013625	0.133647	DENN domain containing 2D [Source:VGNC Symbol;Acc:VGNC:27997]	DENND2D	NS	NS
ENSBTAG00000030749	3.07899	3.1906	-0.645799	0.0136353	0.133653	DnaJ heat shock protein family (Hsp40) member C6 [Source:VGNC Symbol;Acc:VGNC:55167]	DNAJC6	NS	NS
ENSBTAG00000012088	-0.97362	-0.973657	6.94841	0.0136923	0.134116	fibulin 1 [Source:VGNC Symbol;Acc:VGNC:28881]	FBLN1	NS	NS
ENSBTAG00000012526	2.41842	2.50153	-1.13456	0.0137602	0.134685	amyloid beta precursor protein binding family B member 1 interacting protein [Source:VGNC Symbol;Acc:VGNC:26004]	APBB1IP	NS	NS
ENSBTAG00000052822	2.01419	2.06289	0.238492	0.0137981	0.134961	chromosome 3 C1orf162 homolog [Source:NCBI gene;Acc:100296588]		NS	NS
ENSBTAG00000019179	1.62605	1.66496	-1.04488	0.0138439	0.135313	testis specific serine kinase substrate [Source:VGNC Symbol;Acc:VGNC:36421]	TSKS	NS	NS
ENSBTAG00000011532	-0.827248	-0.827306	6.25962	0.013861	0.135383	MLLT6, PHD finger containing [Source:VGNC Symbol;Acc:VGNC:31504]	MLLT6	NS	NS
ENSBTAG00000021469	-1.45021	-1.4651	-1.27475	0.0138952	0.135538	cortactin binding protein 2 [Source:VGNC Symbol;Acc:VGNC:27822]	CTTNBP2	NS	NS
ENSBTAG00000032206	-2.46796	-2.51281	-0.217224	0.0138965	0.135538	hemogen [Source:VGNC Symbol;Acc:VGNC:29807]	HEMGN	NS	NS
ENSBTAG00000000919	-3.07489	-3.21439	0.121884	0.0139559	0.135828	hes related family bHLH transcription factor with YRPW motif 2 [Source:VGNC Symbol;Acc:VGNC:29829]	HEY2	NS	NS
ENSBTAG00000026676	-1.12313	-1.12326	5.1535	0.01395	0.135828	syndecan 3 [Source:VGNC Symbol;Acc:VGNC:34380]	SDC3	NS	NS
ENSBTAG00000051600	-1.21632	-1.2209	0.115832	0.0139509	0.135828	A-kinase anchoring protein 7 [Source:NCBI gene;Acc:613606]		NS	NS
ENSBTAG00000015195	0.899448	0.89953	6.15774	0.0140131	0.136193	NPC intracellular cholesterol transporter 1 [Source:VGNC Symbol;Acc:VGNC:32194]	NPC1	NS	NS
ENSBTAG00000051719	1.30629	1.31263	0.751145	0.0140064	0.136193			NS	NS
ENSBTAG00000005525	2.52952	2.66732	-1.01917	0.0140443	0.136399	LIM homeobox 6 [Source:VGNC Symbol;Acc:VGNC:30876]	LHX6	NS	NS
ENSBTAG00000031359	1.66736	1.69291	-0.992094	0.01409	0.136746			NS	NS
ENSBTAG00000014698	1.80644	1.86834	-1.30247	0.0141094	0.136838	caspase recruitment domain family member 11 [Source:VGNC Symbol;Acc:VGNC:26761]	CARD11	NS	NS
ENSBTAG00000001662	-0.851469	-0.851559	5.38688	0.0141686	0.137026	EH domain containing 3 [Source:VGNC Symbol;Acc:VGNC:28373]	EHD3	NS	NS
ENSBTAG00000007665	-1.43252	-1.43254	8.42821	0.0141498	0.137026	natriuretic peptide receptor 3 [Source:NCBI gene;Acc:281358]	NPR3	NS	NS
ENSBTAG00000012508	1.14726	1.14754	4.93385	0.0141674	0.137026	oxidative stress induced growth inhibitor 1 [Source:VGNC Symbol;Acc:VGNC:32472]	OSGIN1	NS	NS
ENSBTAG00000013011	0.939726	0.939792	6.92115	0.0141602	0.137026	phospholipase A2 activating protein [Source:VGNC Symbol;Acc:VGNC:32967]	PLAA	NS	NS
ENSBTAG00000017435	-0.876099	-0.876574	3.27371	0.014187	0.137108	potassium channel tetramerization domain containing 7 [Source:VGNC Symbol;Acc:VGNC:30515]	KCTD7	NS	NS
ENSBTAG00000049851	0.96544	0.969658	2.03247	0.0142048	0.137184	phorbol-12-myristate-13-acetate-induced protein 1 [Source:NCBI gene;Acc:100296226]	PMAIP1	NS	NS
ENSBTAG00000033642	-1.12862	-1.12928	3.08742	0.0143814	0.138792			NS	NS
ENSBTAG00000027387	1.21783	1.23539	-0.70476	0.0143983	0.138857	neurensin 2 [Source:VGNC Symbol;Acc:VGNC:32269]	NRSN2	NS	NS
ENSBTAG00000008434	-0.85141	-0.851563	4.86736	0.0144207	0.138878	glycine C-acetyltransferase [Source:VGNC Symbol;Acc:VGNC:29279]	GCAT	NS	NS
ENSBTAG00000009412	1.00509	1.00565	3.24316	0.0144116	0.138878	sialic acid acetylesterase [Source:VGNC Symbol;Acc:VGNC:34613]	SIAE	NS	NS
ENSBTAG00000008814	-1.30954	-1.30969	5.34521	0.0144676	0.139136	adhesion G protein-coupled receptor A2 [Source:NCBI gene;Acc:616111]	ADGRA2	NS	NS
ENSBTAG00000009111	-1.06434	-1.06513	2.18833	0.0144684	0.139136	leucine rich repeat neuronal 2 [Source:HGNC Symbol;Acc:HGNC:16914]	LRRN2	NS	NS
ENSBTAG00000033166	-1.34533	-1.34862	0.499262	0.0144778	0.139136			NS	NS
ENSBTAG00000006139	-1.13583	-1.13607	4.54691	0.0145363	0.139504	transient receptor potential cation channel subfamily M member 4 [Source:VGNC Symbol;Acc:VGNC:36390]	TRPM4	NS	NS
ENSBTAG00000035081	0.872618	0.872652	7.14113	0.0145315	0.139504	serine incorporator 2 [Source:NCBI gene;Acc:513593]	SERINC2	NS	NS
ENSBTAG00000014238	1.00129	1.00136	6.99366	0.0145662	0.139694	ATPase H+ transporting V1 subunit E1 [Source:VGNC Symbol;Acc:VGNC:26322]	ATP6V1E1	NS	NS
ENSBTAG00000001992	0.836932	0.836965	7.55358	0.0146098	0.140014	cytochrome P450, family 51, subfamily A, polypeptide 1 [Source:NCBI gene;Acc:505060]	CYP51A1	NS	NS
ENSBTAG00000005990	2.40484	2.53953	1.07268	0.0147008	0.14069	sphingosine-1-phosphate receptor 1 [Source:VGNC Symbol;Acc:VGNC:34252]	S1PR1	NS	NS
ENSBTAG00000051685	-0.991187	-0.991527	4.10822	0.0146995	0.14069	chromosome 25 C7orf50 homolog [Source:NCBI gene;Acc:522840]	C25H7orf50	NS	NS
ENSBTAG00000000087	0.813723	0.813791	6.13623	0.0147545	0.140807	hydroxysteroid 17-beta dehydrogenase 12 [Source:VGNC Symbol;Acc:VGNC:54883]	HSD17B12	NS	NS
ENSBTAG00000001599	0.980034	0.98081	3.03076	0.0147445	0.140807	synaptic vesicle glycoprotein 2A [Source:VGNC Symbol;Acc:VGNC:35494]	SV2A	NS	NS
ENSBTAG00000009199	-1.3332	-1.33324	7.25954	0.0147307	0.140807	GLIS family zinc finger 2 [Source:VGNC Symbol;Acc:VGNC:29407]	GLIS2	NS	NS
ENSBTAG00000009639	3.08156	3.22805	-1.69476	0.0147369	0.140807	sphingomyelin phosphodiesterase 3 [Source:VGNC Symbol;Acc:VGNC:35031]	SMPD3	NS	NS
ENSBTAG00000012024	0.928049	0.928332	4.51429	0.0147642	0.140807	solute carrier family 29 member 2 [Source:VGNC Symbol;Acc:VGNC:34794]	SLC29A2	NS	NS
ENSBTAG00000004154	-0.995614	-0.995715	6.26122	0.0148086	0.141035	SKI like proto-oncogene [Source:VGNC Symbol;Acc:VGNC:34648]	SKIL	NS	NS
ENSBTAG00000019182	-0.821181	-0.821279	5.48252	0.0148057	0.141035	TIA1 cytotoxic granule associated RNA binding protein [Source:VGNC Symbol;Acc:VGNC:35858]	TIA1	NS	NS
ENSBTAG00000016164	0.867795	0.867915	5.40608	0.0148717	0.141538	LMBR1 domain containing 1 [Source:VGNC Symbol;Acc:VGNC:30924]	LMBRD1	NS	NS
ENSBTAG00000050986	-1.48519	-1.4852	8.85202	0.0149146	0.141849	peroxidasin [Source:NCBI gene;Acc:515860]	PXDN	NS	NS
ENSBTAG00000001828	-1.00804	-1.00847	3.76769	0.0149821	0.142209	secernin 2 [Source:VGNC Symbol;Acc:VGNC:34367]	SCRN2	NS	NS
ENSBTAG00000009685	0.894965	0.895199	5.3828	0.0149798	0.142209	exoribonuclease 1 [Source:NCBI gene;Acc:540728]	ERI1	NS	NS
ENSBTAG00000021957	-1.70297	-1.70299	8.51911	0.0149836	0.142209	latent transforming growth factor beta binding protein 2 [Source:VGNC Symbol;Acc:VGNC:31072]	LTBP2	NS	NS
ENSBTAG00000009139	-1.13453	-1.13488	3.55668	0.015023	0.142485	low density lipoprotein receptor class A domain containing 4 [Source:VGNC Symbol;Acc:VGNC:30829]	LDLRAD4	NS	NS
ENSBTAG00000000920	-1.22107	-1.22402	0.851702	0.0151683	0.143589	dynein axonemal heavy chain 17 [Source:VGNC Symbol;Acc:VGNC:28124]	DNAH17	NS	NS
ENSBTAG00000019514	0.847757	0.847819	6.87274	0.0151706	0.143589	OPA1 mitochondrial dynamin like GTPase [Source:VGNC Symbol;Acc:VGNC:32432]	OPA1	NS	NS
ENSBTAG00000054576	-0.990579	-0.991137	2.88069	0.0151675	0.143589			NS	NS
ENSBTAG00000019903	-0.877428	-0.877728	4.3322	0.015235	0.144099	receptor activity modifying protein 2 [Source:VGNC Symbol;Acc:VGNC:33707]	RAMP2	NS	NS
ENSBTAG00000051464	-1.3828	-1.39088	-0.060277	0.0152538	0.144177			NS	NS
ENSBTAG00000048011	1.48941	1.50539	-0.315498	0.0153005	0.14452	G protein-coupled receptor 160 [Source:VGNC Symbol;Acc:VGNC:29565]	GPR160	NS	NS
ENSBTAG00000011424	-1.06496	-1.06498	8.41165	0.0153326	0.144723	tropomyosin 2 [Source:VGNC Symbol;Acc:VGNC:36252]	TPM2	NS	NS
ENSBTAG00000010236	-2.02494	-2.04197	1.05141	0.0153735	0.144912	cell death inducing DFFA like effector b [Source:VGNC Symbol;Acc:VGNC:27364]	CIDEB	NS	NS
ENSBTAG00000051883	0.984644	0.986584	1.96481	0.0153736	0.144912	zinc finger protein OZF-like [Source:NCBI gene;Acc:104974934]		NS	NS
ENSBTAG00000001917	1.68917	1.72189	-1.0324	0.0154422	0.14526	chromosome 15 C11orf16 homolog [Source:VGNC Symbol;Acc:VGNC:52629]	C15H11orf16	NS	NS
ENSBTAG00000003044	-0.900356	-0.90042	6.02833	0.0154297	0.14526	spindlin 1 [Source:VGNC Symbol;Acc:VGNC:35217]	SPIN1	NS	NS
ENSBTAG00000004041	-0.910679	-0.910792	5.29632	0.0154359	0.14526	ankyrin repeat domain 10 [Source:VGNC Symbol;Acc:VGNC:25909]	ANKRD10	NS	NS
ENSBTAG00000004575	0.857577	0.857626	7.01751	0.0154534	0.145267	family with sequence similarity 126 member A [Source:VGNC Symbol;Acc:VGNC:28724]	FAM126A	NS	NS
ENSBTAG00000000990	0.879505	0.879813	4.48989	0.0155323	0.145908	proteasome subunit alpha 2 [Source:VGNC Symbol;Acc:VGNC:55751]	PSMA2	NS	NS
ENSBTAG00000005534	-1.08805	-1.08832	5.33236	0.0156295	0.146721	enolase 3 [Source:VGNC Symbol;Acc:VGNC:28498]	ENO3	NS	NS
ENSBTAG00000011732	-1.01477	-1.01495	4.72467	0.0156909	0.147197	post-GPI attachment to proteins 3 [Source:VGNC Symbol;Acc:VGNC:32783]	PGAP3	NS	NS
ENSBTAG00000016664	-1.02924	-1.02932	5.81013	0.0157545	0.147693	SLC2A4 regulator [Source:VGNC Symbol;Acc:VGNC:57026]	SLC2A4RG	NS	NS
ENSBTAG00000011456	-1.00415	-1.00429	5.79178	0.0158752	0.148723	5'-nucleotidase, cytosolic IIIB [Source:VGNC Symbol;Acc:VGNC:32293]	NT5C3B	NS	NS
ENSBTAG00000007116	-0.876834	-0.877056	4.92171	0.0159161	0.148803	arrestin domain containing 3 [Source:VGNC Symbol;Acc:VGNC:26173]	ARRDC3	NS	NS
ENSBTAG00000012186	0.930509	0.930832	4.54065	0.0159075	0.148803	dickkopf like acrosomal protein 1 [Source:VGNC Symbol;Acc:VGNC:28083]	DKKL1	NS	NS
ENSBTAG00000043963	0.806362	0.806556	4.99007	0.0159061	0.148803	FH2 domain containing 1 [Source:VGNC Symbol;Acc:VGNC:28997]	FHDC1	NS	NS
ENSBTAG00000004019	0.948666	0.949505	3.2188	0.0159451	0.148871	premelanosome protein [Source:VGNC Symbol;Acc:VGNC:33069]	PMEL	NS	NS
ENSBTAG00000012263	-0.976103	-0.976345	3.83991	0.0159395	0.148871	ArfGAP with SH3 domain, ankyrin repeat and PH domain 3 [Source:VGNC Symbol;Acc:VGNC:54406]	ASAP3	NS	NS
ENSBTAG00000018416	1.99885	2.05419	-0.331082	0.01598	0.149096	coiled-coil domain containing 42 [Source:VGNC Symbol;Acc:VGNC:26896]	CCDC42	NS	NS
ENSBTAG00000000240	-1.31873	-1.32039	1.77857	0.015999	0.149172	A-kinase anchoring protein 7 [Source:VGNC Symbol;Acc:VGNC:25788]	AKAP7	NS	NS
ENSBTAG00000024715	0.837607	0.837673	6.25744	0.0160423	0.149276	protein tyrosine phosphatase receptor type J [Source:NCBI gene;Acc:508150]	PTPRJ	NS	NS
ENSBTAG00000047635	-1.45985	-1.47202	-0.864194	0.0160235	0.149276	maestro [Source:VGNC Symbol;Acc:VGNC:31608]	MRO	NS	NS
ENSBTAG00000050182	2.21537	2.25613	-0.486308	0.0160427	0.149276			NS	NS
ENSBTAG00000014889	0.828928	0.82894	8.80458	0.0160537	0.149277	discoidin, CUB and LCCL domain containing 2 [Source:VGNC Symbol;Acc:VGNC:27909]	DCBLD2	NS	NS
ENSBTAG00000000082	2.38045	2.4834	-0.308538	0.0161804	0.150253	potassium inwardly rectifying channel subfamily J member 14 [Source:VGNC Symbol;Acc:VGNC:30457]	KCNJ14	NS	NS
ENSBTAG00000001835	-1.00195	-1.00197	8.32107	0.0161786	0.150253	gap junction protein alpha 1 [Source:VGNC Symbol;Acc:VGNC:29370]	GJA1	NS	NS
ENSBTAG00000010943	0.977053	0.977512	3.33162	0.0162697	0.150878	solute carrier family 22 member 23 [Source:VGNC Symbol;Acc:VGNC:54236]	SLC22A23	NS	NS
ENSBTAG00000039711	-0.950614	-0.951504	2.33888	0.0162606	0.150878	ZFP62 zinc finger protein [Source:VGNC Symbol;Acc:VGNC:37166]	ZFP62	NS	NS
ENSBTAG00000031184	-1.22188	-1.22348	1.63872	0.0162818	0.150889	cyclin dependent kinase inhibitor 1C [Source:VGNC Symbol;Acc:VGNC:27144]	CDKN1C	NS	NS
ENSBTAG00000017769	-0.99805	-1.00076	1.12335	0.0163546	0.151462	RIB43A domain with coiled-coils 1 [Source:VGNC Symbol;Acc:VGNC:33957]	RIBC1	NS	NS
ENSBTAG00000021594	1.04255	1.04471	3.46754	0.0163811	0.151605	tudor and KH domain containing [Source:VGNC Symbol;Acc:VGNC:55688]	TDRKH	NS	NS
ENSBTAG00000017143	-0.828708	-0.82872	8.32188	0.0165057	0.152655	protein disulfide isomerase family A member 4 [Source:VGNC Symbol;Acc:VGNC:32698]	PDIA4	NS	NS
ENSBTAG00000016465	0.771162	0.771188	7.40087	0.0165255	0.152736	7-dehydrocholesterol reductase [Source:VGNC Symbol;Acc:VGNC:28034]	DHCR7	NS	NS
ENSBTAG00000017502	1.83039	1.85383	-0.754228	0.0165529	0.152886	ribosomal modification protein rimK like family member A [Source:VGNC Symbol;Acc:VGNC:33970]	RIMKLA	NS	NS
ENSBTAG00000007740	-0.92435	-0.924888	3.28805	0.0165739	0.152978	midkine [Source:VGNC Symbol;Acc:VGNC:49556]	MDK	NS	NS
ENSBTAG00000003089	0.833141	0.833271	5.75486	0.0165953	0.153073	rhophilin Rho GTPase binding protein 2 [Source:VGNC Symbol;Acc:VGNC:52240]	RHPN2	NS	NS
ENSBTAG00000014603	0.794564	0.794777	4.80805	0.0166097	0.153103	vesicle associated membrane protein 1 [Source:VGNC Symbol;Acc:VGNC:36756]	VAMP1	NS	NS
ENSBTAG00000050253	-1.05229	-1.05365	1.68056	0.0166459	0.153334	transient receptor potential cation channel subfamily M member 3 [Source:NCBI gene;Acc:540699]	TRPM3	NS	NS
ENSBTAG00000008313	-1.15129	-1.15291	1.49345	0.0166929	0.153664	Kruppel like factor 15 [Source:VGNC Symbol;Acc:VGNC:30629]	KLF15	NS	NS
ENSBTAG00000008097	1.10021	1.10418	2.15399	0.0167279	0.153883	Wnt family member 2 [Source:VGNC Symbol;Acc:VGNC:36957]	WNT2	NS	NS
ENSBTAG00000020262	0.798975	0.799	7.92614	0.0167467	0.153953	proteasome activator subunit 4 [Source:VGNC Symbol;Acc:VGNC:33476]	PSME4	NS	NS
ENSBTAG00000017875	-1.68948	-1.69388	2.13227	0.0168057	0.154393	Rho GTPase activating protein 30 [Source:VGNC Symbol;Acc:VGNC:26088]	ARHGAP30	NS	NS
ENSBTAG00000003217	0.978147	0.97861	3.35179	0.0168425	0.154628	cell adhesion molecule 3 [Source:VGNC Symbol;Acc:VGNC:26696]	CADM3	NS	NS
ENSBTAG00000002089	1.44722	1.46373	-0.246071	0.0169243	0.155111	family with sequence similarity 217 member A [Source:VGNC Symbol;Acc:VGNC:53967]	FAM217A	NS	NS
ENSBTAG00000008483	-1.4107	-1.4254	-0.693907	0.0169167	0.155111	calcitonin receptor like receptor [Source:VGNC Symbol;Acc:VGNC:26705]	CALCRL	NS	NS
ENSBTAG00000039974	-1.31708	-1.32889	-0.611363	0.016929	0.155111	somatostatin receptor 5 [Source:VGNC Symbol;Acc:VGNC:35328]	SSTR5	NS	NS
ENSBTAG00000001712	0.805041	0.805277	4.82746	0.0169476	0.155178	CKLF like MARVEL transmembrane domain containing 7 [Source:VGNC Symbol;Acc:VGNC:27487]	CMTM7	NS	NS
ENSBTAG00000022255	-0.983511	-0.984163	2.28177	0.0169596	0.155184	androgen receptor [Source:VGNC Symbol;Acc:VGNC:26053]	AR	NS	NS
ENSBTAG00000008464	0.981478	0.981966	3.38551	0.0170606	0.156005	ATP binding cassette subfamily B member 9 [Source:VGNC Symbol;Acc:VGNC:25467]	ABCB9	NS	NS
ENSBTAG00000015651	-1.23829	-1.24497	0.0707272	0.0170771	0.156052			NS	NS
ENSBTAG00000005063	-1.27027	-1.27307	1.57768	0.0170957	0.156118	thioesterase superfamily member 6 [Source:VGNC Symbol;Acc:VGNC:35834]	THEM6	NS	NS
ENSBTAG00000003769	1.14433	1.15123	0.938523	0.0171535	0.156543			NS	NS
ENSBTAG00000014646	-1.23841	-1.23898	3.9618	0.0172061	0.156918	mitotic spindle organizing protein 2B [Source:NCBI gene;Acc:787548]	MZT2B	NS	NS
ENSBTAG00000020374	0.899821	0.899946	6.20945	0.01724	0.157123	thrombospondin type 1 domain containing 1 [Source:VGNC Symbol;Acc:VGNC:35849]	THSD1	NS	NS
ENSBTAG00000008940	1.3969	1.41233	2.01517	0.0172951	0.157522	neuronal pentraxin 1 [Source:VGNC Symbol;Acc:VGNC:32218]	NPTX1	NS	NS
ENSBTAG00000018938	0.962391	0.962489	6.10476	0.0173792	0.158183	cell death inducing p53 target 1 [Source:VGNC Symbol;Acc:VGNC:27113]	CDIP1	NS	NS
ENSBTAG00000001702	-0.983525	-0.985646	1.48143	0.0174735	0.158831	transmembrane protein 107 [Source:VGNC Symbol;Acc:VGNC:35947]	TMEM107	NS	NS
ENSBTAG00000013669	0.798435	0.79848	7.13589	0.0174733	0.158831	kinesin family member 22 [Source:VGNC Symbol;Acc:VGNC:30596]	KIF22	NS	NS
ENSBTAG00000003375	1.09346	1.09494	2.52481	0.0175425	0.159248	tandem C2 domains, nuclear [Source:VGNC Symbol;Acc:VGNC:35675]	TC2N	NS	NS
ENSBTAG00000013081	-1.0701	-1.07019	6.23868	0.0175401	0.159248	phosphoserine phosphatase [Source:VGNC Symbol;Acc:VGNC:33483]	PSPH	NS	NS
ENSBTAG00000005923	1.00286	1.00297	5.66502	0.0176258	0.159793	ankyrin repeat and BTB domain containing 2 [Source:VGNC Symbol;Acc:VGNC:25516]	ABTB2	NS	NS
ENSBTAG00000010716	1.02429	1.02449	5.21104	0.0176224	0.159793	Fraser extracellular matrix complex subunit 1 [Source:VGNC Symbol;Acc:VGNC:59334]	FRAS1	NS	NS
ENSBTAG00000017542	0.779984	0.780056	6.03525	0.0177029	0.160387	peroxisome proliferator activated receptor delta [Source:VGNC Symbol;Acc:VGNC:33182]	PPARD	NS	NS
ENSBTAG00000015095	1.1721	1.17939	-0.123381	0.0177437	0.16065	tetratricopeptide repeat domain 6 [Source:VGNC Symbol;Acc:VGNC:59372]	TTC6	NS	NS
ENSBTAG00000017740	3.04593	3.25971	-0.494735	0.0178255	0.161285	tubulin alpha like 3 [Source:VGNC Symbol;Acc:VGNC:36505]	TUBAL3	NS	NS
ENSBTAG00000017187	-1.05432	-1.05698	0.534694	0.0178474	0.161377	transmembrane protein 255A [Source:VGNC Symbol;Acc:VGNC:36064]	TMEM255A	NS	NS
ENSBTAG00000014005	0.817789	0.817905	5.57472	0.0178597	0.161382	diphosphoinositol pentakisphosphate kinase 1 [Source:VGNC Symbol;Acc:VGNC:33206]	PPIP5K1	NS	NS
ENSBTAG00000031658	-1.26693	-1.26813	3.13343	0.017919	0.161812	semaphorin 6B [Source:VGNC Symbol;Acc:VGNC:34442]	SEMA6B	NS	NS
ENSBTAG00000005917	-1.47535	-1.47591	3.81103	0.0179559	0.162039	par-6 family cell polarity regulator gamma [Source:VGNC Symbol;Acc:VGNC:32585]	PARD6G	NS	NS
ENSBTAG00000006862	-0.867535	-0.867643	5.32161	0.0179993	0.162103	Meis homeobox 3 [Source:VGNC Symbol;Acc:VGNC:52205]	MEIS3	NS	NS
ENSBTAG00000007319	-1.45319	-1.45364	4.6826	0.0180219	0.162103	jagged canonical Notch ligand 2 [Source:VGNC Symbol;Acc:VGNC:30362]	JAG2	NS	NS
ENSBTAG00000019887	0.959908	0.960295	4.40322	0.0179829	0.162103	dihydroorotate dehydrogenase (quinone) [Source:NCBI gene;Acc:533873]	DHODH	NS	NS
ENSBTAG00000020116	1.01174	1.01198	4.88159	0.0180201	0.162103	Bos taurus uncharacterized protein 100125016 (LOC100125916), mRNA. [Source:RefSeq mRNA;Acc:NM_001105487]	JSP.1	NS	NS
ENSBTAG00000051780	-1.5783	-1.59048	-0.821041	0.0180001	0.162103	ribonuclease A family member 12 (inactive) [Source:NCBI gene;Acc:100297737]	RNASE12	NS	NS
ENSBTAG00000002531	-1.07165	-1.07172	5.88325	0.0180749	0.162261	Rho GTPase activating protein 10 [Source:VGNC Symbol;Acc:VGNC:26074]	ARHGAP10	NS	NS
ENSBTAG00000016220	1.15442	1.15802	1.03255	0.0180693	0.162261	WAS/WASL interacting protein family member 3 [Source:VGNC Symbol;Acc:VGNC:36941]	WIPF3	NS	NS
ENSBTAG00000021461	0.99583	0.995854	8.20573	0.0180559	0.162261	proteasome 26S subunit, non-ATPase 3 [Source:VGNC Symbol;Acc:VGNC:33467]	PSMD3	NS	NS
ENSBTAG00000008709	-0.926362	-0.926733	3.23375	0.0180936	0.162324	protein O-glucosyltransferase 3 [Source:VGNC Symbol;Acc:VGNC:30518]	POGLUT3	NS	NS
ENSBTAG00000032097	-0.782262	-0.782275	8.04414	0.0181297	0.162542	F-box protein 21 [Source:VGNC Symbol;Acc:VGNC:28898]	FBXO21	NS	NS
ENSBTAG00000015013	1.01348	1.01362	6.21421	0.0181573	0.162577	C2CD2 like [Source:VGNC Symbol;Acc:VGNC:26632]	C2CD2L	NS	NS
ENSBTAG00000021934	0.861501	0.861625	5.26093	0.0181556	0.162577	retinol saturase [Source:VGNC Symbol;Acc:VGNC:33881]	RETSAT	NS	NS
ENSBTAG00000016370	1.608	1.63491	-0.826006	0.0181879	0.16273	solute carrier family 35 member G6 [Source:NCBI gene;Acc:516150]	SLC35G6	NS	NS
ENSBTAG00000043970	-0.93371	-0.93438	2.86784	0.018198	0.16273	chromosome 14 C8orf37 homolog [Source:VGNC Symbol;Acc:VGNC:52626]	C14H8orf37	NS	NS
ENSBTAG00000000494	-0.98227	-0.982884	2.71542	0.0182412	0.16301	phosphodiesterase 4D [Source:VGNC Symbol;Acc:VGNC:32677]	PDE4D	NS	NS
ENSBTAG00000018071	-1.01267	-1.01842	0.0606271	0.0182538	0.163016	tropomodulin 4 [Source:VGNC Symbol;Acc:VGNC:36137]	TMOD4	NS	NS
ENSBTAG00000006125	0.859604	0.85999	5.08032	0.0182841	0.163181	polo like kinase 3 [Source:VGNC Symbol;Acc:VGNC:33035]	PLK3	NS	NS
ENSBTAG00000015413	0.864677	0.864901	5.40829	0.0183007	0.163224	RAS p21 protein activator 2 [Source:VGNC Symbol;Acc:VGNC:33736]	RASA2	NS	NS
ENSBTAG00000012467	2.85255	3.06276	-1.18616	0.0184622	0.164558	mannan binding lectin serine peptidase 1 [Source:VGNC Symbol;Acc:VGNC:31255]	MASP1	NS	NS
ENSBTAG00000051649	1.19609	1.20381	0.137553	0.0185181	0.164949			NS	NS
ENSBTAG00000005147	-0.885726	-0.885826	5.74478	0.0185708	0.165205	HPS5 biogenesis of lysosomal organelles complex 2 subunit 2 [Source:VGNC Symbol;Acc:VGNC:29946]	HPS5	NS	NS
ENSBTAG00000017812	-1.18083	-1.18089	6.55992	0.0185659	0.165205	ALS2 C-terminal like [Source:VGNC Symbol;Acc:VGNC:25852]	ALS2CL	NS	NS
ENSBTAG00000050993	1.24165	1.24896	0.538961	0.0186382	0.165697			NS	NS
ENSBTAG00000008546	1.42135	1.43565	-0.298012	0.0187123	0.166248	synaptogyrin 4 [Source:VGNC Symbol;Acc:VGNC:35526]	SYNGR4	NS	NS
ENSBTAG00000005934	-1.08951	-1.08952	8.16787	0.0187332	0.166314	tweety family member 3 [Source:VGNC Symbol;Acc:VGNC:36502]	TTYH3	NS	NS
ENSBTAG00000049855	1.97345	2.01632	-1.00094	0.0187438	0.166314			NS	NS
ENSBTAG00000018937	0.992294	0.992379	6.5122	0.0187878	0.166596	heme oxygenase 2 [Source:VGNC Symbol;Acc:VGNC:29886]	HMOX2	NS	NS
ENSBTAG00000022009	0.920444	0.920571	6.14687	0.0188219	0.166791	mitochondrial ribosomal protein L38 [Source:VGNC Symbol;Acc:VGNC:31633]	MRPL38	NS	NS
ENSBTAG00000010042	-0.873813	-0.873869	6.84411	0.0188683	0.167095	RIO kinase 3 [Source:VGNC Symbol;Acc:VGNC:49977]	RIOK3	NS	NS
ENSBTAG00000006434	-1.04564	-1.04574	5.31294	0.0189098	0.16714	synaptopodin 2 [Source:VGNC Symbol;Acc:VGNC:35531]	SYNPO2	NS	NS
ENSBTAG00000017745	-1.05462	-1.05462	10.1106	0.0188914	0.16714	interleukin 6 signal transducer [Source:VGNC Symbol;Acc:VGNC:30168]	IL6ST	NS	NS
ENSBTAG00000021215	0.941159	0.942086	3.07628	0.0189043	0.16714	von Willebrand factor A domain containing 5A [Source:VGNC Symbol;Acc:VGNC:36853]	VWA5A	NS	NS
ENSBTAG00000010024	1.55595	1.5697	0.0457188	0.0189335	0.167242	matrix metallopeptidase 24 [Source:VGNC Symbol;Acc:VGNC:31526]	MMP24	NS	NS
ENSBTAG00000053238	-1.13097	-1.13309	0.961967	0.0189544	0.167319	kalirin RhoGEF kinase [Source:NCBI gene;Acc:540675]		NS	NS
ENSBTAG00000034295	1.40267	1.42564	-0.500192	0.0190116	0.167717	lymphocyte activating 3 [Source:VGNC Symbol;Acc:VGNC:30767]	LAG3	NS	NS
ENSBTAG00000004751	-1.29814	-1.29883	4.07002	0.0190634	0.167761	spectrin beta, non-erythrocytic 4 [Source:VGNC Symbol;Acc:VGNC:35254]	SPTBN4	NS	NS
ENSBTAG00000013699	1.0147	1.01543	2.81582	0.0190414	0.167761	TBC1 domain family member 1 [Source:VGNC Symbol;Acc:VGNC:35623]	TBC1D1	NS	NS
ENSBTAG00000019741	1.7737	1.80426	0.890208	0.0190655	0.167761	complement C3a receptor 1 [Source:VGNC Symbol;Acc:VGNC:26639]	C3AR1	NS	NS
ENSBTAG00000047914	1.13391	1.14139	0.129909	0.0190382	0.167761	cadherin related family member 5 [Source:VGNC Symbol;Acc:VGNC:27112]	CDHR5	NS	NS
ENSBTAG00000027562	1.78903	1.82585	-0.924975	0.0191113	0.168057	chromosome 15 C11orf94 homolog [Source:VGNC Symbol;Acc:VGNC:52636]	C15H11orf94	NS	NS
ENSBTAG00000002015	-0.947012	-0.947179	4.55096	0.0191733	0.168387	ribosomal protein S6 kinase A6 [Source:VGNC Symbol;Acc:VGNC:34145]	RPS6KA6	NS	NS
ENSBTAG00000007981	-1.08262	-1.08264	7.37321	0.0191718	0.168387	G protein-coupled receptor kinase 5 [Source:VGNC Symbol;Acc:VGNC:29656]	GRK5	NS	NS
ENSBTAG00000011234	-0.802477	-0.802552	5.43994	0.0192044	0.168553	forkhead box O3 [Source:VGNC Symbol;Acc:VGNC:29099]	FOXO3	NS	NS
ENSBTAG00000001003	1.83943	1.88089	-0.758283	0.0192311	0.168629	creatine kinase, mitochondrial 2 [Source:VGNC Symbol;Acc:VGNC:27386]	CKMT2	NS	NS
ENSBTAG00000011190	-0.998598	-0.9986	11.07	0.019246	0.168629	filamin A [Source:VGNC Symbol;Acc:VGNC:29033]	FLNA	NS	NS
ENSBTAG00000044155	0.924549	0.926255	1.51831	0.0192498	0.168629	B-box and SPRY domain containing [Source:VGNC Symbol;Acc:VGNC:26580]	BSPRY	NS	NS
ENSBTAG00000007820	1.78195	1.83428	-1.13665	0.0192846	0.168713			NS	NS
ENSBTAG00000015217	-0.902887	-0.903177	4.08938	0.0192962	0.168713	distal-less homeobox 1 [Source:VGNC Symbol;Acc:VGNC:28098]	DLX1	NS	NS
ENSBTAG00000020233	-0.971512	-0.97161	5.76243	0.0192732	0.168713	coiled-coil domain containing 186 [Source:VGNC Symbol;Acc:VGNC:26881]	CCDC186	NS	NS
ENSBTAG00000008248	-1.10455	-1.10477	4.22906	0.0193651	0.169208	dystrophin [Source:NCBI gene;Acc:537655]		NS	NS
ENSBTAG00000005412	0.840704	0.8408	5.47146	0.0194007	0.169365	NEDD4 like E3 ubiquitin protein ligase [Source:VGNC Symbol;Acc:VGNC:31983]	NEDD4L	NS	NS
ENSBTAG00000019203	-1.26646	-1.2665	7.27333	0.0194077	0.169365	S100 calcium binding protein A4 [Source:VGNC Symbol;Acc:VGNC:34244]	S100A4	NS	NS
ENSBTAG00000017060	2.06764	2.10345	-0.990319	0.0194221	0.169383	integrin subunit beta 2 [Source:VGNC Symbol;Acc:VGNC:30327]	ITGB2	NS	NS
ENSBTAG00000001598	0.873184	0.873641	2.9664	0.0194601	0.1695	microtubule associated protein 7 [Source:VGNC Symbol;Acc:VGNC:31210]	MAP7	NS	NS
ENSBTAG00000015240	0.857979	0.857992	8.66789	0.0194567	0.1695	ubiquitin protein ligase E3 component n-recognin 4 [Source:VGNC Symbol;Acc:VGNC:36618]	UBR4	NS	NS
ENSBTAG00000018297	1.36997	1.3777	0.364217	0.0195012	0.169536	pleckstrin homology, MyTH4 and FERM domain containing H1 [Source:VGNC Symbol;Acc:VGNC:33020]	PLEKHH1	NS	NS
ENSBTAG00000019129	1.05735	1.05777	3.47722	0.0194893	0.169536	biotinidase [Source:VGNC Symbol;Acc:VGNC:26594]	BTD	NS	NS
ENSBTAG00000020495	-1.14681	-1.14724	3.35916	0.0194986	0.169536	SH3 and SYLF domain containing 1 [Source:VGNC Symbol;Acc:VGNC:34584]	SH3YL1	NS	NS
ENSBTAG00000048781	-1.01689	-1.01692	6.90441	0.0195223	0.169612			NS	NS
ENSBTAG00000005700	0.843094	0.843542	4.12308	0.0195652	0.169878	mitogen-activated protein kinase kinase kinase 9 [Source:VGNC Symbol;Acc:VGNC:31203]	MAP3K9	NS	NS
ENSBTAG00000052022	1.18264	1.19082	0.218358	0.0195857	0.169949			NS	NS
ENSBTAG00000007066	-0.838112	-0.838257	4.61721	0.0196009	0.169974	transmembrane O-mannosyltransferase targeting cadherins 4 [Source:VGNC Symbol;Acc:VGNC:36148]	TMTC4	NS	NS
ENSBTAG00000001861	0.897482	0.897634	5.75761	0.0197078	0.170792	SEC14 and spectrin domain containing 1 [Source:VGNC Symbol;Acc:VGNC:56146]	SESTD1	NS	NS
ENSBTAG00000013346	-0.979401	-0.979573	4.51256	0.0199355	0.172116	SIX homeobox 5 [Source:VGNC Symbol;Acc:VGNC:34641]	SIX5	NS	NS
ENSBTAG00000013688	1.30941	1.3158	1.42982	0.0199238	0.172116	placental growth factor [Source:VGNC Symbol;Acc:VGNC:32787]	PGF	NS	NS
ENSBTAG00000018133	-1.2063	-1.20747	2.43191	0.0199304	0.172116	semaphorin 3A [Source:VGNC Symbol;Acc:VGNC:34426]	SEMA3A	NS	NS
ENSBTAG00000018809	-1.02508	-1.02646	2.45337	0.0199155	0.172116	RAN guanine nucleotide release factor [Source:VGNC Symbol;Acc:VGNC:33714]	RANGRF	NS	NS
ENSBTAG00000019269	-1.00279	-1.00281	8.68835	0.0198979	0.172116	collagen type VI alpha 2 chain [Source:VGNC Symbol;Acc:VGNC:27571]	COL6A2	NS	NS
ENSBTAG00000034848	0.819524	0.819759	5.18436	0.0199267	0.172116	F2R like trypsin receptor 1 [Source:VGNC Symbol;Acc:VGNC:28684]	F2RL1	NS	NS
ENSBTAG00000018299	0.95255	0.953874	3.45249	0.0200283	0.172809	phosphatidylinositol glycan anchor biosynthesis class H [Source:VGNC Symbol;Acc:VGNC:32869]	PIGH	NS	NS
ENSBTAG00000020641	0.814722	0.814766	7.25812	0.0201529	0.173774	proteasome subunit alpha 5 [Source:VGNC Symbol;Acc:VGNC:33440]	PSMA5	NS	NS
ENSBTAG00000008954	1.02957	1.03153	2.2621	0.0201667	0.173785	proteasome subunit beta 9 [Source:VGNC Symbol;Acc:VGNC:33453]	PSMB9	NS	NS
ENSBTAG00000008330	0.876864	0.87699	6.59698	0.0203005	0.174568	ring finger protein 19B [Source:VGNC Symbol;Acc:VGNC:34045]	RNF19B	NS	NS
ENSBTAG00000009643	-0.848581	-0.849385	2.4192	0.0203083	0.174568	zinc finger and BTB domain containing 25 [Source:VGNC Symbol;Acc:VGNC:37069]	ZBTB25	NS	NS
ENSBTAG00000012969	1.50955	1.51078	4.35702	0.0202904	0.174568	dickkopf WNT signaling pathway inhibitor 2 [Source:VGNC Symbol;Acc:VGNC:28080]	DKK2	NS	NS
ENSBTAG00000016912	0.855831	0.856083	4.86043	0.0202997	0.174568	Ts translation elongation factor, mitochondrial [Source:VGNC Symbol;Acc:VGNC:36413]	TSFM	NS	NS
ENSBTAG00000020745	-1.3011	-1.30155	4.02368	0.0203277	0.174626	HIVEP zinc finger 3 [Source:NCBI gene;Acc:509866]	HIVEP3	NS	NS
ENSBTAG00000011640	-1.61634	-1.6184	1.65595	0.0203935	0.174972	phospholipid phosphatase 3 [Source:VGNC Symbol;Acc:VGNC:33046]	PLPP3	NS	NS
ENSBTAG00000015313	1.0133	1.0188	1.58237	0.0203865	0.174972	CEA cell adhesion molecule 19 [Source:NCBI gene;Acc:511941]	CEACAM19	NS	NS
ENSBTAG00000003058	0.980304	0.980351	7.29499	0.0204192	0.175055	adhesion regulating molecule 1 [Source:VGNC Symbol;Acc:VGNC:25699]	ADRM1	NS	NS
ENSBTAG00000018966	-1.17026	-1.171	2.42981	0.0204353	0.175055	phospholipase C epsilon 1 [Source:VGNC Symbol;Acc:VGNC:32987]	PLCE1	NS	NS
ENSBTAG00000054487	2.67768	2.88379	-1.32031	0.0204413	0.175055			NS	NS
ENSBTAG00000032933	1.35222	1.3682	-0.435641	0.0204747	0.175232	tetratricopeptide repeat domain 23 like [Source:VGNC Symbol;Acc:VGNC:36462]	TTC23L	NS	NS
ENSBTAG00000014728	0.954761	0.954859	5.87209	0.0205116	0.17538	TAP binding protein like [Source:VGNC Symbol;Acc:VGNC:35600]	TAPBPL	NS	NS
ENSBTAG00000021799	-1.01019	-1.01024	6.56753	0.0205175	0.17538	reticulocalbin 3 [Source:VGNC Symbol;Acc:VGNC:33833]	RCN3	NS	NS
ENSBTAG00000003340	0.83153	0.831673	5.74438	0.0205448	0.175489	HD domain containing 2 [Source:VGNC Symbol;Acc:VGNC:29785]	HDDC2	NS	NS
ENSBTAG00000014432	-1.04746	-1.05021	0.804569	0.0205557	0.175489	histamine N-methyltransferase [Source:VGNC Symbol;Acc:VGNC:29893]	HNMT	NS	NS
ENSBTAG00000010732	-1.00752	-1.00757	6.54162	0.0206243	0.175965	matrix metallopeptidase 23 [Source:VGNC Symbol;Acc:VGNC:53594]	MMP23	NS	NS
ENSBTAG00000054034	6.21608	1.44269e+08	-1.69099	0.0208009	0.177361			NS	NS
ENSBTAG00000040334	-0.818228	-0.818297	6.07557	0.0208569	0.177619	mex-3 RNA binding family member D [Source:NCBI gene;Acc:538945]	MEX3D	NS	NS
ENSBTAG00000051534	-2.13826	-2.20133	-0.797442	0.0208567	0.177619	glycine N-methyltransferase [Source:NCBI gene;Acc:538212]	GNMT	NS	NS
ENSBTAG00000001727	-1.2015	-1.20171	5.16204	0.0209595	0.178237	peroxiredoxin like 2B [Source:VGNC Symbol;Acc:VGNC:28792]	PRXL2B	NS	NS
ENSBTAG00000019585	1.08635	1.0905	0.248268	0.0209683	0.178237	myomesin 1 [Source:VGNC Symbol;Acc:VGNC:50225]	MYOM1	NS	NS
ENSBTAG00000031777	0.891587	0.891664	5.78007	0.0209461	0.178237	glycerophosphodiester phosphodiesterase domain containing 5 [Source:VGNC Symbol;Acc:VGNC:29313]	GDPD5	NS	NS
ENSBTAG00000050581	-1.90311	-1.92223	-0.951522	0.0210215	0.178579	keratin 13 [Source:NCBI gene;Acc:100296555]		NS	NS
ENSBTAG00000006223	1.41764	1.44459	-0.653995	0.0210349	0.178582	thymocyte selection associated family member 2 [Source:VGNC Symbol;Acc:VGNC:35836]	THEMIS2	NS	NS
ENSBTAG00000000838	-0.891579	-0.89176	4.2415	0.0210482	0.178585	coiled-coil domain containing 88C [Source:VGNC Symbol;Acc:VGNC:55038]	CCDC88C	NS	NS
ENSBTAG00000005466	1.29723	1.30611	0.626841	0.0210859	0.178739	chromosome 8 C8orf58 homolog [Source:NCBI gene;Acc:101902190]		NS	NS
ENSBTAG00000050166	-1.36207	-1.37986	-1.34694	0.0210923	0.178739			NS	NS
ENSBTAG00000005305	1.03489	1.03515	7.04752	0.0212457	0.179817	neurotensin [Source:VGNC Symbol;Acc:VGNC:32311]	NTS	NS	NS
ENSBTAG00000021587	1.22486	1.23073	0.573091	0.0212387	0.179817	sphingomyelin phosphodiesterase acid like 3A [Source:VGNC Symbol;Acc:VGNC:35033]	SMPDL3A	NS	NS
ENSBTAG00000014435	-1.06404	-1.06415	5.56495	0.0214265	0.181237	transcription factor 19 [Source:VGNC Symbol;Acc:VGNC:35688]	TCF19	NS	NS
ENSBTAG00000031358	-1.00398	-1.00505	1.67921	0.0214414	0.181251	dihydropyrimidine dehydrogenase [Source:VGNC Symbol;Acc:VGNC:28193]	DPYD	NS	NS
ENSBTAG00000006884	-0.919957	-0.920022	6.22123	0.0215327	0.181911	poly(A) binding protein nuclear 1 [Source:VGNC Symbol;Acc:VGNC:53575]	PABPN1	NS	NS
ENSBTAG00000014835	-1.30821	-1.30821	12.3087	0.0216221	0.182554	secreted protein acidic and cysteine rich [Source:VGNC Symbol;Acc:VGNC:35171]	SPARC	NS	NS
ENSBTAG00000030801	0.822626	0.822841	4.84366	0.0216456	0.18264	MNAT1 component of CDK activating kinase [Source:VGNC Symbol;Acc:VGNC:31537]	MNAT1	NS	NS
ENSBTAG00000019953	1.6967	1.7056	0.337642	0.0216971	0.182963	cytochrome b-245 beta chain [Source:VGNC Symbol;Acc:VGNC:50265]	CYBB	NS	NS
ENSBTAG00000013303	0.784382	0.784448	5.84009	0.0217824	0.183458	acyl-CoA synthetase short chain family member 2 [Source:VGNC Symbol;Acc:VGNC:25571]	ACSS2	NS	NS
ENSBTAG00000052091	-1.5366	-1.54958	-0.750618	0.0217809	0.183458			NS	NS
ENSBTAG00000001112	-0.886773	-0.886913	4.60462	0.0218346	0.183784	spermine oxidase [Source:VGNC Symbol;Acc:VGNC:35028]	SMOX	NS	NS
ENSBTAG00000045896	3.86701	4.2886	-0.856619	0.0218673	0.183947	neuronal pentraxin 2 [Source:VGNC Symbol;Acc:VGNC:32219]	NPTX2	NS	NS
ENSBTAG00000018431	-1.14441	-1.14461	4.78676	0.0218848	0.183982	neuron navigator 2 [Source:VGNC Symbol;Acc:VGNC:31891]	NAV2	NS	NS
ENSBTAG00000002571	0.915023	0.915891	3.43007	0.021933	0.184118	programmed cell death 2 like [Source:VGNC Symbol;Acc:VGNC:52218]	PDCD2L	NS	NS
ENSBTAG00000019716	1.70986	1.71314	5.99673	0.0219184	0.184118	C-X-C motif chemokine ligand 8 [Source:VGNC Symbol;Acc:VGNC:27853]	CXCL8	NS	NS
ENSBTAG00000049058	0.988593	0.989803	3.26809	0.0219411	0.184118	inhibin subunit beta B [Source:VGNC Symbol;Acc:VGNC:30201]	INHBB	NS	NS
ENSBTAG00000003830	0.845126	0.845172	7.05725	0.0219708	0.184255	proteasome subunit beta 3 [Source:VGNC Symbol;Acc:VGNC:33447]	PSMB3	NS	NS
ENSBTAG00000004004	0.954117	0.954647	3.84338	0.0220518	0.184821	cold shock domain containing C2 [Source:VGNC Symbol;Acc:VGNC:27750]	CSDC2	NS	NS
ENSBTAG00000044073	-1.00195	-1.00234	3.45678	0.0222429	0.18631	CD248 molecule [Source:VGNC Symbol;Acc:VGNC:27017]	CD248	NS	NS
ENSBTAG00000049469	-2.09341	-2.1676	-1.52285	0.0223386	0.186997	bta-mir-12003 [Source:miRBase;Acc:MI0038386]	bta-mir-12003	NS	NS
ENSBTAG00000005816	1.34932	1.34977	4.64913	0.0224265	0.187619	interferon regulatory factor 9 [Source:VGNC Symbol;Acc:VGNC:30280]	IRF9	NS	NS
ENSBTAG00000019313	-1.04224	-1.04227	6.68106	0.0224409	0.187625	zinc finger MIZ-type containing 1 [Source:VGNC Symbol;Acc:VGNC:37195]	ZMIZ1	NS	NS
ENSBTAG00000007646	-0.910197	-0.910574	3.90107	0.0225319	0.187811	phosphatidylinositol glycan anchor biosynthesis class A [Source:VGNC Symbol;Acc:VGNC:32867]	PIGA	NS	NS
ENSBTAG00000015457	-0.765214	-0.765235	7.54325	0.0225341	0.187811	fibroblast growth factor receptor 1 [Source:VGNC Symbol;Acc:VGNC:50179]	FGFR1	NS	NS
ENSBTAG00000017365	-0.878365	-0.878496	4.85947	0.0225472	0.187811	zinc finger and BTB domain containing 47 [Source:VGNC Symbol;Acc:VGNC:54512]	ZBTB47	NS	NS
ENSBTAG00000039319	-1.70565	-1.7115	0.800283	0.0225362	0.187811	cytochrome P450, family 4, subfamily F, polypeptide 2 [Source:NCBI gene;Acc:507615]	CYP4F2	NS	NS
ENSBTAG00000047752	1.07672	1.07838	2.33703	0.022545	0.187811	OTU deubiquitinase 1 [Source:VGNC Symbol;Acc:VGNC:32493]	OTUD1	NS	NS
ENSBTAG00000049042	-1.17417	-1.17828	0.189646	0.0225586	0.187811			NS	NS
ENSBTAG00000053919	0.942368	0.944396	2.18466	0.0224778	0.187811	putative protein T-ENOL [Source:NCBI gene;Acc:112444288]		NS	NS
ENSBTAG00000033398	2.15701	2.23553	-1.50841	0.0225967	0.187901	hexokinase domain containing 1 [Source:VGNC Symbol;Acc:VGNC:29867]	HKDC1	NS	NS
ENSBTAG00000052956	-1.009	-1.0094	3.53697	0.0225906	0.187901			NS	NS
ENSBTAG00000004266	-0.826666	-0.827321	2.42785	0.0226104	0.187901	DEAD-box helicase 25 [Source:VGNC Symbol;Acc:VGNC:27961]	DDX25	NS	NS
ENSBTAG00000001143	2.36701	2.4088	-0.500618	0.0227113	0.188626	interferon-induced guanylate-binding protein 1 [Source:NCBI gene;Acc:512486]		NS	NS
ENSBTAG00000021999	-0.767144	-0.767184	6.91131	0.0227272	0.188644	carnitine palmitoyltransferase 1A [Source:VGNC Symbol;Acc:VGNC:27676]	CPT1A	NS	NS
ENSBTAG00000009681	0.92647	0.926848	4.32372	0.0227448	0.188676	protein phosphatase 2 regulatory subunit B''gamma [Source:VGNC Symbol;Acc:VGNC:33259]	PPP2R3C	NS	NS
ENSBTAG00000005215	1.75645	1.77313	0.894099	0.0227735	0.18877	interleukin 10 receptor subunit alpha [Source:VGNC Symbol;Acc:VGNC:30107]	IL10RA	NS	NS
ENSBTAG00000014912	-0.895899	-0.895909	8.65823	0.0227835	0.18877	fibromodulin [Source:VGNC Symbol;Acc:VGNC:29054]	FMOD	NS	NS
ENSBTAG00000000052	-0.9717	-0.971926	3.84129	0.02283	0.188928	PBX/knotted 1 homeobox 2 [Source:VGNC Symbol;Acc:VGNC:32949]	PKNOX2	NS	NS
ENSBTAG00000008542	1.55405	1.56374	-0.153016	0.0228198	0.188928	SCO-spondin [Source:VGNC Symbol;Acc:VGNC:35318]	SSPO	NS	NS
ENSBTAG00000019194	-1.19147	-1.19265	1.8461	0.0229896	0.190134	shieldin complex subunit 2 [Source:VGNC Symbol;Acc:VGNC:28808]	SHLD2	NS	NS
ENSBTAG00000000177	-1.14945	-1.14946	8.62596	0.0231118	0.190612	mesothelin [Source:NCBI gene;Acc:516237]	MSLN	NS	NS
ENSBTAG00000008125	0.830222	0.830343	4.86272	0.0231305	0.190612	potassium voltage-gated channel subfamily A regulatory beta subunit 2 [Source:VGNC Symbol;Acc:VGNC:30428]	KCNAB2	NS	NS
ENSBTAG00000009423	0.838035	0.838879	3.11726	0.0230667	0.190612	NIPA like domain containing 1 [Source:VGNC Symbol;Acc:VGNC:32081]	NIPAL1	NS	NS
ENSBTAG00000013155	1.67935	1.71526	-1.40238	0.0231006	0.190612	collagen type II alpha 1 chain [Source:VGNC Symbol;Acc:VGNC:27564]	COL2A1	NS	NS
ENSBTAG00000017082	0.875841	0.875916	6.57932	0.0231172	0.190612	cytochrome p450 oxidoreductase [Source:VGNC Symbol;Acc:VGNC:33169]	POR	NS	NS
ENSBTAG00000044125	-0.841902	-0.842359	3.10824	0.0231207	0.190612	transmembrane protein 56 [Source:NCBI gene;Acc:614522]	TLCD4	NS	NS
ENSBTAG00000013009	0.831087	0.831182	6.48787	0.0231988	0.19106	aurora kinase A [Source:VGNC Symbol;Acc:VGNC:26349]	AURKA	NS	NS
ENSBTAG00000020042	-0.866236	-0.866659	4.08536	0.0232466	0.191339	kelch like family member 28 [Source:VGNC Symbol;Acc:VGNC:30655]	KLHL28	NS	NS
ENSBTAG00000019569	-0.998935	-0.998943	9.30026	0.0233415	0.191548	CD151 molecule [Source:VGNC Symbol;Acc:VGNC:53655]	CD151	NS	NS
ENSBTAG00000025826	1.38157	1.39697	0.935698	0.0233229	0.191548	solute carrier family 24 member 1 [Source:VGNC Symbol;Acc:VGNC:34736]	SLC24A1	NS	NS
ENSBTAG00000034113	0.938099	0.938394	3.89967	0.0232957	0.191548	polypeptide N-acetylgalactosaminyltransferase 10 [Source:VGNC Symbol;Acc:VGNC:29223]	GALNT10	NS	NS
ENSBTAG00000038377	1.79806	1.85051	-0.994252	0.023303	0.191548	ADAM metallopeptidase domain 20 [Source:VGNC Symbol;Acc:VGNC:55100]	ADAM20	NS	NS
ENSBTAG00000043738	2.90965	3.12144	-1.05409	0.0233326	0.191548	7SK RNA [Source:RFAM;Acc:RF00100]	7SK	NS	NS
ENSBTAG00000020923	-1.0903	-1.09248	1.75013	0.0233784	0.191736	growth differentiation factor 1 [Source:VGNC Symbol;Acc:VGNC:52236]	GDF1	NS	NS
ENSBTAG00000025809	-1.18243	-1.18257	6.08169	0.0234319	0.192061	abhydrolase domain containing 8 [Source:VGNC Symbol;Acc:VGNC:25504]	ABHD8	NS	NS
ENSBTAG00000054287	-1.13181	-1.13239	2.7714	0.0234735	0.192287	C1q and TNF related 2 [Source:NCBI gene;Acc:539842]	C1QTNF2	NS	NS
ENSBTAG00000018312	1.16185	1.1706	0.188501	0.0234907	0.192314			NS	NS
ENSBTAG00000052083	0.867309	0.86867	2.94726	0.0235383	0.192589	methyltransferase like 21A [Source:NCBI gene;Acc:615773]	METTL21A	NS	NS
ENSBTAG00000013801	-0.943402	-0.943517	4.7633	0.0236257	0.193189	PBX homeobox 1 [Source:VGNC Symbol;Acc:VGNC:32607]	PBX1	NS	NS
ENSBTAG00000002756	0.841805	0.841866	6.93596	0.0236685	0.193226	cell division cycle associated 2 [Source:VGNC Symbol;Acc:VGNC:59194]	CDCA2	NS	NS
ENSBTAG00000007842	0.928013	0.92819	4.90928	0.0236742	0.193226	glutamate-cysteine ligase modifier subunit [Source:VGNC Symbol;Acc:VGNC:29290]	GCLM	NS	NS
ENSBTAG00000019432	2.14862	2.19871	-0.454447	0.0236864	0.193226	intercellular adhesion molecule 2 [Source:NCBI gene;Acc:616254]		NS	NS
ENSBTAG00000038178	-0.919109	-0.919472	3.50217	0.0236515	0.193226	zinc finger protein 25 [Source:VGNC Symbol;Acc:VGNC:59175]	ZNF25	NS	NS
ENSBTAG00000002554	-0.764948	-0.764999	6.16054	0.0237172	0.193363	TRPM8 channel associated factor 1 [Source:VGNC Symbol;Acc:VGNC:35676]	TCAF1	NS	NS
ENSBTAG00000012584	0.815066	0.815587	4.30756	0.0237325	0.193373	gap junction protein beta 3 [Source:VGNC Symbol;Acc:VGNC:29378]	GJB3	NS	NS
ENSBTAG00000046092	0.755689	0.755813	5.1258	0.0237688	0.193554	histone deacetylase 8 [Source:VGNC Symbol;Acc:VGNC:56708]	HDAC8	NS	NS
ENSBTAG00000004652	0.844004	0.844336	4.17538	0.0238149	0.193815	lysophosphatidic acid receptor 2 [Source:VGNC Symbol;Acc:VGNC:30956]	LPAR2	NS	NS
ENSBTAG00000015254	0.727014	0.727055	6.51209	0.0238499	0.193985	galactosidase beta 1 [Source:VGNC Symbol;Acc:VGNC:29391]	GLB1	NS	NS
ENSBTAG00000012720	1.05601	1.0586	2.11531	0.0238749	0.194074	ankyrin repeat domain 2 [Source:VGNC Symbol;Acc:VGNC:25915]	ANKRD2	NS	NS
ENSBTAG00000016676	-1.54308	-1.54628	1.2539	0.0239165	0.194247	phosphotriesterase related [Source:VGNC Symbol;Acc:VGNC:33497]	PTER	NS	NS
ENSBTAG00000017339	-0.936969	-0.937186	4.25065	0.0239245	0.194247	RUNX1 partner transcriptional co-repressor 1 [Source:VGNC Symbol;Acc:VGNC:55756]	RUNX1T1	NS	NS
ENSBTAG00000016728	-0.772926	-0.772992	5.79167	0.0239396	0.194255	pleckstrin homology and RhoGEF domain containing G5 [Source:VGNC Symbol;Acc:VGNC:33018]	PLEKHG5	NS	NS
ENSBTAG00000000842	1.65373	1.70359	-1.2729	0.0239732	0.194413	ubiquitin associated and SH3 domain containing B [Source:VGNC Symbol;Acc:VGNC:36575]	UBASH3B	NS	NS
ENSBTAG00000015789	1.51733	1.53615	-0.752041	0.0240241	0.194711	brevican [Source:VGNC Symbol;Acc:VGNC:26434]	BCAN	NS	NS
ENSBTAG00000002834	1.26682	1.28074	-0.945919	0.0242583	0.196335	coiled-coil domain containing 69 [Source:VGNC Symbol;Acc:VGNC:26911]	CCDC69	NS	NS
ENSBTAG00000003060	3.11104	3.51391	-1.52781	0.0242803	0.196335	neurotrophic receptor tyrosine kinase 1 [Source:VGNC Symbol;Acc:VGNC:32309]	NTRK1	NS	NS
ENSBTAG00000015793	-0.965233	-0.965603	3.32421	0.0242815	0.196335	RAB38, member RAS oncogene family [Source:VGNC Symbol;Acc:VGNC:33646]	RAB38	NS	NS
ENSBTAG00000050332	1.41801	1.42863	-0.121123	0.0242388	0.196335			NS	NS
ENSBTAG00000038306	-0.918117	-0.918299	4.98265	0.0243772	0.196993	chromobox 2 [Source:VGNC Symbol;Acc:VGNC:26817]	CBX2	NS	NS
ENSBTAG00000018707	-1.15676	-1.16433	-0.359709	0.0245139	0.197865	LIM domain binding 3 [Source:VGNC Symbol;Acc:VGNC:30823]	LDB3	NS	NS
ENSBTAG00000020054	0.823986	0.823999	8.64299	0.0245039	0.197865	TNF receptor superfamily member 21 [Source:VGNC Symbol;Acc:VGNC:36166]	TNFRSF21	NS	NS
ENSBTAG00000008283	1.21354	1.22202	0.248004	0.0246062	0.197876	Fli-1 proto-oncogene, ETS transcription factor [Source:VGNC Symbol;Acc:VGNC:29031]	FLI1	NS	NS
ENSBTAG00000010120	0.836578	0.836745	4.50924	0.0245585	0.197876	HECT and RLD domain containing E3 ubiquitin protein ligase 3 [Source:VGNC Symbol;Acc:VGNC:50190]	HERC3	NS	NS
ENSBTAG00000011473	-1.00486	-1.00487	8.59386	0.0245994	0.197876	myosin light chain 9 [Source:VGNC Symbol;Acc:VGNC:57010]	MYL9	NS	NS
ENSBTAG00000014760	2.67824	2.88423	-1.36995	0.0246049	0.197876	forkhead box E1 [Source:VGNC Symbol;Acc:VGNC:29083]	FOXE1	NS	NS
ENSBTAG00000019634	-1.24898	-1.24919	5.20097	0.0245923	0.197876	p53-induced death domain protein 1 [Source:VGNC Symbol;Acc:VGNC:32863]	PIDD1	NS	NS
ENSBTAG00000048010	-1.21209	-1.21331	2.18626	0.0245877	0.197876	nudix hydrolase 14 [Source:VGNC Symbol;Acc:VGNC:32328]	NUDT14	NS	NS
ENSBTAG00000054738	-1.00703	-1.00785	2.47418	0.0246158	0.197876			NS	NS
ENSBTAG00000000328	2.30929	2.41099	-1.66335	0.0247296	0.198674	tubulin polymerization promoting protein family member 2 [Source:VGNC Symbol;Acc:VGNC:36259]	TPPP2	NS	NS
ENSBTAG00000015815	-1.00986	-1.01154	1.96239	0.0247552	0.198764	complement factor properdin [Source:VGNC Symbol;Acc:VGNC:27256]	CFP	NS	NS
ENSBTAG00000000448	-1.10284	-1.10327	3.59719	0.0247732	0.198792	3-hydroxybutyrate dehydrogenase 1 [Source:VGNC Symbol;Acc:VGNC:26457]	BDH1	NS	NS
ENSBTAG00000013745	0.819072	0.819087	8.44393	0.0248501	0.199177	integrin subunit alpha 5 [Source:VGNC Symbol;Acc:VGNC:30317]	ITGA5	NS	NS
ENSBTAG00000053355	1.7179	1.76259	-0.464618	0.0248469	0.199177	EF-hand calcium binding domain 10 [Source:NCBI gene;Acc:100296545]	EFCAB10	NS	NS
ENSBTAG00000010309	0.754941	0.754959	8.20991	0.0249737	0.200051	exportin 6 [Source:VGNC Symbol;Acc:VGNC:37000]	XPO6	NS	NS
ENSBTAG00000049143	-1.21796	-1.22162	0.971673	0.0250438	0.200335			NS	NS
ENSBTAG00000049380	1.14829	1.15437	1.13572	0.0250441	0.200335	relaxin-3 receptor 1 [Source:NCBI gene;Acc:530472]		NS	NS
ENSBTAG00000053086	-1.16394	-1.16412	5.54199	0.0250529	0.200335	pleckstrin homology like domain family A member 3 [Source:NCBI gene;Acc:112441889]	PHLDA3	NS	NS
ENSBTAG00000015106	-0.890225	-0.890231	9.23257	0.0251221	0.200772	desmoplakin [Source:VGNC Symbol;Acc:VGNC:28225]	DSP	NS	NS
ENSBTAG00000008353	-0.927348	-0.927366	8.87372	0.0251388	0.20079	cyclin dependent kinase inhibitor 1A [Source:VGNC Symbol;Acc:VGNC:27142]	CDKN1A	NS	NS
ENSBTAG00000004599	1.40576	1.42187	0.414151	0.0252749	0.20176	transgelin 3 [Source:VGNC Symbol;Acc:VGNC:35587]	TAGLN3	NS	NS
ENSBTAG00000007075	0.894837	0.895325	3.69762	0.0253469	0.202217	major histocompatibility complex, class I, A-like [Source:NCBI gene;Acc:616942]		NS	NS
ENSBTAG00000047955	1.02993	1.03105	3.34641	0.0255356	0.203604	zinc finger protein 774 [Source:VGNC Symbol;Acc:VGNC:50169]	ZNF774	NS	NS
ENSBTAG00000014645	-1.53664	-1.5389	1.71937	0.0255586	0.20367	contactin 2 [Source:VGNC Symbol;Acc:VGNC:27537]	CNTN2	NS	NS
ENSBTAG00000019183	-0.909667	-0.910417	2.58949	0.0256089	0.203952	fuzzy planar cell polarity protein [Source:VGNC Symbol;Acc:VGNC:29154]	FUZ	NS	NS
ENSBTAG00000055182	2.70966	2.9175	-1.47992	0.0257146	0.204675	U1 spliceosomal RNA [Source:RFAM;Acc:RF00003]	U1	NS	NS
ENSBTAG00000006101	0.816774	0.816804	7.61454	0.0258638	0.205665	proteasome 26S subunit, non-ATPase 4 [Source:VGNC Symbol;Acc:VGNC:33468]	PSMD4	NS	NS
ENSBTAG00000033174	-0.866927	-0.867356	3.49434	0.0258687	0.205665	transcription factor AP-4 [Source:VGNC Symbol;Acc:VGNC:35781]	TFAP4	NS	NS
ENSBTAG00000003832	-0.887462	-0.887601	4.87896	0.025992	0.206438	microfibril associated protein 2 [Source:VGNC Symbol;Acc:VGNC:31422]	MFAP2	NS	NS
ENSBTAG00000005353	1.00368	1.00796	0.579533	0.0260016	0.206438	desmin [Source:VGNC Symbol;Acc:VGNC:28013]	DES	NS	NS
ENSBTAG00000013125	1.1144	1.11481	5.56191	0.0260261	0.206438	plasminogen activator, urokinase receptor [Source:VGNC Symbol;Acc:VGNC:32976]	PLAUR	NS	NS
ENSBTAG00000031551	-1.11833	-1.11985	1.82844	0.0260143	0.206438	serine protease 53 [Source:VGNC Symbol;Acc:VGNC:33423]	PRSS53	NS	NS
ENSBTAG00000019796	1.64553	1.69596	-1.04981	0.0260436	0.206458	Fc fragment of IgM receptor [Source:VGNC Symbol;Acc:VGNC:28938]	FCMR	NS	NS
ENSBTAG00000017834	-0.888143	-0.88819	6.17583	0.0260688	0.206484	proline and arginine rich end leucine rich repeat protein [Source:VGNC Symbol;Acc:VGNC:33309]	PRELP	NS	NS
ENSBTAG00000019294	-1.60622	-1.63888	-1.77173	0.0261218	0.206484	ATP binding cassette subfamily C member 9 [Source:VGNC Symbol;Acc:VGNC:25476]	ABCC9	NS	NS
ENSBTAG00000020940	-0.847066	-0.847087	7.71567	0.0261112	0.206484	annexin A11 [Source:VGNC Symbol;Acc:VGNC:25964]	ANXA11	NS	NS
ENSBTAG00000021289	-0.757619	-0.757675	6.21831	0.0261146	0.206484	pogo transposable element derived with ZNF domain [Source:VGNC Symbol;Acc:VGNC:33109]	POGZ	NS	NS
ENSBTAG00000031287	-0.860769	-0.861116	4.77439	0.0261171	0.206484	transmembrane protein 158 [Source:NCBI gene;Acc:788085]	TMEM158	NS	NS
ENSBTAG00000011349	-1.11267	-1.11269	7.65947	0.0263565	0.20816	cadherin 24 [Source:VGNC Symbol;Acc:VGNC:27101]	CDH24	NS	NS
ENSBTAG00000013670	4.16017	1.44269e+08	-0.631365	0.0263641	0.20816	solute carrier family 46 member 2 [Source:VGNC Symbol;Acc:VGNC:34885]	SLC46A2	NS	NS
ENSBTAG00000002215	0.763355	0.763399	7.38773	0.0264056	0.208324	glutamine-fructose-6-phosphate transaminase 2 [Source:VGNC Symbol;Acc:VGNC:29331]	GFPT2	NS	NS
ENSBTAG00000010416	1.00533	1.00605	2.79434	0.0264151	0.208324	Ras and Rab interactor 3 [Source:VGNC Symbol;Acc:VGNC:53950]	RIN3	NS	NS
ENSBTAG00000010821	-1.02595	-1.02995	0.316813	0.0265481	0.209253	alkaline ceramidase 2 [Source:VGNC Symbol;Acc:VGNC:25537]	ACER2	NS	NS
ENSBTAG00000047600	-1.14344	-1.1453	1.85979	0.0266046	0.209458	ROS proto-oncogene 1, receptor tyrosine kinase [Source:VGNC Symbol;Acc:VGNC:34091]	ROS1	NS	NS
ENSBTAG00000050504	1.06589	1.0668	3.51432	0.0265901	0.209458	aristaless related homeobox [Source:NCBI gene;Acc:529211]	ARX	NS	NS
ENSBTAG00000006941	-0.848442	-0.848847	3.51164	0.0266421	0.209513	alpha tubulin acetyltransferase 1 [Source:VGNC Symbol;Acc:VGNC:26236]	ATAT1	NS	NS
ENSBTAG00000021282	-0.808049	-0.808094	6.38619	0.0266285	0.209513	sarcoglycan epsilon [Source:VGNC Symbol;Acc:VGNC:34538]	SGCE	NS	NS
ENSBTAG00000047299	-0.822086	-0.822174	5.6651	0.0266981	0.209834	DiGeorge syndrome critical region gene 6 like [Source:NCBI gene;Acc:100126445]	DGCR6L	NS	NS
ENSBTAG00000046980	2.97662	3.37507	-1.53262	0.0267372	0.210021	killer cell lectin like receptor F2 [Source:VGNC Symbol;Acc:VGNC:30686]	KLRF2	NS	NS
ENSBTAG00000003177	0.873177	0.87431	3.23449	0.0267563	0.210052	solute carrier family 25 member 33 [Source:VGNC Symbol;Acc:VGNC:34759]	SLC25A33	NS	NS
ENSBTAG00000000440	0.952595	0.953815	2.30637	0.0267802	0.210059	heat shock protein family B (small) member 2 [Source:VGNC Symbol;Acc:VGNC:54881]	HSPB2	NS	NS
ENSBTAG00000003366	0.868371	0.868495	5.32729	0.0267878	0.210059	DExD/H-box helicase 58 [Source:VGNC Symbol;Acc:VGNC:27979]	DDX58	NS	NS
ENSBTAG00000014791	0.847102	0.848472	2.70696	0.0268671	0.210561	cystathionine gamma-lyase [Source:VGNC Symbol;Acc:VGNC:27795]	CTH	NS	NS
ENSBTAG00000053258	1.34555	1.37172	-0.67406	0.0270068	0.211536			NS	NS
ENSBTAG00000013535	-0.823012	-0.823095	6.50969	0.0270479	0.211737	DNA fragmentation factor subunit alpha [Source:NCBI gene;Acc:507981]	DFFA	NS	NS
ENSBTAG00000010998	-0.794878	-0.795197	3.92163	0.027104	0.211935	CASP8 and FADD like apoptosis regulator [Source:VGNC Symbol;Acc:VGNC:27255]	CFLAR	NS	NS
ENSBTAG00000054495	-1.0933	-1.09711	1.13515	0.0271015	0.211935			NS	NS
ENSBTAG00000015290	-1.71402	-1.74262	-0.740291	0.0271744	0.212365	BAR/IMD domain containing adaptor protein 2 like 2 [Source:VGNC Symbol;Acc:VGNC:26414]	BAIAP2L2	NS	NS
ENSBTAG00000008931	0.862905	0.86297	6.42299	0.0272839	0.213099	cellular repressor of E1A stimulated genes 1 [Source:VGNC Symbol;Acc:VGNC:27702]	CREG1	NS	NS
ENSBTAG00000002796	1.36729	1.38012	-0.720708	0.0273099	0.213181	kelch like family member 3 [Source:VGNC Symbol;Acc:VGNC:30657]	KLHL3	NS	NS
ENSBTAG00000011103	0.867202	0.867386	4.88905	0.0273768	0.213582	solute carrier family 8 member B1 [Source:VGNC Symbol;Acc:VGNC:34938]	SLC8B1	NS	NS
ENSBTAG00000003449	2.13014	2.18695	-0.943919	0.0274784	0.214254	kielin cysteine rich BMP regulator [Source:VGNC Symbol;Acc:VGNC:53650]	KCP	NS	NS
ENSBTAG00000011316	0.966065	0.966799	4.75286	0.0274992	0.214295	zinc finger CCCH-type containing 12A [Source:VGNC Symbol;Acc:VGNC:37097]	ZC3H12A	NS	NS
ENSBTAG00000010403	0.814225	0.814574	4.5447	0.0275385	0.214358	FA core complex associated protein 24 [Source:VGNC Symbol;Acc:VGNC:28694]	FAAP24	NS	NS
ENSBTAG00000032777	0.782649	0.782862	5.39181	0.0275283	0.214358	translocase of outer mitochondrial membrane 5 [Source:NCBI gene;Acc:615897]	TOMM5	NS	NS
ENSBTAG00000000163	-1.0057	-1.00572	7.28014	0.0276611	0.215191	DNA damage inducible transcript 4 [Source:VGNC Symbol;Acc:VGNC:27948]	DDIT4	NS	NS
ENSBTAG00000003067	0.823901	0.823933	7.53895	0.0277462	0.21573	proteasome 20S subunit beta 7 [Source:VGNC Symbol;Acc:VGNC:33451]	PSMB7	NS	NS
ENSBTAG00000016813	-0.814644	-0.814671	6.88627	0.0278183	0.215925	SH3 domain containing 19 [Source:VGNC Symbol;Acc:VGNC:34570]	SH3D19	NS	NS
ENSBTAG00000050057	2.24787	2.2989	-0.653258	0.0278128	0.215925			NS	NS
ENSBTAG00000052025	1.19401	1.21238	1.28229	0.0278139	0.215925	ephrin B3 [Source:NCBI gene;Acc:617714]	EFNB3	NS	NS
ENSBTAG00000048759	-1.1774	-1.1863	-0.540356	0.0278647	0.216163			NS	NS
ENSBTAG00000014615	-0.764328	-0.764456	5.22121	0.0280021	0.216909	solute carrier family 26 member 2 [Source:VGNC Symbol;Acc:VGNC:34777]	SLC26A2	NS	NS
ENSBTAG00000014970	0.866933	0.867246	4.2067	0.0280081	0.216909	late endosomal/lysosomal adaptor, MAPK and MTOR activator 5 [Source:VGNC Symbol;Acc:VGNC:55244]	LAMTOR5	NS	NS
ENSBTAG00000050580	1.10578	1.11233	-0.389749	0.0279913	0.216909			NS	NS
ENSBTAG00000005947	0.759047	0.759067	8.2837	0.0281303	0.217699	plasminogen activator, urokinase [Source:VGNC Symbol;Acc:VGNC:32975]	PLAU	NS	NS
ENSBTAG00000019329	-1.34414	-1.36296	-0.683582	0.0281417	0.217699	LYL1 basic helix-loop-helix family member [Source:VGNC Symbol;Acc:VGNC:31097]	LYL1	NS	NS
ENSBTAG00000000042	-1.0416	-1.04165	6.38554	0.0282324	0.218155	pyrroline-5-carboxylate reductase 1 [Source:VGNC Symbol;Acc:VGNC:33586]	PYCR1	NS	NS
ENSBTAG00000051958	-0.857922	-0.858314	4.47935	0.0282191	0.218155	cytochrome b5 domain containing 1 [Source:NCBI gene;Acc:507171]	CYB5D1	NS	NS
ENSBTAG00000015985	-2.02714	-2.05799	-1.23939	0.0282729	0.218345	G protein-coupled receptor 20 [Source:VGNC Symbol;Acc:VGNC:29579]	GPR20	NS	NS
ENSBTAG00000001505	-0.81842	-0.818725	3.96976	0.0284061	0.219251	G protein-coupled receptor kinase 4 [Source:VGNC Symbol;Acc:VGNC:29655]	GRK4	NS	NS
ENSBTAG00000008607	0.751984	0.752246	4.68115	0.0284903	0.219691	AT-rich interaction domain 3A [Source:VGNC Symbol;Acc:VGNC:26126]	ARID3A	NS	NS
ENSBTAG00000051575	1.17076	1.18291	0.292592	0.0284951	0.219691	forkhead box E3 [Source:NCBI gene;Acc:787258]	FOXE3	NS	NS
ENSBTAG00000018172	1.00735	1.00784	3.47096	0.0285428	0.219936	2-oxoglutarate and iron dependent oxygenase domain containing 3 [Source:VGNC Symbol;Acc:VGNC:32410]	OGFOD3	NS	NS
ENSBTAG00000014140	0.776169	0.776254	6.34149	0.0285805	0.220104	ATPase Na+/K+ transporting subunit beta 3 [Source:VGNC Symbol;Acc:VGNC:26287]	ATP1B3	NS	NS
ENSBTAG00000030705	-1.60826	-1.61448	0.475178	0.0286566	0.220566	dishevelled binding antagonist of beta catenin 3 [Source:VGNC Symbol;Acc:VGNC:27869]	DACT3	NS	NS
ENSBTAG00000047301	1.26213	1.27115	0.418435	0.0287107	0.220859			NS	NS
ENSBTAG00000003334	1.02869	1.03238	0.641129	0.0287738	0.220974	ArfGAP with dual PH domains 2 [Source:VGNC Symbol;Acc:VGNC:25634]	ADAP2	NS	NS
ENSBTAG00000008898	2.36545	2.49999	-0.76119	0.0287683	0.220974	gastrulation brain homeobox 2 [Source:VGNC Symbol;Acc:VGNC:29276]	GBX2	NS	NS
ENSBTAG00000017592	0.823739	0.823937	4.78684	0.0287433	0.220974	glycerol-3-phosphate acyltransferase 3 [Source:VGNC Symbol;Acc:VGNC:29513]	GPAT3	NS	NS
ENSBTAG00000012456	1.69309	1.73281	0.0383368	0.0290886	0.223267	HEPACAM family member 2 [Source:VGNC Symbol;Acc:VGNC:29811]	HEPACAM2	NS	NS
ENSBTAG00000004588	-1.15154	-1.15721	0.461201	0.0291778	0.223826	potassium calcium-activated channel subfamily N member 4 [Source:VGNC Symbol;Acc:VGNC:30486]	KCNN4	NS	NS
ENSBTAG00000030523	1.06679	1.07616	0.0214938	0.0292459	0.224099	zona pellucida binding protein 2 [Source:NCBI gene;Acc:514334]	ZPBP2	NS	NS
ENSBTAG00000052194	-0.974163	-0.974788	3.5497	0.0292345	0.224099			NS	NS
ENSBTAG00000021697	-1.13089	-1.13144	3.13709	0.0292771	0.224213	platelet derived growth factor subunit B [Source:VGNC Symbol;Acc:VGNC:32690]	PDGFB	NS	NS
ENSBTAG00000005774	2.20024	2.33039	-0.528202	0.0293892	0.224946	vertebrae development associated [Source:VGNC Symbol;Acc:VGNC:36837]	VRTN	NS	NS
ENSBTAG00000013680	1.54698	1.56438	-0.168686	0.0294563	0.225335	ATPase Na+/K+ transporting subunit beta 2 [Source:VGNC Symbol;Acc:VGNC:26286]	ATP1B2	NS	NS
ENSBTAG00000017393	-0.852461	-0.852526	6.0244	0.0294766	0.225365	L3MBTL histone methyl-lysine binding protein 3 [Source:VGNC Symbol;Acc:VGNC:50640]	L3MBTL3	NS	NS
ENSBTAG00000018342	1.16563	1.167	2.1014	0.0295535	0.225828	tight junction protein 3 [Source:VGNC Symbol;Acc:VGNC:35883]	TJP3	NS	NS
ENSBTAG00000019472	-0.853996	-0.854032	6.76645	0.0296254	0.226251	nuclear receptor subfamily 3 group C member 1 [Source:VGNC Symbol;Acc:VGNC:32243]	NR3C1	NS	NS
ENSBTAG00000047319	-1.16543	-1.16573	4.26287	0.0296827	0.226563			NS	NS
ENSBTAG00000006479	-0.769928	-0.770007	5.58006	0.0297027	0.22659	calpain 7 [Source:VGNC Symbol;Acc:VGNC:26750]	CAPN7	NS	NS
ENSBTAG00000010077	0.757468	0.75751	7.12931	0.029789	0.227123	FA complementation group D2 [Source:VGNC Symbol;Acc:VGNC:28855]	FANCD2	NS	NS
ENSBTAG00000046110	0.918987	0.91968	3.87274	0.0298567	0.227513	cardiotrophin like cytokine factor 1 [Source:VGNC Symbol;Acc:VGNC:56260]	CLCF1	NS	NS
ENSBTAG00000008661	1.73262	1.77268	-1.46675	0.0299603	0.228176	chromosome 15 C11orf52 homolog [Source:VGNC Symbol;Acc:VGNC:52631]	C15H11orf52	NS	NS
ENSBTAG00000004037	-0.736718	-0.736735	7.72268	0.0300057	0.228395	Jun proto-oncogene, AP-1 transcription factor subunit [Source:VGNC Symbol;Acc:VGNC:30386]	JUN	NS	NS
ENSBTAG00000046286	0.912634	0.91281	5.12438	0.0300411	0.228538	cyclin B3 [Source:VGNC Symbol;Acc:VGNC:56522]	CCNB3	NS	NS
ENSBTAG00000048509	1.55778	1.58649	-0.677853	0.0300651	0.228594			NS	NS
ENSBTAG00000005261	1.16883	1.17822	0.128444	0.0301192	0.228829	Fc fragment of IgG binding protein [Source:NCBI gene;Acc:534348]		NS	NS
ENSBTAG00000018513	-0.958572	-0.959035	3.62938	0.0301292	0.228829	four and a half LIM domains 1 [Source:VGNC Symbol;Acc:VGNC:28999]	FHL1	NS	NS
ENSBTAG00000003033	1.01014	1.01045	4.32261	0.0301716	0.228918	growth arrest and DNA damage inducible gamma [Source:VGNC Symbol;Acc:VGNC:29208]	GADD45G	NS	NS
ENSBTAG00000018169	-1.19178	-1.1918	8.36736	0.0301742	0.228918	integrin subunit beta 4 [Source:VGNC Symbol;Acc:VGNC:30329]	ITGB4	NS	NS
ENSBTAG00000001414	2.68156	3.06812	-1.73481	0.03024	0.229291	potassium channel tetramerization domain containing 12 [Source:VGNC Symbol;Acc:VGNC:30502]	KCTD12	NS	NS
ENSBTAG00000006276	-0.861656	-0.861678	7.37777	0.0302692	0.229386	C1q and TNF related 1 [Source:VGNC Symbol;Acc:VGNC:26622]	C1QTNF1	NS	NS
ENSBTAG00000011579	1.64762	1.67452	-1.19673	0.0303453	0.229836	cholinergic receptor muscarinic 1 [Source:VGNC Symbol;Acc:VGNC:27318]	CHRM1	NS	NS
ENSBTAG00000007554	1.78766	1.78928	3.37343	0.0304695	0.23065	interferon alpha inducible protein 6 [Source:VGNC Symbol;Acc:VGNC:30047]	IFI6	NS	NS
ENSBTAG00000001740	1.44167	1.46367	-0.0986804	0.0305502	0.231133	hyaluronan and proteoglycan link protein 3 [Source:VGNC Symbol;Acc:VGNC:29751]	HAPLN3	NS	NS
ENSBTAG00000005937	-2.24176	-2.29668	-1.93309	0.0306335	0.231636	tubulin tyrosine ligase like 9 [Source:VGNC Symbol;Acc:VGNC:36496]	TTLL9	NS	NS
ENSBTAG00000046838	-1.1113	-1.11349	0.818716	0.0306655	0.231751			NS	NS
ENSBTAG00000009210	-0.768712	-0.768887	4.69995	0.0309318	0.233625	zinc finger and BTB domain containing 44 [Source:VGNC Symbol;Acc:VGNC:37083]	ZBTB44	NS	NS
ENSBTAG00000023464	1.18451	1.18972	0.957309	0.0309474	0.233625	ZFP82 zinc finger protein [Source:HGNC Symbol;Acc:HGNC:28682]	ZFP82	NS	NS
ENSBTAG00000011525	1.81158	1.87291	-1.47119	0.0310058	0.23393	solute carrier family 5 member 8 [Source:VGNC Symbol;Acc:VGNC:34911]	SLC5A8	NS	NS
ENSBTAG00000052508	1.67338	1.70912	-0.495577	0.0310218	0.23393	SEM1 26S proteasome complex subunit [Source:NCBI gene;Acc:767981]	SEM1	NS	NS
ENSBTAG00000017222	-1.21186	-1.21714	-0.354144	0.0310663	0.234137	catenin delta 2 [Source:VGNC Symbol;Acc:VGNC:27806]	CTNND2	NS	NS
ENSBTAG00000011823	-0.748711	-0.748722	8.19954	0.0311283	0.234361	calsyntenin 1 [Source:VGNC Symbol;Acc:VGNC:27466]	CLSTN1	NS	NS
ENSBTAG00000045779	0.802685	0.80278	6.14167	0.0311301	0.234361	ubiquitin conjugating enzyme E2 A [Source:VGNC Symbol;Acc:VGNC:36576]	UBE2A	NS	NS
ENSBTAG00000000783	1.0501	1.05826	0.230294	0.0311703	0.234536	transforming growth factor alpha [Source:VGNC Symbol;Acc:VGNC:58421]	TGFA	NS	NS
ENSBTAG00000010191	0.782196	0.782672	3.00208	0.0312664	0.235001	p21 (RAC1) activated kinase 1 [Source:VGNC Symbol;Acc:VGNC:53657]	PAK1	NS	NS
ENSBTAG00000026194	0.893924	0.894409	3.68834	0.0312602	0.235001	archaelysin family metallopeptidase 1 [Source:VGNC Symbol;Acc:VGNC:25877]	AMZ1	NS	NS
ENSBTAG00000009099	-0.74002	-0.74013	5.32978	0.0313379	0.23541	proline rich 14 [Source:VGNC Symbol;Acc:VGNC:33391]	PRR14	NS	NS
ENSBTAG00000047942	1.06955	1.07001	4.49823	0.0314144	0.235857	desumoylating isopeptidase 1 [Source:VGNC Symbol;Acc:VGNC:28014]	DESI1	NS	NS
ENSBTAG00000009654	-1.1586	-1.15979	1.88554	0.031438	0.235905	lysophosphatidic acid receptor 1 [Source:VGNC Symbol;Acc:VGNC:30955]	LPAR1	NS	NS
ENSBTAG00000005766	1.13041	1.1375	0.349547	0.0314791	0.236085	interleukin 4 induced 1 [Source:VGNC Symbol;Acc:VGNC:30162]	IL4I1	NS	NS
ENSBTAG00000004231	-1.40714	-1.40716	7.97063	0.0315346	0.236372	glycoprotein M6A [Source:NCBI gene;Acc:507389]	GPM6A	NS	NS
ENSBTAG00000012215	-1.2511	-1.25232	2.24935	0.0317251	0.237671	copine 7 [Source:VGNC Symbol;Acc:VGNC:27663]	CPNE7	NS	NS
ENSBTAG00000005240	-0.864053	-0.864703	2.66808	0.0318045	0.238136	zinc finger protein 605 [Source:VGNC Symbol;Acc:VGNC:37310]	ZNF605	NS	NS
ENSBTAG00000003794	-2.20435	-2.28061	-1.27978	0.0318602	0.238423	G protein subunit alpha o1 [Source:VGNC Symbol;Acc:VGNC:57047]	GNAO1	NS	NS
ENSBTAG00000052841	0.884063	0.887768	1.84916	0.03189	0.238516	TAFA chemokine like family member 3 [Source:NCBI gene;Acc:510868]		NS	NS
ENSBTAG00000004194	0.790424	0.790501	6.01411	0.0319374	0.238702	ral guanine nucleotide dissociation stimulator [Source:NCBI gene;Acc:513723]	RALGDS	NS	NS
ENSBTAG00000008948	0.974838	0.976843	2.18968	0.0319668	0.238702	purinergic receptor P2X 7 [Source:VGNC Symbol;Acc:VGNC:32522]	P2RX7	NS	NS
ENSBTAG00000031871	1.07825	1.07892	3.55766	0.0319585	0.238702	NFKB activating protein like [Source:VGNC Symbol;Acc:VGNC:54230]	NKAPL	NS	NS
ENSBTAG00000042180	-1.75667	-1.7859	-0.878053	0.0320576	0.23925			NS	NS
ENSBTAG00000016574	-1.0559	-1.05647	3.38301	0.0321981	0.240168	regulator of G protein signaling 11 [Source:VGNC Symbol;Acc:VGNC:33912]	RGS11	NS	NS
ENSBTAG00000032193	2.82484	3.21802	0.403458	0.0324916	0.242226	regenerating family member 4 [Source:VGNC Symbol;Acc:VGNC:55669]	REG4	NS	NS
ENSBTAG00000011889	0.844077	0.844282	5.61246	0.0325535	0.242556	nucleolar complex associated 4 homolog [Source:VGNC Symbol;Acc:VGNC:32148]	NOC4L	NS	NS
ENSBTAG00000048059	0.863945	0.864069	5.92636	0.0326248	0.242956	transmembrane protein 86A [Source:VGNC Symbol;Acc:VGNC:36116]	TMEM86A	NS	NS
ENSBTAG00000025219	1.33381	1.34156	0.44861	0.0326636	0.243113	schlafen family member 12 [Source:NCBI gene;Acc:100848263]		NS	NS
ENSBTAG00000011236	0.937556	0.938021	4.11282	0.0327289	0.243468	syntaxin 11 [Source:VGNC Symbol;Acc:VGNC:35431]	STX11	NS	NS
ENSBTAG00000004650	-0.953328	-0.953826	2.73372	0.0327578	0.243551	zinc finger protein 516 [Source:VGNC Symbol;Acc:VGNC:37294]	ZNF516	NS	NS
ENSBTAG00000053202	1.66497	1.71539	-0.928489	0.0328788	0.244319			NS	NS
ENSBTAG00000005715	-0.903767	-0.903974	4.38608	0.0329543	0.244484	fucose mutarotase [Source:VGNC Symbol;Acc:VGNC:29145]	FUOM	NS	NS
ENSBTAG00000007253	1.2842	1.29033	1.01802	0.03294	0.244484	tetraspanin 33 [Source:VGNC Symbol;Acc:VGNC:36438]	TSPAN33	NS	NS
ENSBTAG00000017451	0.811123	0.811179	6.46154	0.0329233	0.244484	tetraspanin 17 [Source:VGNC Symbol;Acc:VGNC:36432]	TSPAN17	NS	NS
ENSBTAG00000001640	-0.808174	-0.808224	6.01191	0.0330552	0.244528	erythrocyte membrane protein band 4.1 like 1 [Source:VGNC Symbol;Acc:VGNC:28520]	EPB41L1	NS	NS
ENSBTAG00000001824	1.03366	1.03397	4.93473	0.0330433	0.244528	solute carrier family 2 member 6 [Source:VGNC Symbol;Acc:VGNC:34802]	SLC2A6	NS	NS
ENSBTAG00000002782	-0.779123	-0.779165	6.54561	0.0330546	0.244528	zinc finger CCCH-type containing 7B [Source:VGNC Symbol;Acc:VGNC:37109]	ZC3H7B	NS	NS
ENSBTAG00000006193	0.982248	0.983058	3.59157	0.033036	0.244528	interleukin 1 receptor associated kinase 2 [Source:VGNC Symbol;Acc:VGNC:30266]	IRAK2	NS	NS
ENSBTAG00000009902	-0.813241	-0.813282	6.53905	0.0330669	0.244528	aldo-keto reductase family 1, member B1 (aldose reductase) [Source:NCBI gene;Acc:317748]	AKR1B1	NS	NS
ENSBTAG00000015519	0.787724	0.787853	5.87902	0.0330247	0.244528	G elongation factor mitochondrial 2 [Source:VGNC Symbol;Acc:VGNC:29328]	GFM2	NS	NS
ENSBTAG00000023289	-1.01351	-1.01471	2.0415	0.0330922	0.244583	solute carrier family 26 member 10 [Source:NCBI gene;Acc:506076]	SLC26A10	NS	NS
ENSBTAG00000022583	1.05953	1.0623	0.963338	0.0331303	0.244603	SHC adaptor protein 4 [Source:NCBI gene;Acc:524734]	SHC4	NS	NS
ENSBTAG00000023907	-1.51519	-1.51527	6.21432	0.0331234	0.244603	collagen type XVIII alpha 1 chain [Source:VGNC Symbol;Acc:VGNC:27559]	COL18A1	NS	NS
ENSBTAG00000015164	1.29156	1.30316	-0.0630166	0.0331783	0.244825	solute carrier family 27 member 5 [Source:VGNC Symbol;Acc:VGNC:34789]	SLC27A5	NS	NS
ENSBTAG00000002317	-1.39852	-1.3986	6.49836	0.033249	0.245175	pleiotrophin [Source:VGNC Symbol;Acc:VGNC:33521]	PTN	NS	NS
ENSBTAG00000011810	-0.976982	-0.977001	7.68017	0.0332791	0.245175	angiopoietin like 2 [Source:VGNC Symbol;Acc:VGNC:25891]	ANGPTL2	NS	NS
ENSBTAG00000021272	-0.978856	-0.981009	0.566706	0.0332748	0.245175	ATP binding cassette subfamily G member 1 [Source:VGNC Symbol;Acc:VGNC:25483]	ABCG1	NS	NS
ENSBTAG00000048842	1.20757	1.21216	1.17534	0.0333996	0.245931			NS	NS
ENSBTAG00000023182	-1.01157	-1.01382	0.863889	0.0335776	0.247099	WNK lysine deficient protein kinase 3 [Source:VGNC Symbol;Acc:VGNC:36951]	WNK3	NS	NS
ENSBTAG00000038442	0.988421	0.993015	0.685694	0.0335941	0.247099	WD repeat domain 87 [Source:VGNC Symbol;Acc:VGNC:52260]	WDR87	NS	NS
ENSBTAG00000018238	-1.02664	-1.02672	6.10516	0.0336491	0.247348	ankyrin repeat and BTB domain containing 1 [Source:VGNC Symbol;Acc:VGNC:25515]	ABTB1	NS	NS
ENSBTAG00000018517	0.883347	0.883599	4.19768	0.0336639	0.247348	very low density lipoprotein receptor [Source:VGNC Symbol;Acc:VGNC:36803]	VLDLR	NS	NS
ENSBTAG00000009076	-0.969911	-0.970645	2.25659	0.0337057	0.247523	adducin 2 [Source:VGNC Symbol;Acc:VGNC:25654]	ADD2	NS	NS
ENSBTAG00000045504	-1.417	-1.4473	-1.04944	0.0339579	0.2492			NS	NS
ENSBTAG00000052295	-0.927862	-0.928476	3.22791	0.0339703	0.2492			NS	NS
ENSBTAG00000054077	1.72549	1.77653	-1.22203	0.0340867	0.249921	transmembrane protein 262 [Source:NCBI gene;Acc:788530]	TMEM262	NS	NS
ENSBTAG00000000625	-0.973419	-0.973511	5.47057	0.0342666	0.251106	SMAD family member 6 [Source:VGNC Symbol;Acc:VGNC:34979]	SMAD6	NS	NS
ENSBTAG00000016546	0.940981	0.941147	5.25896	0.0343569	0.2515	poly(ADP-ribose) polymerase family member 12 [Source:NCBI gene;Acc:513185]	PARP12	NS	NS
ENSBTAG00000020878	-0.830527	-0.830709	4.70808	0.0343455	0.2515	cyclin D binding myb like transcription factor 1 [Source:VGNC Symbol;Acc:VGNC:28116]	DMTF1	NS	NS
ENSBTAG00000014453	0.789194	0.789241	6.96253	0.0344881	0.252326	polo like kinase 1 [Source:VGNC Symbol;Acc:VGNC:33033]	PLK1	NS	NS
ENSBTAG00000021466	-1.37503	-1.37503	11.5587	0.0345464	0.252619	collagen type III alpha 1 chain [Source:VGNC Symbol;Acc:VGNC:27565]	COL3A1	NS	NS
ENSBTAG00000001874	1.39723	1.41535	-0.856611	0.034667	0.252956	dedicator of cytokinesis 3 [Source:VGNC Symbol;Acc:VGNC:50146]	DOCK3	NS	NS
ENSBTAG00000011121	1.4737	1.48884	-0.425135	0.0346568	0.252956	chloride voltage-gated channel 4 [Source:VGNC Symbol;Acc:VGNC:27398]	CLCN4	NS	NS
ENSBTAG00000021746	-0.827056	-0.827072	8.19825	0.0346434	0.252956	annexin A5 [Source:VGNC Symbol;Acc:VGNC:25967]	ANXA5	NS	NS
ENSBTAG00000031669	-0.901606	-0.902589	1.64731	0.0346845	0.252956	catenin alpha 2 [Source:NCBI gene;Acc:527492]	CTNNA2	NS	NS
ENSBTAG00000044195	-1.4728	-1.48501	-0.829388	0.0346134	0.252956	sidekick cell adhesion molecule 2 [Source:VGNC Symbol;Acc:VGNC:34394]	SDK2	NS	NS
ENSBTAG00000022028	-1.12779	-1.12978	1.3871	0.0347467	0.253276	derlin 3 [Source:VGNC Symbol;Acc:VGNC:28012]	DERL3	NS	NS
ENSBTAG00000023788	-1.34019	-1.34166	1.81803	0.0348126	0.253621	exonuclease 3'-5' domain containing 3 [Source:VGNC Symbol;Acc:VGNC:28641]	EXD3	NS	NS
ENSBTAG00000052744	0.848783	0.849213	3.88226	0.0349037	0.25415	chromosome 18 C16orf74 homolog [Source:NCBI gene;Acc:613483]		NS	NS
ENSBTAG00000019218	0.848577	0.848642	6.29896	0.0349331	0.25423	ATPase H+ transporting V0 subunit a1 [Source:VGNC Symbol;Acc:VGNC:26307]	ATP6V0A1	NS	NS
ENSBTAG00000002488	-2.92815	-3.06604	-0.999264	0.0350542	0.254889	lactate dehydrogenase C [Source:VGNC Symbol;Acc:VGNC:56270]	LDHC	NS	NS
ENSBTAG00000046346	-0.985564	-0.985617	6.30425	0.0350607	0.254889	phosphofurin acidic cluster sorting protein 2 [Source:VGNC Symbol;Acc:VGNC:53946]	PACS2	NS	NS
ENSBTAG00000005021	-1.16702	-1.16704	7.24705	0.0350931	0.254969	semaphorin 5A [Source:VGNC Symbol;Acc:VGNC:34439]	SEMA5A	NS	NS
ENSBTAG00000053742	1.09027	1.10217	-0.239842	0.0351087	0.254969			NS	NS
ENSBTAG00000042758	-0.997543	-1.00162	0.931475	0.0351715	0.25529	Small nucleolar RNA SNORD29 [Source:RFAM;Acc:RF00070]	SNORD29	NS	NS
ENSBTAG00000025450	-1.02994	-1.02996	7.4594	0.035216	0.255478	spectrin repeat containing nuclear envelope protein 2 [Source:VGNC Symbol;Acc:VGNC:35521]	SYNE2	NS	NS
ENSBTAG00000047129	-1.03718	-1.04269	0.426914	0.0352546	0.255624	UDP-GlcNAc:betaGal beta-1,3-N-acetylglucosaminyltransferase 6 [Source:VGNC Symbol;Acc:VGNC:26382]	B3GNT6	NS	NS
ENSBTAG00000002910	-0.949795	-0.95011	3.89624	0.0353268	0.255744	enoyl-CoA hydratase domain containing 2 [Source:VGNC Symbol;Acc:VGNC:55168]	ECHDC2	NS	NS
ENSBTAG00000009475	-1.25381	-1.25388	6.07249	0.035327	0.255744	plexin domain containing 2 [Source:VGNC Symbol;Acc:VGNC:33058]	PLXDC2	NS	NS
ENSBTAG00000013093	-0.879308	-0.87935	6.6952	0.0353241	0.255744	aldehyde dehydrogenase 3 family member B1 [Source:VGNC Symbol;Acc:VGNC:56255]	ALDH3B1	NS	NS
ENSBTAG00000000658	-1.00808	-1.01136	0.897759	0.0354808	0.256001	WD repeat domain 97 [Source:VGNC Symbol;Acc:VGNC:53884]	WDR97	NS	NS
ENSBTAG00000006927	0.826802	0.826824	8.42827	0.0354564	0.256001	ATP binding cassette subfamily F member 1 [Source:VGNC Symbol;Acc:VGNC:25480]	ABCF1	NS	NS
ENSBTAG00000008993	-1.20362	-1.2121	-0.162042	0.0354547	0.256001	integrator complex subunit 6-like [Source:NCBI gene;Acc:540312]	INTS6L	NS	NS
ENSBTAG00000013918	-1.08321	-1.08598	0.326909	0.0353859	0.256001	adhesion G protein-coupled receptor L3 [Source:VGNC Symbol;Acc:VGNC:53686]	ADGRL3	NS	NS
ENSBTAG00000018125	1.25912	1.26585	0.415581	0.0355113	0.256001	kinesin family member 5C [Source:VGNC Symbol;Acc:VGNC:30607]	KIF5C	NS	NS
ENSBTAG00000044077	1.01298	1.01526	2.01692	0.035498	0.256001	RNA polymerase III subunit G [Source:VGNC Symbol;Acc:VGNC:33151]	POLR3G	NS	NS
ENSBTAG00000054149	1.28034	1.2918	-0.398797	0.0354371	0.256001	zinc finger and SCAN domain containing 30 [Source:NCBI gene;Acc:539119]	ZSCAN30	NS	NS
ENSBTAG00000054750	-1.01995	-1.02069	2.23781	0.0354399	0.256001			NS	NS
ENSBTAG00000054678	-0.931367	-0.931805	3.53321	0.0355916	0.256446			NS	NS
ENSBTAG00000008175	-0.969038	-0.971513	1.08537	0.0356524	0.256749	zinc finger protein 713 [Source:VGNC Symbol;Acc:VGNC:37338]	ZNF713	NS	NS
ENSBTAG00000052665	0.934663	0.936165	3.88975	0.0356803	0.256816	cytochrome P450, subfamily IIIA, polypeptide 4 [Source:NCBI gene;Acc:507988]	CYP3A4	NS	NS
ENSBTAG00000025246	2.17642	2.25554	-0.663528	0.0357107	0.2569	Zic family member 2 [Source:VGNC Symbol;Acc:VGNC:37185]	ZIC2	NS	NS
ENSBTAG00000010029	1.03013	1.03316	0.397341	0.03575	0.257049	ELKS/RAB6-interacting/CAST family member 2 [Source:VGNC Symbol;Acc:VGNC:28567]	ERC2	NS	NS
ENSBTAG00000010195	0.970341	0.970579	4.9039	0.036144	0.259746	protein kinase N3 [Source:VGNC Symbol;Acc:VGNC:32947]	PKN3	NS	NS
ENSBTAG00000010003	1.6309	1.64791	0.173608	0.0362595	0.26044	T cell leukemia homeobox 3 [Source:NCBI gene;Acc:618473]	TLX3	NS	NS
ENSBTAG00000016821	-1.19062	-1.19762	0.513771	0.0362987	0.260585	sorting nexin 22 [Source:VGNC Symbol;Acc:VGNC:35102]	SNX22	NS	NS
ENSBTAG00000003833	0.923293	0.927648	0.947818	0.0363854	0.261072	solute carrier family 35 member G2 [Source:VGNC Symbol;Acc:VGNC:34837]	SLC35G2	NS	NS
ENSBTAG00000008077	-0.848628	-0.848938	3.80795	0.0364328	0.261153	solute carrier family 37 member 4 [Source:VGNC Symbol;Acc:VGNC:34845]	SLC37A4	NS	NS
ENSBTAG00000023797	2.42849	2.62837	0.344599	0.0364347	0.261153	PR/SET domain 12 [Source:VGNC Symbol;Acc:VGNC:33290]	PRDM12	NS	NS
ENSBTAG00000003569	-0.844162	-0.844193	6.94323	0.0364909	0.26142	DAZ interacting zinc finger protein 1 [Source:VGNC Symbol;Acc:VGNC:28284]	DZIP1	NS	NS
ENSBTAG00000007429	1.022	1.0235	2.03896	0.0365479	0.261692	sphingolipid transporter 2 [Source:NCBI gene;Acc:613889]	SPNS2	NS	NS
ENSBTAG00000005464	-0.816087	-0.816115	7.00491	0.0365884	0.26171	adenylate cyclase 6 [Source:VGNC Symbol;Acc:VGNC:25647]	ADCY6	NS	NS
ENSBTAG00000052504	0.921929	0.923546	2.69008	0.0365876	0.26171	Kruppel like factor 2 [Source:NCBI gene;Acc:520939]	KLF2	NS	NS
ENSBTAG00000049835	-0.958988	-0.961126	1.34401	0.0366285	0.261861			NS	NS
ENSBTAG00000011623	0.902953	0.903012	7.22103	0.036766	0.262571	vacuole membrane protein 1 [Source:VGNC Symbol;Acc:VGNC:36806]	VMP1	NS	NS
ENSBTAG00000013076	0.801211	0.801253	7.13985	0.0367551	0.262571	sorting nexin 19 [Source:VGNC Symbol;Acc:VGNC:35099]	SNX19	NS	NS
ENSBTAG00000033563	0.986983	0.992778	0.547144	0.0369492	0.263742	zinc finger protein 529 [Source:HGNC Symbol;Acc:HGNC:29328]	ZNF529	NS	NS
ENSBTAG00000047461	-1.19209	-1.19636	0.254963	0.0370114	0.264049			NS	NS
ENSBTAG00000017348	1.23255	1.24168	0.234668	0.0370379	0.264101	fibroblast growth factor 5 [Source:VGNC Symbol;Acc:VGNC:28980]	FGF5	NS	NS
ENSBTAG00000038979	-0.819956	-0.820074	5.31862	0.0370594	0.264118	transmembrane protein 167B [Source:VGNC Symbol;Acc:VGNC:35992]	TMEM167B	NS	NS
ENSBTAG00000011389	0.895995	0.896268	4.24492	0.0371041	0.264162	transmembrane protein 104 [Source:VGNC Symbol;Acc:VGNC:55876]	TMEM104	NS	NS
ENSBTAG00000026384	-0.881853	-0.883577	1.11932	0.0370886	0.264162	zygote arrest 1 like [Source:NCBI gene;Acc:616037]	ZAR1L	NS	NS
ENSBTAG00000054059	1.02411	1.02886	0.525153	0.0371458	0.264323	MYCL proto-oncogene, bHLH transcription factor [Source:NCBI gene;Acc:540350]	MYCL	NS	NS
ENSBTAG00000020590	-0.884715	-0.884851	4.66867	0.0373741	0.26581	frizzled class receptor 2 [Source:VGNC Symbol;Acc:VGNC:29167]	FZD2	NS	NS
ENSBTAG00000012135	0.785359	0.78552	5.48941	0.0374006	0.265861	La ribonucleoprotein 1B [Source:VGNC Symbol;Acc:VGNC:30791]	LARP1B	NS	NS
ENSBTAG00000044017	-0.783534	-0.783619	5.36711	0.0374716	0.266105	methionine sulfoxide reductase B3 [Source:VGNC Symbol;Acc:VGNC:54457]	MSRB3	NS	NS
ENSBTAG00000055120	-1.0039	-1.00493	1.68515	0.0374735	0.266105	oligophrenin 1 [Source:NCBI gene;Acc:525644]	OPHN1	NS	NS
ENSBTAG00000032372	0.799024	0.799198	5.75204	0.0375839	0.266751	histone H3 associated protein kinase [Source:VGNC Symbol;Acc:VGNC:55834]	HASPIN	NS	NS
ENSBTAG00000004190	-0.763547	-0.763556	8.87697	0.0378212	0.26747	Rho GTPase activating protein 29 [Source:VGNC Symbol;Acc:VGNC:26087]	ARHGAP29	NS	NS
ENSBTAG00000010432	0.80036	0.800526	5.36784	0.0377253	0.26747	eukaryotic translation initiation factor 2D [Source:VGNC Symbol;Acc:VGNC:28389]	EIF2D	NS	NS
ENSBTAG00000016937	-0.820557	-0.820658	5.57758	0.0377381	0.26747	chromosome 7 C19orf67 homolog [Source:VGNC Symbol;Acc:VGNC:54413]	C7H19orf67	NS	NS
ENSBTAG00000019864	-1.04422	-1.04527	2.71155	0.0377682	0.26747	mitogen-activated protein kinase 15 [Source:VGNC Symbol;Acc:VGNC:31217]	MAPK15	NS	NS
ENSBTAG00000020067	0.846766	0.846855	5.73603	0.0377635	0.26747	LLGL scribble cell polarity complex component 2 [Source:VGNC Symbol;Acc:VGNC:30916]	LLGL2	NS	NS
ENSBTAG00000022067	1.0073	1.00858	3.24035	0.0378094	0.26747	family with sequence similarity 216 member A [Source:VGNC Symbol;Acc:VGNC:28795]	FAM216A	NS	NS
ENSBTAG00000047538	2.94816	3.0937	-0.741724	0.0377844	0.26747	RIMS binding protein 3B [Source:NCBI gene;Acc:528977]		NS	NS
ENSBTAG00000003432	-1.71917	-1.74781	-0.214322	0.0378659	0.267563	zonadhesin [Source:NCBI gene;Acc:530271]	ZAN	NS	NS
ENSBTAG00000013662	-0.902276	-0.902297	7.28188	0.0378733	0.267563	collagen type VIII alpha 1 chain [Source:VGNC Symbol;Acc:VGNC:27574]	COL8A1	NS	NS
ENSBTAG00000000923	-0.902486	-0.902639	5.80716	0.0379676	0.268057	homeobox C13 [Source:VGNC Symbol;Acc:VGNC:29924]	HOXC13	NS	NS
ENSBTAG00000032031	-0.936038	-0.936562	3.44219	0.0379822	0.268057	zinc finger and BTB domain containing 12 [Source:VGNC Symbol;Acc:VGNC:37060]	ZBTB12	NS	NS
ENSBTAG00000012595	0.923625	0.924212	4.21919	0.0380273	0.2681	reactive intermediate imine deaminase A homolog [Source:VGNC Symbol;Acc:VGNC:33964]	RIDA	NS	NS
ENSBTAG00000033319	-0.941408	-0.942014	3.68589	0.038021	0.2681	CD200 molecule [Source:VGNC Symbol;Acc:VGNC:27010]	CD200	NS	NS
ENSBTAG00000017122	-1.10275	-1.10275	9.35929	0.0381883	0.269097	heparan sulfate proteoglycan 2 [Source:VGNC Symbol;Acc:VGNC:29988]	HSPG2	NS	NS
ENSBTAG00000006747	-0.847213	-0.847238	7.18019	0.0383329	0.269978	latent transforming growth factor beta binding protein 3 [Source:VGNC Symbol;Acc:VGNC:31073]	LTBP3	NS	NS
ENSBTAG00000022158	-1.77064	-1.77866	0.206382	0.0383635	0.270055	troponin T3, fast skeletal type [Source:VGNC Symbol;Acc:VGNC:36196]	TNNT3	NS	NS
ENSBTAG00000016124	-1.24697	-1.25101	0.705571	0.0384126	0.270263	protein kinase C and casein kinase substrate in neurons 1 [Source:VGNC Symbol;Acc:VGNC:32542]	PACSIN1	NS	NS
ENSBTAG00000048678	-1.25163	-1.26157	0.422648	0.0384648	0.270492			NS	NS
ENSBTAG00000002580	0.953458	0.954227	2.50338	0.0385658	0.270632	myosin heavy chain 14 [Source:VGNC Symbol;Acc:VGNC:31796]	MYH14	NS	NS
ENSBTAG00000002843	0.866283	0.867444	2.46436	0.0385547	0.270632	acyl-CoA thioesterase 4 [Source:NCBI gene;Acc:511431]	ACOT4	NS	NS
ENSBTAG00000004464	0.820184	0.820484	4.4449	0.0385831	0.270632	homologous recombincation factor with OB-fold [Source:VGNC Symbol;Acc:VGNC:52654]	HROB	NS	NS
ENSBTAG00000012944	0.933553	0.933921	3.83014	0.0385169	0.270632	ubiquitin specific peptidase 35 [Source:VGNC Symbol;Acc:VGNC:36725]	USP35	NS	NS
ENSBTAG00000018425	0.797498	0.79754	7.33546	0.0385376	0.270632	proteasome 26S subunit, non-ATPase 7 [Source:VGNC Symbol;Acc:VGNC:33471]	PSMD7	NS	NS
ENSBTAG00000053433	1.57431	1.60864	-0.49246	0.0386212	0.270762	MHC class I polypeptide-related sequence B-like [Source:NCBI gene;Acc:112443864]		NS	NS
ENSBTAG00000003711	-0.839795	-0.839808	8.55339	0.0387227	0.271197	endothelial PAS domain protein 1 [Source:VGNC Symbol;Acc:VGNC:28518]	EPAS1	NS	NS
ENSBTAG00000008054	0.799436	0.799564	5.82091	0.0387155	0.271197	zinc finger protein 706 [Source:VGNC Symbol;Acc:VGNC:37336]	ZNF706	NS	NS
ENSBTAG00000000653	1.37916	1.39696	-1.18283	0.0388295	0.271806	protein phosphatase 1 regulatory subunit 16B [Source:VGNC Symbol;Acc:VGNC:33231]	PPP1R16B	NS	NS
ENSBTAG00000015563	0.76232	0.76259	4.7256	0.0388689	0.271944	phosphodiesterase 12 [Source:VGNC Symbol;Acc:VGNC:32670]	PDE12	NS	NS
ENSBTAG00000002706	-0.877906	-0.878329	3.28602	0.0389126	0.272111	glutathione S-transferase zeta 1 [Source:VGNC Symbol;Acc:VGNC:29688]	GSTZ1	NS	NS
ENSBTAG00000006132	0.788922	0.789021	5.73043	0.0389759	0.272416	DENN domain containing 3 [Source:VGNC Symbol;Acc:VGNC:27998]	DENND3	NS	NS
ENSBTAG00000007644	-0.800296	-0.800688	2.69982	0.0390207	0.27259	G protein subunit gamma 7 [Source:VGNC Symbol;Acc:VGNC:29468]	GNG7	NS	NS
ENSBTAG00000011063	-0.919211	-0.920433	1.62038	0.0390838	0.272893	cathepsin O [Source:VGNC Symbol;Acc:VGNC:53898]	CTSO	NS	NS
ENSBTAG00000034222	0.786693	0.786828	5.53143	0.0392144	0.273665	calcium binding protein 39 like [Source:VGNC Symbol;Acc:VGNC:26662]	CAB39L	NS	NS
ENSBTAG00000008934	0.747005	0.747032	7.57462	0.0392887	0.274045	extra spindle pole bodies like 1, separase [Source:VGNC Symbol;Acc:VGNC:28603]	ESPL1	NS	NS
ENSBTAG00000009223	1.10065	1.10483	1.25302	0.0393313	0.274203	stratifin [Source:VGNC Symbol;Acc:VGNC:34517]	SFN	NS	NS
ENSBTAG00000000616	-0.800523	-0.800942	3.22434	0.0393949	0.27423	G protein-coupled receptor 161 [Source:VGNC Symbol;Acc:VGNC:29566]	GPR161	NS	NS
ENSBTAG00000010939	1.44503	1.4777	-0.806625	0.0393653	0.27423	chromosome X CXorf58 homolog [Source:VGNC Symbol;Acc:VGNC:52761]	CXHXorf58	NS	NS
ENSBTAG00000015618	-1.00612	-1.0063	6.14975	0.0393923	0.27423	growth differentiation factor 15 [Source:VGNC Symbol;Acc:VGNC:29301]	GDF15	NS	NS
ENSBTAG00000014284	1.72752	1.7578	-0.920924	0.0394666	0.27459	alpha kinase 2 [Source:VGNC Symbol;Acc:VGNC:25848]	ALPK2	NS	NS
ENSBTAG00000011857	0.787304	0.787581	3.58255	0.0397141	0.276173	protein phosphatase, Mg2+/Mn2+ dependent 1H [Source:VGNC Symbol;Acc:VGNC:33214]	PPM1H	NS	NS
ENSBTAG00000002059	-0.811827	-0.812051	4.03239	0.0397507	0.276288	minichromosome maintenance 9 homologous recombination repair factor [Source:VGNC Symbol;Acc:VGNC:31315]	MCM9	NS	NS
ENSBTAG00000044197	-1.63979	-1.6494	0.246978	0.0398688	0.276969	EDAR associated death domain [Source:VGNC Symbol;Acc:VGNC:28319]	EDARADD	NS	NS
ENSBTAG00000009517	0.784244	0.784269	7.84974	0.0399205	0.277188	diazepam binding inhibitor, acyl-CoA binding protein [Source:VGNC Symbol;Acc:VGNC:27889]	DBI	NS	NS
ENSBTAG00000016352	-0.953885	-0.954233	3.6907	0.0400203	0.27774	syntaxin 10 [Source:VGNC Symbol;Acc:VGNC:35430]	STX10	NS	NS
ENSBTAG00000050086	1.00042	1.00697	0.43466	0.040076	0.277987			NS	NS
ENSBTAG00000013326	0.913251	0.914172	2.6421	0.0401919	0.278598	anaphase promoting complex subunit 10 [Source:VGNC Symbol;Acc:VGNC:25880]	ANAPC10	NS	NS
ENSBTAG00000046755	-1.40424	-1.41165	-0.482362	0.0402046	0.278598			NS	NS
ENSBTAG00000011562	-1.1632	-1.16407	2.52299	0.0402367	0.278631	serine/threonine kinase 32C [Source:VGNC Symbol;Acc:VGNC:35395]	STK32C	NS	NS
ENSBTAG00000027173	0.806244	0.806302	7.04413	0.0402498	0.278631	calcineurin like EF-hand protein 1 [Source:VGNC Symbol;Acc:VGNC:27310]	CHP1	NS	NS
ENSBTAG00000002704	0.858414	0.858613	4.64852	0.0403842	0.27942	protein O-mannosyltransferase 2 [Source:VGNC Symbol;Acc:VGNC:33159]	POMT2	NS	NS
ENSBTAG00000013735	0.823877	0.823972	5.98715	0.0404116	0.279469	tubulin folding cofactor E [Source:VGNC Symbol;Acc:VGNC:35653]	TBCE	NS	NS
ENSBTAG00000012931	1.18852	1.19204	4.10059	0.040539	0.28021	phospholamban [Source:VGNC Symbol;Acc:VGNC:33038]	PLN	NS	NS
ENSBTAG00000007245	-0.798722	-0.798791	5.73964	0.0406285	0.280687	intraflagellar transport 140 [Source:VGNC Symbol;Acc:VGNC:30065]	IFT140	NS	NS
ENSBTAG00000005812	-0.935359	-0.935477	5.14032	0.0406864	0.28082	tumor protein p73 [Source:VGNC Symbol;Acc:VGNC:36241]	TP73	NS	NS
ENSBTAG00000048345	-0.796355	-0.79672	3.43727	0.0406885	0.28082			NS	NS
ENSBTAG00000043168	1.32079	1.33326	-0.24666	0.0407454	0.281072			NS	NS
ENSBTAG00000018861	-1.2009	-1.20771	-0.0696935	0.0407751	0.281136	chromosome 5 C12orf56 homolog [Source:VGNC Symbol;Acc:VGNC:49163]	C5H12orf56	NS	NS
ENSBTAG00000001059	-0.827605	-0.827693	5.95077	0.0408506	0.281362	isocitrate dehydrogenase (NAD(+)) 3 non-catalytic subunit gamma [Source:VGNC Symbol;Acc:VGNC:54635]	IDH3G	NS	NS
ENSBTAG00000014920	-1.3573	-1.35928	1.63859	0.0408693	0.281362	semaphorin 3E [Source:VGNC Symbol;Acc:VGNC:34430]	SEMA3E	NS	NS
[truncated: 11,764 more rows]

## Sheet: CL vs. CTRL
Table S3. Differential expression analysis. The table reports the EdgeR glmTREAT output for the tests performed (“C vs CTRL”; “CL vs CTRL”; “C+A vs AFB1”; “CL+A vs A”). Ensembl gene description, gene name, log2 fold change (logFC), mean log count per millions (logCPM), nominal p-value and false discovery rate (FDR) are reported for all the genes evaluated. The transcriptional changes (i.e. upregu…
Gene	logFC	unshrunk.logFC	logCPM	PValue	FDR	Gene description	Gene name	Gene expression pattern in CL treatment	Gene expression pattern in C treatment
ENSBTAG00000009430	-3.34588	-3.34953	2.19633	7.40995e-10	7.30088e-06	myosin VIIA and Rab interacting protein [Source:VGNC Symbol;Acc:VGNC:31846]	MYRIP	DOWN	DOWN
ENSBTAG00000013462	3.55935	3.56093	5.70548	1.06102e-09	7.30088e-06	L1 cell adhesion molecule [Source:VGNC Symbol;Acc:VGNC:30760]	L1CAM	UP	UP
ENSBTAG00000005034	1.92277	1.92296	6.34928	4.31606e-09	1.76882e-05	calpain 5 [Source:VGNC Symbol;Acc:VGNC:26748]	CAPN5	UP	UP
ENSBTAG00000018189	3.14696	3.14742	7.21734	5.14118e-09	1.76882e-05	cystatin B (stefin B) [Source:NCBI gene;Acc:514170]	CSTB	UP	UP
ENSBTAG00000007732	2.10776	2.1083	5.90145	1.02579e-08	2.82337e-05	cAMP regulated phosphoprotein 21 [Source:VGNC Symbol;Acc:VGNC:58588]	ARPP21	UP	UP
ENSBTAG00000034529	3.01053	3.01081	8.23456	3.79249e-08	8.69871e-05	high mobility group AT-hook 1 [Source:VGNC Symbol;Acc:VGNC:29874]	HMGA1	UP	UP
ENSBTAG00000009997	1.76375	1.76396	6.32003	4.47458e-08	8.79703e-05	anoctamin 1 [Source:VGNC Symbol;Acc:VGNC:50077]	ANO1	UP	UP
ENSBTAG00000018650	-2.55505	-2.55798	1.81829	5.15193e-08	8.8626e-05	hepatic and glial cell adhesion molecule [Source:VGNC Symbol;Acc:VGNC:29810]	HEPACAM	DOWN	DOWN
ENSBTAG00000053661	3.5168	3.53514	1.97153	6.09377e-08	9.31805e-05			UP	UP
ENSBTAG00000048916	2.15008	2.15053	6.18653	6.96459e-08	9.58467e-05	lipase G, endothelial type [Source:NCBI gene;Acc:509808]	LIPG	UP	UP
ENSBTAG00000001099	2.16358	2.16836	2.45188	1.26449e-07	0.000158199	PILR alpha associated neural protein [Source:VGNC Symbol;Acc:VGNC:32855]	PIANP	UP	UP
ENSBTAG00000055045	4.16427	4.17408	3.58345	2.14435e-07	0.000245921	heat shock protein family B (small) member 7 [Source:NCBI gene;Acc:512251]	HSPB7	UP	UP
ENSBTAG00000020747	1.52237	1.52312	3.96004	3.00758e-07	0.000318387	argininosuccinate synthase 1 [Source:VGNC Symbol;Acc:VGNC:26224]	ASS1	UP	UP
ENSBTAG00000011274	2.745	2.74886	3.81521	4.17177e-07	0.000410085	enolase 2 [Source:VGNC Symbol;Acc:VGNC:28497]	ENO2	UP	UP
ENSBTAG00000001517	2.06812	2.06883	5.28616	4.50906e-07	0.000413691	keratin 18 [Source:VGNC Symbol;Acc:VGNC:30719]	KRT18	UP	UP
ENSBTAG00000006039	3.89016	3.90892	2.36031	6.57991e-07	0.000565954	Rho GDP dissociation inhibitor beta [Source:VGNC Symbol;Acc:VGNC:26102]	ARHGDIB	UP	UP
ENSBTAG00000003313	3.00495	3.01806	2.30891	8.03091e-07	0.000581692	TNF receptor superfamily member 9 [Source:VGNC Symbol;Acc:VGNC:36171]	TNFRSF9	UP	UP
ENSBTAG00000014806	1.70907	1.71012	3.69061	7.67225e-07	0.000581692	ATPase sarcoplasmic/endoplasmic reticulum Ca2+ transporting 3 [Source:VGNC Symbol;Acc:VGNC:26292]	ATP2A3	UP	UP
ENSBTAG00000033423	2.15257	2.16019	1.94734	7.53876e-07	0.000581692	ephrin A3 [Source:NCBI gene;Acc:540776]	EFNA3	UP	UP
ENSBTAG00000012004	-1.58866	-1.5891	4.53931	9.03141e-07	0.000621452	transforming growth factor beta 3 [Source:VGNC Symbol;Acc:VGNC:35803]	TGFB3	DOWN	DOWN
ENSBTAG00000006769	2.05938	2.06093	4.10059	9.79276e-07	0.000629035	hydroxy-delta-5-steroid dehydrogenase, 3 beta- and steroid delta-isomerase 1 [Source:NCBI gene;Acc:281824]	HSD3B1	UP	UP
ENSBTAG00000012314	1.68432	1.68436	8.87098	1.00558e-06	0.000629035	low density lipoprotein receptor [Source:VGNC Symbol;Acc:VGNC:55214]	LDLR	UP	UP
ENSBTAG00000002138	-3.85227	-3.864	1.0071	1.43706e-06	0.000685455	peptidyl arginine deiminase 1 [Source:VGNC Symbol;Acc:VGNC:32545]	PADI1	DOWN	DOWN
ENSBTAG00000002982	-2.39782	-2.39937	2.44014	1.39593e-06	0.000685455	PITPNM family member 3 [Source:VGNC Symbol;Acc:VGNC:52807]	PITPNM3	DOWN	DOWN
ENSBTAG00000006579	-1.88892	-1.88919	4.70809	1.51125e-06	0.000685455	prolyl 4-hydroxylase subunit alpha 3 [Source:VGNC Symbol;Acc:VGNC:32537]	P4HA3	DOWN	DOWN
ENSBTAG00000006631	1.9578	1.95999	2.90058	1.57403e-06	0.000685455	GLI family zinc finger 1 [Source:VGNC Symbol;Acc:VGNC:29399]	GLI1	UP	UP
ENSBTAG00000009868	2.49912	2.50053	5.1181	1.52398e-06	0.000685455	VGF nerve growth factor inducible [Source:VGNC Symbol;Acc:VGNC:36790]	VGF	UP	UP
ENSBTAG00000012963	2.42414	2.42719	2.90565	1.64366e-06	0.000685455	villin like [Source:VGNC Symbol;Acc:VGNC:36795]	VILL	UP	UP
ENSBTAG00000015505	1.71061	1.71074	6.46507	1.632e-06	0.000685455	fatty acid desaturase 2 [Source:VGNC Symbol;Acc:VGNC:28702]	FADS2	UP	UP
ENSBTAG00000016819	2.07809	2.07885	5.56661	1.521e-06	0.000685455	fatty acid binding protein 3 [Source:VGNC Symbol;Acc:VGNC:28697]	FABP3	UP	UP
ENSBTAG00000019322	6.61994	1.44269e+08	-1.16744	1.41026e-06	0.000685455	hyaluronan binding protein 2 [Source:VGNC Symbol;Acc:VGNC:55955]	HABP2	UP	UP
ENSBTAG00000020266	1.28186	1.28259	3.8741	1.5572e-06	0.000685455	solute carrier family 19 member 2 [Source:VGNC Symbol;Acc:VGNC:34710]	SLC19A2	UP	UP
ENSBTAG00000052892	5.15815	5.39319	0.386542	1.48604e-06	0.000685455			UP	UP
ENSBTAG00000009836	4.26423	4.3253	1.3896	1.77949e-06	0.000699254	chromogranin A [Source:VGNC Symbol;Acc:VGNC:27289]	CHGA	UP	UP
ENSBTAG00000020034	3.71099	3.7785	-0.14801	1.82918e-06	0.000699254	LYN proto-oncogene, Src family tyrosine kinase [Source:VGNC Symbol;Acc:VGNC:31098]	LYN	UP	UP
ENSBTAG00000037673	2.48568	2.487	4.42889	1.77088e-06	0.000699254	glutathione S-transferase mu 1 [Source:NCBI gene;Acc:783879]	GSTM1	UP	UP
ENSBTAG00000009489	1.98894	1.99004	3.7527	2.03762e-06	0.000757883	calcium voltage-gated channel auxiliary subunit alpha2delta 2 [Source:VGNC Symbol;Acc:VGNC:26680]	CACNA2D2	UP	UP
ENSBTAG00000011275	-3.93337	-3.95321	0.271474	2.39976e-06	0.000869093	signal peptide, CUB domain and EGF like domain containing 1 [Source:VGNC Symbol;Acc:VGNC:34371]	SCUBE1	DOWN	DOWN
ENSBTAG00000010030	1.39361	1.39383	6.12962	2.54292e-06	0.000897324	EPH receptor A4 [Source:VGNC Symbol;Acc:VGNC:56106]	EPHA4	UP	UP
ENSBTAG00000009190	3.36739	3.37775	2.58301	2.68703e-06	0.000924473	solute carrier family 2 member 4 [Source:VGNC Symbol;Acc:VGNC:34801]	SLC2A4	UP	UP
ENSBTAG00000004557	1.96518	1.96594	5.68658	3.26708e-06	0.00109662	dehydrogenase/reductase 9 [Source:VGNC Symbol;Acc:VGNC:28046]	DHRS9	UP	UP
ENSBTAG00000023177	-3.66262	-3.66696	2.15531	3.36032e-06	0.00110107	complement factor H [Source:NCBI gene;Acc:280816]	CFH	DOWN	DOWN
ENSBTAG00000013031	1.50342	1.5044	3.95822	3.8155e-06	0.00122114	transmembrane protein 62 [Source:VGNC Symbol;Acc:VGNC:36102]	TMEM62	UP	UP
ENSBTAG00000014665	-2.33236	-2.334	2.35591	4.13984e-06	0.00129483	ADAM metallopeptidase with thrombospondin type 1 motif 2 [Source:VGNC Symbol;Acc:VGNC:25624]	ADAMTS2	DOWN	DOWN
ENSBTAG00000001592	1.68747	1.68758	6.52662	4.33949e-06	0.00129826	insulin induced gene 1 [Source:VGNC Symbol;Acc:VGNC:30217]	INSIG1	UP	UP
ENSBTAG00000021739	3.22661	3.23586	3.614	4.30238e-06	0.00129826	natriuretic peptide B [Source:VGNC Symbol;Acc:VGNC:32211]	NPPB	UP	UP
ENSBTAG00000032787	4.79151	4.80655	3.53693	4.5031e-06	0.00131855	nuclear RNA export factor 3 [Source:NCBI gene;Acc:785244]		UP	UP
ENSBTAG00000002717	2.64007	2.6453	3.49255	4.88992e-06	0.00138163	internexin neuronal intermediate filament protein alpha [Source:VGNC Symbol;Acc:VGNC:30191]	INA	UP	UP
ENSBTAG00000037649	-2.55176	-2.55283	3.16604	4.91932e-06	0.00138163	vasoactive intestinal peptide receptor 2 [Source:VGNC Symbol;Acc:VGNC:36800]	VIPR2	DOWN	DOWN
ENSBTAG00000005716	2.4266	2.43838	2.29471	5.70674e-06	0.00156548	cellular retinoic acid binding protein 2 [Source:VGNC Symbol;Acc:VGNC:27686]	CRABP2	UP	UP
ENSBTAG00000011733	2.2905	2.29544	1.95545	5.80145e-06	0.00156548	GIPC PDZ domain containing family member 2 [Source:VGNC Symbol;Acc:VGNC:29366]	GIPC2	UP	UP
ENSBTAG00000016267	-2.25408	-2.25486	3.61152	6.35127e-06	0.00162751	serpin family G member 1 [Source:VGNC Symbol;Acc:VGNC:54891]	SERPING1	DOWN	DOWN
ENSBTAG00000016588	1.10356	1.10379	5.3357	6.38609e-06	0.00162751	transmembrane protein 8A [Source:VGNC Symbol;Acc:VGNC:36123]	TMEM8A	UP	UP
ENSBTAG00000020979	4.504	4.57403	1.28074	6.36947e-06	0.00162751	nerve growth factor receptor [Source:VGNC Symbol;Acc:VGNC:32062]	NGFR	UP	UP
ENSBTAG00000004878	2.15757	2.16443	2.69164	7.72877e-06	0.00193388	CaM kinase like vesicle associated [Source:VGNC Symbol;Acc:VGNC:26728]	CAMKV	UP	UP
ENSBTAG00000004558	1.66421	1.66885	2.06346	8.58282e-06	0.00209461	chromosome 10 C15orf48 homolog [Source:VGNC Symbol;Acc:VGNC:52612]	C10H15orf48	UP	UP
ENSBTAG00000015844	-1.60072	-1.6008	6.96408	8.67553e-06	0.00209461	tissue factor pathway inhibitor 2 [Source:VGNC Symbol;Acc:VGNC:35794]	TFPI2	DOWN	DOWN
ENSBTAG00000010082	-1.75479	-1.75539	3.27942	9.24966e-06	0.00219472	collagen type XV alpha 1 chain [Source:VGNC Symbol;Acc:VGNC:27556]	COL15A1	DOWN	DOWN
ENSBTAG00000005062	6.07312	6.51501	0.127306	9.55052e-06	0.0022277	tec protein tyrosine kinase [Source:VGNC Symbol;Acc:VGNC:35728]	TEC	UP	UP
ENSBTAG00000010689	-3.89431	-3.99055	-1.56782	9.83739e-06	0.00225637	neuregulin 2 [Source:VGNC Symbol;Acc:VGNC:55226]	NRG2	DOWN	DOWN
ENSBTAG00000007214	1.58295	1.58308	7.18891	1.03937e-05	0.00230707	elongation factor for RNA polymerase II 2 [Source:VGNC Symbol;Acc:VGNC:28436]	ELL2	UP	UP
ENSBTAG00000009733	2.91176	2.92649	1.5148	1.02842e-05	0.00230707	fructose-bisphosphatase 1 [Source:VGNC Symbol;Acc:VGNC:28887]	FBP1	UP	UP
ENSBTAG00000005413	3.54302	3.55935	2.03971	1.05837e-05	0.00231196	NLR family CARD domain containing 5 [Source:VGNC Symbol;Acc:VGNC:32114]	NLRC5	UP	UP
ENSBTAG00000017797	2.44667	2.45398	1.89966	1.11431e-05	0.00239611	lymphocyte antigen 75 [Source:NCBI gene;Acc:407236]	LY75	UP	UP
ENSBTAG00000020573	-1.65524	-1.65637	2.39926	1.1999e-05	0.00253836	signal peptide, CUB domain and EGF like domain containing 2 [Source:VGNC Symbol;Acc:VGNC:34372]	SCUBE2	DOWN	DOWN
ENSBTAG00000021176	-1.1901	-1.19012	8.26371	1.21735e-05	0.00253836	cysteine rich secretory protein LCCL domain containing 2 [Source:VGNC Symbol;Acc:VGNC:27715]	CRISPLD2	DOWN	DOWN
ENSBTAG00000018016	-1.6515	-1.65165	5.1304	1.25921e-05	0.00258646	nuclear protein 1, transcriptional regulator [Source:VGNC Symbol;Acc:VGNC:32369]	NUPR1	DOWN	DOWN
ENSBTAG00000012674	1.41634	1.41691	4.49549	1.30132e-05	0.00263365	CNKSR family member 3 [Source:VGNC Symbol;Acc:VGNC:27506]	CNKSR3	UP	UP
ENSBTAG00000020538	2.01067	2.01176	4.69035	1.34753e-05	0.00266037	HECT and RLD domain containing E3 ubiquitin protein ligase 5 [Source:VGNC Symbol;Acc:VGNC:29814]	HERC5	UP	UP
ENSBTAG00000021841	1.28745	1.28774	5.03652	1.35319e-05	0.00266037	chromodomain helicase DNA binding protein 7 [Source:VGNC Symbol;Acc:VGNC:27282]	CHD7	UP	UP
ENSBTAG00000007486	5.19631	5.31864	1.0516	1.40148e-05	0.00271224	carboxyl ester lipase [Source:VGNC Symbol;Acc:VGNC:27165]	CEL	UP	UP
ENSBTAG00000018986	1.29699	1.29707	7.28095	1.41899e-05	0.00271224	acyl-CoA synthetase long chain family member 4 [Source:VGNC Symbol;Acc:VGNC:25566]	ACSL4	UP	UP
ENSBTAG00000011659	1.90637	1.90882	2.94901	1.46259e-05	0.00275729	phosphatidylinositol glycan anchor biosynthesis class Z [Source:VGNC Symbol;Acc:VGNC:32882]	PIGZ	UP	UP
ENSBTAG00000000706	-1.86949	-1.86974	5.26994	1.52217e-05	0.00278721	ADAM metallopeptidase with thrombospondin type 1 motif 1 [Source:VGNC Symbol;Acc:VGNC:25614]	ADAMTS1	DOWN	DOWN
ENSBTAG00000001492	2.45163	2.45457	2.78727	1.59025e-05	0.00278721	FYN binding protein 1 [Source:VGNC Symbol;Acc:VGNC:29160]	FYB1	UP	UP
ENSBTAG00000005308	-4.07675	-4.19711	-1.57805	1.50752e-05	0.00278721	angiopoietin like 5 [Source:VGNC Symbol;Acc:VGNC:50062]	ANGPTL5	DOWN	DOWN
ENSBTAG00000005667	3.51413	3.54058	1.84687	1.55281e-05	0.00278721			UP	UP
ENSBTAG00000012518	1.25979	1.25991	6.94858	1.57545e-05	0.00278721	protocadherin 1 [Source:VGNC Symbol;Acc:VGNC:32615]	PCDH1	UP	UP
ENSBTAG00000054953	-2.69539	-2.71139	0.0889618	1.59998e-05	0.00278721			DOWN	DOWN
ENSBTAG00000004630	2.52542	2.53856	2.24305	1.65209e-05	0.00284201	cartilage oligomeric matrix protein [Source:VGNC Symbol;Acc:VGNC:27590]	COMP	UP	UP
ENSBTAG00000001139	1.81033	1.81191	3.22722	1.76148e-05	0.00299278	acetylcholinesterase (Cartwright blood group) [Source:NCBI gene;Acc:540446]	ACHE	UP	UP
ENSBTAG00000024869	-3.22481	-3.22998	2.05732	1.7979e-05	0.00301739	C-X3-C motif chemokine ligand 1 [Source:VGNC Symbol;Acc:VGNC:52190]	CX3CL1	DOWN	DOWN
ENSBTAG00000007502	1.5648	1.56614	3.5772	1.89557e-05	0.003143	creatine kinase, mitochondrial 1A [Source:NCBI gene;Acc:281692]	CKMT1A	UP	UP
ENSBTAG00000013909	-1.73648	-1.7367	4.69338	2.05966e-05	0.0033744	BOC cell adhesion associated, oncogene regulated [Source:VGNC Symbol;Acc:VGNC:26536]	BOC	DOWN	DOWN
ENSBTAG00000013798	3.99316	4.01068	2.59558	2.17426e-05	0.00344321	protein tyrosine phosphatase receptor type N [Source:VGNC Symbol;Acc:VGNC:33554]	PTPRN	UP	UP
ENSBTAG00000032603	1.36062	1.36109	4.89383	2.17672e-05	0.00344321	multidrug resistance-associated protein 4 [Source:NCBI gene;Acc:515333]		UP	UP
ENSBTAG00000045588	3.67999	3.69026	2.34762	2.13124e-05	0.00344321	bone marrow stromal antigen 2 [Source:NCBI gene;Acc:100298356]		UP	UP
ENSBTAG00000005603	-3.01293	-3.01399	3.62492	2.36175e-05	0.00361138	C-X-C motif chemokine ligand 11 [Source:VGNC Symbol;Acc:VGNC:27847]	CXCL11	DOWN	DOWN
ENSBTAG00000010166	1.9883	1.99439	2.62909	2.33775e-05	0.00361138	Bos taurus CD99 molecule (MIC2), mRNA. [Source:RefSeq mRNA;Acc:NM_001281907]	MIC2	UP	UP
ENSBTAG00000023730	1.67734	1.67824	4.75796	2.3614e-05	0.00361138	tubulin beta 3 class III [Source:NCBI gene;Acc:768070]	TUBB3	UP	UP
ENSBTAG00000005260	2.0546	2.05518	6.32187	2.49491e-05	0.00365266	secreted phosphoprotein 1 [Source:VGNC Symbol;Acc:VGNC:35232]	SPP1	UP	UP
ENSBTAG00000018566	-2.5536	-2.56195	0.488681	2.46905e-05	0.00365266	secreted frizzled related protein 5 [Source:VGNC Symbol;Acc:VGNC:34523]	SFRP5	DOWN	DOWN
ENSBTAG00000021013	2.1916	2.19232	5.1042	2.42814e-05	0.00365266	tubulin beta 4A class IVa [Source:VGNC Symbol;Acc:VGNC:36507]	TUBB4A	UP	UP
ENSBTAG00000021872	1.9371	1.94144	1.9173	2.47604e-05	0.00365266	RAS guanyl releasing protein 1 [Source:VGNC Symbol;Acc:VGNC:33747]	RASGRP1	UP	UP
ENSBTAG00000007799	1.22547	1.22564	6.52559	2.59119e-05	0.00375367	mitochondrial fission regulator 2 [Source:VGNC Symbol;Acc:VGNC:31728]	MTFR2	UP	UP
ENSBTAG00000008105	1.55125	1.55223	5.09252	2.6441e-05	0.00379043	RNA binding motif protein 38 [Source:VGNC Symbol;Acc:VGNC:33798]	RBM38	UP	UP
ENSBTAG00000038715	5.53624	5.97567	-0.136256	2.67299e-05	0.00379233			UP	UP
ENSBTAG00000011150	1.97903	1.97932	6.43174	2.7601e-05	0.00387598	profilin 2 [Source:VGNC Symbol;Acc:VGNC:32776]	PFN2	UP	UP
ENSBTAG00000006720	-1.83882	-1.83905	4.78622	2.85561e-05	0.00396959	gap junction protein alpha 5 [Source:VGNC Symbol;Acc:VGNC:29374]	GJA5	DOWN	DOWN
ENSBTAG00000000644	2.60456	2.62134	1.92201	2.92599e-05	0.00402674	S100 calcium binding protein A5 [Source:VGNC Symbol;Acc:VGNC:34245]	S100A5	UP	UP
ENSBTAG00000010464	-1.78788	-1.78842	3.51354	2.97417e-05	0.00405253	MN1 proto-oncogene, transcriptional regulator [Source:VGNC Symbol;Acc:VGNC:31536]	MN1	DOWN	DOWN
ENSBTAG00000037899	-4.32172	-4.48151	-1.79981	3.051e-05	0.00411646	delta like non-canonical Notch ligand 1 [Source:VGNC Symbol;Acc:VGNC:28092]	DLK1	DOWN	DOWN
ENSBTAG00000046336	6.87385	7.31838	0.283697	3.12458e-05	0.0041748	RNA-binding protein S1, serine-rich domain-like [Source:NCBI gene;Acc:508834]		UP	UP
ENSBTAG00000000828	-2.94106	-2.94617	1.39093	3.59445e-05	0.00463151	calpain 6 [Source:VGNC Symbol;Acc:VGNC:26749]	CAPN6	DOWN	DOWN
ENSBTAG00000002940	-1.74617	-1.74643	4.44026	3.52308e-05	0.00463151	Wnt family member 16 [Source:VGNC Symbol;Acc:VGNC:36956]	WNT16	DOWN	DOWN
ENSBTAG00000016061	5.81792	5.86877	1.70073	3.55539e-05	0.00463151	radical S-adenosyl methionine domain containing 2 [Source:VGNC Symbol;Acc:VGNC:34176]	RSAD2	UP	UP
ENSBTAG00000050252	2.05622	2.07602	1.8035	3.60102e-05	0.00463151			UP	UP
ENSBTAG00000037526	-2.25757	-2.26141	1.14456	3.93665e-05	0.00501631	fatty acid binding protein 4, adipocyte [Source:NCBI gene;Acc:281759]	FABP4	DOWN	DOWN
ENSBTAG00000020485	-1.50346	-1.50377	4.02803	4.18076e-05	0.00526557	arrestin beta 1 [Source:VGNC Symbol;Acc:VGNC:26169]	ARRB1	DOWN	DOWN
ENSBTAG00000054330	1.559	1.55924	6.09023	4.20879e-05	0.00526557	tubulin, beta 2B class IIb [Source:NCBI gene;Acc:281555]	TUBB2B	UP	UP
ENSBTAG00000032687	-2.45005	-2.45949	0.0355848	4.39569e-05	0.00544986	cystatin-9-like [Source:NCBI gene;Acc:505033]		DOWN	DOWN
ENSBTAG00000007827	1.42543	1.4265	4.16579	4.47578e-05	0.00545094	REST corepressor 2 [Source:VGNC Symbol;Acc:VGNC:33835]	RCOR2	UP	UP
ENSBTAG00000046172	1.59922	1.5997	5.24025	4.43813e-05	0.00545094	quinone oxidoreductase-like protein 2 [Source:NCBI gene;Acc:100299281]		UP	UP
ENSBTAG00000014498	6.09128	1.44269e+08	-1.35624	4.73862e-05	0.00572043	unc-93 homolog A [Source:NCBI gene;Acc:613535]	UNC93A	UP	UP
ENSBTAG00000017602	2.96884	2.98717	1.74819	4.8628e-05	0.00581929	transmembrane protein 45B [Source:VGNC Symbol;Acc:VGNC:36089]	TMEM45B	UP	UP
ENSBTAG00000011112	2.36501	2.38599	0.411578	4.97539e-05	0.00589005	potassium two pore domain channel subfamily K member 5 [Source:VGNC Symbol;Acc:VGNC:30475]	KCNK5	UP	UP
ENSBTAG00000032548	2.27415	2.28562	0.766459	5.00753e-05	0.00589005	syntabulin [Source:VGNC Symbol;Acc:VGNC:35503]	SYBU	UP	UP
ENSBTAG00000002430	-2.37953	-2.3801	4.76716	5.06723e-05	0.00590977	collagen type XVII alpha 1 chain [Source:VGNC Symbol;Acc:VGNC:27558]	COL17A1	DOWN	DOWN
ENSBTAG00000002080	-1.99046	-1.99052	7.30552	5.18782e-05	0.00599956	cellular communication network factor 3 [Source:VGNC Symbol;Acc:VGNC:57785]	CCN3	DOWN	DOWN
ENSBTAG00000009012	-2.5985	-2.59934	3.67809	5.28664e-05	0.00606289	pentraxin 3 [Source:VGNC Symbol;Acc:VGNC:33566]	PTX3	DOWN	DOWN
ENSBTAG00000012261	2.91018	2.95101	0.37206	5.36739e-05	0.00610463	RAB19, member RAS oncogene family [Source:VGNC Symbol;Acc:VGNC:33625]	RAB19	UP	UP
ENSBTAG00000008462	-1.8951	-1.89646	3.55375	5.52888e-05	0.00623676	family with sequence similarity 43 member A [Source:VGNC Symbol;Acc:VGNC:28813]	FAM43A	DOWN	DOWN
ENSBTAG00000009617	1.96655	1.96764	4.80592	5.65797e-05	0.00633048	solute carrier family 2 member 1 [Source:VGNC Symbol;Acc:VGNC:34796]	SLC2A1	UP	UP
ENSBTAG00000003894	2.40707	2.41278	3.35466	5.74884e-05	0.0063518	NDRG family member 4 [Source:VGNC Symbol;Acc:VGNC:31941]	NDRG4	UP	UP
ENSBTAG00000005714	2.70023	2.70863	3.0001	5.92679e-05	0.0063518	actin alpha cardiac muscle 1 [Source:VGNC Symbol;Acc:VGNC:25574]	ACTC1	UP	UP
ENSBTAG00000007036	1.95543	1.96157	1.963	5.95395e-05	0.0063518	solute carrier family 17 member 7 [Source:VGNC Symbol;Acc:VGNC:34702]	SLC17A7	UP	UP
ENSBTAG00000015821	1.91509	1.91693	3.82431	5.83719e-05	0.0063518	adenosine monophosphate deaminase 3 [Source:VGNC Symbol;Acc:VGNC:50189]	AMPD3	UP	UP
ENSBTAG00000018446	1.90906	1.91496	1.7801	5.92397e-05	0.0063518	grancalcin [Source:VGNC Symbol;Acc:VGNC:29278]	GCA	UP	UP
ENSBTAG00000048125	1.79082	1.79506	1.77854	5.83004e-05	0.0063518	ectonucleoside triphosphate diphosphohydrolase 2 [Source:VGNC Symbol;Acc:VGNC:28509]	ENTPD2	UP	UP
ENSBTAG00000021483	-2.70045	-2.7077	0.534827	6.0469e-05	0.00635248	olfactomedin like 1 [Source:VGNC Symbol;Acc:VGNC:32421]	OLFML1	DOWN	DOWN
ENSBTAG00000047827	2.14766	2.15227	2.64776	6.04577e-05	0.00635248	renin binding protein [Source:VGNC Symbol;Acc:VGNC:33866]	RENBP	UP	UP
ENSBTAG00000005843	1.12532	1.1254	6.97827	6.23164e-05	0.00649696	RNA exonuclease 2 [Source:VGNC Symbol;Acc:VGNC:33884]	REXO2	UP	UP
ENSBTAG00000048485	1.53075	1.53106	5.75979	6.44438e-05	0.00666824	tubulin beta 2A class IIa [Source:NCBI gene;Acc:100295973]	TUBB2A	UP	UP
ENSBTAG00000047338	1.07659	1.07672	5.89638	6.69123e-05	0.006872	discoidin, CUB and LCCL domain containing 1 [Source:VGNC Symbol;Acc:VGNC:27908]	DCBLD1	UP	UP
ENSBTAG00000030334	1.6647	1.6663	4.61158	6.82677e-05	0.00695926	amine oxidase copper containing 2 [Source:VGNC Symbol;Acc:VGNC:25973]	AOC2	UP	UP
ENSBTAG00000019577	-3.51853	-3.57176	-1.02012	7.01802e-05	0.00710161	atypical chemokine receptor 4 [Source:VGNC Symbol;Acc:VGNC:25542]	ACKR4	DOWN	DOWN
ENSBTAG00000017318	2.66768	2.6768	2.54223	7.08456e-05	0.00711662	transmembrane protein 178A [Source:VGNC Symbol;Acc:VGNC:36003]	TMEM178A	UP	UP
ENSBTAG00000025146	2.16935	2.17583	1.99967	7.18129e-05	0.00716151			UP	UP
ENSBTAG00000011644	-2.09016	-2.09148	2.38538	7.47903e-05	0.00740478	Bos taurus thrombospondin type 1 domain containing 4 (THSD4), mRNA. [Source:RefSeq mRNA;Acc:NM_001078030]	THSD4	DOWN	DOWN
ENSBTAG00000017509	3.09414	3.11834	2.754	7.53556e-05	0.00740745	myopalladin [Source:VGNC Symbol;Acc:VGNC:31843]	MYPN	UP	UP
ENSBTAG00000033197	3.63697	3.78958	-1.18708	7.90233e-05	0.0077129	ependymin related 1 [Source:VGNC Symbol;Acc:VGNC:28530]	EPDR1	UP	UP
ENSBTAG00000045925	-2.54187	-2.55104	0.935174	8.13731e-05	0.00783117	Cbp/p300 interacting transactivator with Glu/Asp rich carboxy-terminal domain 1 [Source:VGNC Symbol;Acc:VGNC:27376]	CITED1	DOWN	DOWN
ENSBTAG00000052472	-1.38029	-1.38124	2.8538	8.12352e-05	0.00783117			DOWN	DOWN
ENSBTAG00000018198	2.44784	2.4863	-0.316913	8.23065e-05	0.00786599	toll like receptor 9 [Source:NCBI gene;Acc:282602]	TLR9	UP	UP
ENSBTAG00000010368	1.16517	1.16554	4.67215	8.45554e-05	0.00802518	tyrosylprotein sulfotransferase 2 [Source:VGNC Symbol;Acc:VGNC:36265]	TPST2	UP	UP
ENSBTAG00000005300	1.2412	1.24145	5.68835	8.75351e-05	0.00825108	transmembrane protein 51 [Source:VGNC Symbol;Acc:VGNC:36094]	TMEM51	UP	UP
ENSBTAG00000016723	3.7433	3.85996	0.312432	9.1202e-05	0.00851575	growth factor independent 1 transcriptional repressor [Source:VGNC Symbol;Acc:VGNC:29325]	GFI1	UP	UP
ENSBTAG00000017280	-1.5462	-1.54621	9.29914	9.15805e-05	0.00851575	complement C3 [Source:VGNC Symbol;Acc:VGNC:26638]	C3	DOWN	DOWN
ENSBTAG00000054765	7.31624	1.44269e+08	-0.707374	9.83434e-05	0.00908324	peptidoglycan recognition protein 4 [Source:NCBI gene;Acc:616843]	PGLYRP4	UP	UP
ENSBTAG00000015596	-2.00772	-2.00945	2.08311	0.000102919	0.00944246	solute carrier organic anion transporter family member 2B1 [Source:VGNC Symbol;Acc:VGNC:34952]	SLCO2B1	DOWN	DOWN
ENSBTAG00000020073	2.74893	2.78269	0.634073	0.000105893	0.00965095	neutral cholesterol ester hydrolase 1 [Source:VGNC Symbol;Acc:VGNC:31911]	NCEH1	UP	UP
ENSBTAG00000002127	-1.54509	-1.54642	2.03283	0.000107698	0.00975088	t-complex 11 like 2 [Source:VGNC Symbol;Acc:VGNC:35704]	TCP11L2	DOWN	DOWN
ENSBTAG00000013419	1.58662	1.58693	5.314	0.000110788	0.00986007	HIV-1 Tat interactive protein 2 [Source:VGNC Symbol;Acc:VGNC:29989]	HTATIP2	UP	UP
ENSBTAG00000021381	-2.3266	-2.35476	-1.39843	0.000112486	0.00986007	dishevelled associated activator of morphogenesis 2 [Source:VGNC Symbol;Acc:VGNC:27863]	DAAM2	DOWN	DOWN
ENSBTAG00000024493	-2.0066	-2.00688	4.77277	0.00010981	0.00986007	dehydrogenase/reductase 3 [Source:NCBI gene;Acc:281482]	DHRS3	DOWN	DOWN
ENSBTAG00000049754	1.40255	1.4052	2.19549	0.000111885	0.00986007	family with sequence similarity 177 member B [Source:NCBI gene;Acc:100847316]	FAM177B	UP	UP
ENSBTAG00000051239	-1.65149	-1.65192	4.16762	0.000112003	0.00986007			DOWN	DOWN
ENSBTAG00000044192	-1.40878	-1.40888	5.65299	0.000113511	0.00988698	MAF bZIP transcription factor [Source:VGNC Symbol;Acc:VGNC:57051]	MAF	DOWN	DOWN
ENSBTAG00000051412	1.85038	1.85223	3.73351	0.00012422	0.0106875	hemoglobin, alpha 2 [Source:NCBI gene;Acc:512439]	HBA	UP	UP
ENSBTAG00000053295	3.69675	3.71784	2.30968	0.000124255	0.0106875			UP	UP
ENSBTAG00000040053	2.75437	2.75955	3.20181	0.000127045	0.0108596	myosin heavy chain 6 [Source:VGNC Symbol;Acc:VGNC:55126]	MYH6	UP	UP
ENSBTAG00000015511	1.2584	1.25847	7.59138	0.000132535	0.011259	fatty acid desaturase 3 [Source:VGNC Symbol;Acc:VGNC:28703]	FADS3	UP	UP
ENSBTAG00000010496	1.78379	1.79005	1.33629	0.000136182	0.0114978	stromal antigen 3 [Source:NCBI gene;Acc:515399]	STAG3	UP	UP
ENSBTAG00000050334	2.30347	2.31702	0.930749	0.000144258	0.012032	CD83 molecule [Source:NCBI gene;Acc:617034]	CD83	UP	UP
ENSBTAG00000054306	1.01106	1.01133	5.41495	0.000143686	0.012032			UP	UP
ENSBTAG00000015717	1.24615	1.24725	3.57475	0.000147748	0.0122488	hes related family bHLH transcription factor with YRPW motif 1 [Source:VGNC Symbol;Acc:VGNC:29828]	HEY1	UP	UP
ENSBTAG00000021609	2.32296	2.36058	-0.0964699	0.000149633	0.0123308	adhesion G protein-coupled receptor F1 [Source:VGNC Symbol;Acc:VGNC:25661]	ADGRF1	UP	UP
ENSBTAG00000039050	1.27432	1.27465	5.49003	0.000152664	0.012477	purinergic receptor P2Y2 [Source:VGNC Symbol;Acc:VGNC:32528]	P2RY2	UP	UP
ENSBTAG00000047330	-1.48707	-1.48725	5.08694	0.000153506	0.012477	fatty acid binding protein 5 [Source:NCBI gene;Acc:281760]	FABP5	DOWN	DOWN
ENSBTAG00000054345	5.96766	6.09145	1.78881	0.000154127	0.012477	melanoma-associated antigen B4 [Source:NCBI gene;Acc:789863]		UP	UP
ENSBTAG00000017397	-2.7991	-2.85514	-1.75372	0.000155829	0.0125411	zinc finger protein 423 [Source:VGNC Symbol;Acc:VGNC:37273]	ZNF423	DOWN	DOWN
ENSBTAG00000003220	1.59199	1.59877	0.976533	0.000158839	0.0126355	atypical chemokine receptor 1 [Source:VGNC Symbol;Acc:VGNC:58436]	ACKR1	UP	UP
ENSBTAG00000015498	1.38007	1.3846	1.97644	0.000157931	0.0126355	ELOVL fatty acid elongase 4 [Source:VGNC Symbol;Acc:VGNC:28450]	ELOVL4	UP	UP
ENSBTAG00000021336	1.91959	1.92391	2.5771	0.000162049	0.0128167	kinesin family member 5A [Source:VGNC Symbol;Acc:VGNC:30605]	KIF5A	UP	UP
ENSBTAG00000002508	1.71067	1.71574	2.13958	0.000164707	0.0129526	G protein subunit gamma 3 [Source:VGNC Symbol;Acc:VGNC:29466]	GNG3	UP	UP
ENSBTAG00000013923	3.11664	3.22836	-0.0183942	0.00016591	0.0129543	glutaminyl-peptide cyclotransferase [Source:VGNC Symbol;Acc:VGNC:33598]	QPCT	UP	UP
ENSBTAG00000039035	5.67698	5.69614	3.97214	0.000166612	0.0129543	heat shock protein family A (Hsp70) member 6 [Source:VGNC Symbol;Acc:VGNC:55236]	HSPA6	UP	UP
ENSBTAG00000013095	1.5572	1.55881	3.50731	0.000169429	0.0130262	forkhead box N1 [Source:VGNC Symbol;Acc:VGNC:29095]	FOXN1	UP	UP
ENSBTAG00000050852	-2.66734	-2.66769	4.94177	0.000168796	0.0130262	C-X-C motif chemokine ligand 9 [Source:NCBI gene;Acc:513990]	CXCL9	DOWN	DOWN
ENSBTAG00000006194	1.73257	1.73291	7.04277	0.000172536	0.0131368	FOS like 1, AP-1 transcription factor subunit [Source:VGNC Symbol;Acc:VGNC:29075]	FOSL1	UP	UP
ENSBTAG00000021516	3.68166	3.79782	-0.319707	0.000172777	0.0131368	glutathione S-transferase alpha 1 [Source:NCBI gene;Acc:777644]	GSTA1	UP	UP
ENSBTAG00000000161	3.09385	3.15056	0.393521	0.000174313	0.0131807	transmembrane protein 40 [Source:VGNC Symbol;Acc:VGNC:36084]	TMEM40	UP	UP
ENSBTAG00000011458	2.84085	2.89027	-0.473468	0.000179099	0.0133954	carboxypeptidase X, M14 family member 1 [Source:VGNC Symbol;Acc:VGNC:27681]	CPXM1	UP	UP
ENSBTAG00000051732	-2.60311	-2.62159	-0.598611	0.000179008	0.0133954			DOWN	DOWN
ENSBTAG00000015715	3.17139	3.20437	1.09182	0.000183555	0.013621	SPOC domain containing 1 [Source:VGNC Symbol;Acc:VGNC:56150]	SPOCD1	UP	UP
ENSBTAG00000016704	1.78234	1.78503	2.90627	0.000184095	0.013621	solute carrier family 37 member 2 [Source:VGNC Symbol;Acc:VGNC:34843]	SLC37A2	UP	UP
ENSBTAG00000038600	3.12869	3.16408	1.76385	0.00019048	0.0140181	leucine rich repeat containing 15 [Source:VGNC Symbol;Acc:VGNC:31001]	LRRC15	UP	UP
ENSBTAG00000017864	4.09058	4.31855	-0.0629087	0.00019253	0.0140936	peripherin [Source:VGNC Symbol;Acc:VGNC:33384]	PRPH	UP	UP
ENSBTAG00000004118	1.21228	1.21239	6.808	0.000196799	0.0142833	5'-aminolevulinate synthase 1 [Source:VGNC Symbol;Acc:VGNC:25803]	ALAS1	UP	UP
ENSBTAG00000004342	1.95252	1.95949	1.90656	0.000199273	0.0142833	coiled-coil domain containing 87 [Source:VGNC Symbol;Acc:VGNC:26926]	CCDC87	UP	UP
ENSBTAG00000013406	1.18982	1.19006	6.13441	0.00019855	0.0142833	cysteine and glycine rich protein 2 [Source:VGNC Symbol;Acc:VGNC:27774]	CSRP2	UP	UP
ENSBTAG00000015441	-2.87872	-2.8828	1.93266	0.000197558	0.0142833	actin gamma 2, smooth muscle [Source:VGNC Symbol;Acc:VGNC:59201]	ACTG2	DOWN	DOWN
ENSBTAG00000004835	-2.16714	-2.19134	-1.04907	0.000206929	0.014452	homeobox D3 [Source:VGNC Symbol;Acc:VGNC:29933]	HOXD3	DOWN	DOWN
ENSBTAG00000007450	-1.756	-1.75634	4.79473	0.000207927	0.014452	complement C2 [Source:VGNC Symbol;Acc:VGNC:53959]	C2	DOWN	DOWN
ENSBTAG00000018493	1.5363	1.53767	4.08847	0.000205155	0.014452	glutamate rich 5 [Source:VGNC Symbol;Acc:VGNC:28585]	ERICH5	UP	UP
ENSBTAG00000019975	2.51915	2.52949	4.55216	0.00020504	0.014452	interleukin 7 receptor [Source:VGNC Symbol;Acc:VGNC:30170]	IL7R	UP	UP
ENSBTAG00000026977	-2.52268	-2.54836	-1.16289	0.000206186	0.014452	protein tyrosine phosphatase receptor type Q [Source:VGNC Symbol;Acc:VGNC:33556]	PTPRQ	DOWN	DOWN
ENSBTAG00000052716	6.28837	6.73107	0.108904	0.000205471	0.014452			UP	UP
ENSBTAG00000051340	1.719	1.72425	2.06619	0.00021134	0.0146154			UP	UP
ENSBTAG00000018773	1.3527	1.35375	4.56996	0.000213641	0.0147006	Rho family GTPase 1 [Source:VGNC Symbol;Acc:VGNC:34004]	RND1	UP	UP
ENSBTAG00000053103	2.54356	2.56405	1.41133	0.000220349	0.0150868	trichohyalin [Source:NCBI gene;Acc:613296]		UP	UP
ENSBTAG00000004840	-1.25735	-1.2575	5.13466	0.000225192	0.0152664	complement C1s [Source:VGNC Symbol;Acc:VGNC:26630]	C1S	DOWN	DOWN
ENSBTAG00000006991	2.77439	2.84726	-0.819066	0.000224146	0.0152664	alcohol dehydrogenase 6 (class V) [Source:NCBI gene;Acc:510551]	ADH6	UP	UP
ENSBTAG00000013147	1.48209	1.4828	5.82242	0.000234908	0.0156932	neurofilament heavy [Source:VGNC Symbol;Acc:VGNC:31985]	NEFH	UP	UP
ENSBTAG00000014355	1.37392	1.37567	2.78167	0.000234503	0.0156932	MYCBP associated protein [Source:VGNC Symbol;Acc:VGNC:31786]	MYCBPAP	UP	UP
ENSBTAG00000040473	-1.26219	-1.2639	1.55059	0.000232947	0.0156932	protocadherin gamma subfamily A, 3 [Source:HGNC Symbol;Acc:HGNC:8701]	PCDHGA3	DOWN	DOWN
ENSBTAG00000021526	-2.55481	-2.58222	-0.460097	0.000236177	0.0157017	reprimo, TP53 dependent G2 arrest mediator homolog [Source:VGNC Symbol;Acc:VGNC:34129]	RPRM	DOWN	DOWN
ENSBTAG00000039834	-2.22446	-2.23714	-0.364502	0.000237496	0.0157136			DOWN	DOWN
ENSBTAG00000002136	-1.62141	-1.62157	5.51005	0.000245375	0.0161571	FCH and mu domain containing endocytic adaptor 1 [Source:VGNC Symbol;Acc:VGNC:28935]	FCHO1	DOWN	DOWN
ENSBTAG00000005078	1.59974	1.59975	9.94014	0.000248103	0.016259	ubiquitin C-terminal hydrolase L1 [Source:VGNC Symbol;Acc:VGNC:36631]	UCHL1	UP	UP
ENSBTAG00000003015	-1.62245	-1.62268	5.00509	0.00025194	0.0164322	sestrin 1 [Source:VGNC Symbol;Acc:VGNC:34488]	SESN1	DOWN	DOWN
ENSBTAG00000049881	3.71091	3.86412	-0.514035	0.000256062	0.0166223	zinc finger protein 266 [Source:NCBI gene;Acc:509250]	ZNF266	UP	UP
ENSBTAG00000019612	-1.74326	-1.74352	4.51378	0.000259795	0.0167854	ribonuclease A family member 4 [Source:VGNC Symbol;Acc:VGNC:33998]	RNASE4	DOWN	DOWN
ENSBTAG00000019600	4.06989	4.1884	0.0510424	0.000267134	0.0171307	oocyte expressed protein [Source:VGNC Symbol;Acc:VGNC:32431]	OOEP	UP	UP
ENSBTAG00000048999	1.44914	1.45032	3.52977	0.000267629	0.0171307	tripartite motif containing 6 [Source:NCBI gene;Acc:514492]	TRIM6	UP	UP
ENSBTAG00000001725	-2.8183	-2.81888	4.41609	0.000270476	0.0171657	C-X-C motif chemokine ligand 10 [Source:VGNC Symbol;Acc:VGNC:27846]	CXCL10	DOWN	DOWN
ENSBTAG00000025942	-2.17481	-2.17929	0.909862	0.00027067	0.0171657	15-hydroxyprostaglandin dehydrogenase [Source:VGNC Symbol;Acc:VGNC:56973]	HPGD	DOWN	DOWN
ENSBTAG00000009987	0.944551	0.94458	7.62539	0.000277225	0.0174209	integrin subunit beta 3 [Source:NCBI gene;Acc:282642]	ITGB3	UP	UP
ENSBTAG00000011839	1.11626	1.11627	8.67551	0.000277086	0.0174209	3-hydroxy-3-methylglutaryl-CoA synthase 1 [Source:VGNC Symbol;Acc:VGNC:29880]	HMGCS1	UP	UP
ENSBTAG00000008021	3.26172	3.27723	1.33788	0.000279851	0.017506	bone marrow stromal antigen 2-like [Source:NCBI gene;Acc:112441507]		UP	UP
ENSBTAG00000007958	2.12466	2.14148	1.57523	0.000284222	0.0176989	tensin 4 [Source:VGNC Symbol;Acc:VGNC:36210]	TNS4	UP	UP
ENSBTAG00000004208	1.65365	1.65596	2.95525	0.000287108	0.0177981	pleckstrin homology and RhoGEF domain containing G6 [Source:VGNC Symbol;Acc:VGNC:33019]	PLEKHG6	UP	UP
ENSBTAG00000005738	1.33563	1.33581	5.84886	0.000297165	0.0182464	ATPase phospholipid transporting 8B1 [Source:VGNC Symbol;Acc:VGNC:26330]	ATP8B1	UP	UP
ENSBTAG00000009457	4.0772	4.15735	0.502509	0.000299649	0.0182464	testis expressed 13A [Source:NCBI gene;Acc:104970518]		UP	UP
ENSBTAG00000014466	-2.88788	-2.92049	-1.16808	0.000302601	0.0182464	V-set domain containing T cell activation inhibitor 1 [Source:VGNC Symbol;Acc:VGNC:36848]	VTCN1	DOWN	DOWN
ENSBTAG00000018347	-1.62146	-1.62243	2.41427	0.000297523	0.0182464	interleukin 33 [Source:VGNC Symbol;Acc:VGNC:30155]	IL33	DOWN	DOWN
ENSBTAG00000038186	1.10555	1.10599	4.33344	0.000302803	0.0182464	glutaredoxin [Source:NCBI gene;Acc:515416]	GLRX	UP	UP
ENSBTAG00000046088	2.35105	2.40288	-0.714106	0.000303772	0.0182464	histone PARylation factor 1-like [Source:NCBI gene;Acc:101902204]		UP	UP
ENSBTAG00000048529	-1.88101	-1.88984	-0.255377	0.000301309	0.0182464			DOWN	DOWN
ENSBTAG00000054218	-1.79019	-1.79141	2.24974	0.000304946	0.0182464	insulin like growth factor binding protein 5 [Source:NCBI gene;Acc:404185]	IGFBP5	DOWN	DOWN
ENSBTAG00000018465	-2.1551	-2.16887	-0.605024	0.000306902	0.0182839	potassium voltage-gated channel subfamily A member regulatory beta subunit 1 [Source:VGNC Symbol;Acc:VGNC:30427]	KCNAB1	DOWN	DOWN
ENSBTAG00000010353	1.12133	1.12156	4.78977	0.000310337	0.0184089	ATPase copper transporting beta [Source:VGNC Symbol;Acc:VGNC:26328]	ATP7B	UP	UP
ENSBTAG00000009812	1.19316	1.19329	9.33741	0.000311938	0.0184244	chemokine (C-X-C motif) ligand 5 [Source:NCBI gene;Acc:281735]	CXCL5	UP	UP
ENSBTAG00000012817	1.32851	1.33006	3.3767	0.000315542	0.0185576	jagged canonical Notch ligand 1 [Source:VGNC Symbol;Acc:VGNC:30361]	JAG1	UP	UP
ENSBTAG00000013343	2.39622	2.39631	8.22742	0.000319263	0.0186966	ferritin light chain [Source:NCBI gene;Acc:286861]	FTL	UP	UP
ENSBTAG00000051457	4.75001	5.18327	-0.966497	0.000321446	0.0187446			UP	UP
ENSBTAG00000019437	1.42862	1.43004	3.52071	0.000322841	0.0187465	schlafen family member 11 [Source:NCBI gene;Acc:521795]		UP	UP
ENSBTAG00000000672	-1.43372	-1.43388	5.3303	0.000325073	0.0187969	OTU deubiquitinase with linear linkage specificity like [Source:VGNC Symbol;Acc:VGNC:28712]	OTULINL	DOWN	DOWN
ENSBTAG00000017223	-1.60162	-1.60195	4.08598	0.000330969	0.0190577	mesoderm specific transcript [Source:VGNC Symbol;Acc:VGNC:31393]	MEST	DOWN	DOWN
ENSBTAG00000026032	3.24331	3.30892	-0.138934	0.000333292	0.0191115	zyg-11 family member A, cell cycle regulator [Source:VGNC Symbol;Acc:VGNC:37393]	ZYG11A	UP	UP
ENSBTAG00000009691	-1.27195	-1.27262	3.17062	0.000335272	0.0191453	SH2B adaptor protein 2 [Source:VGNC Symbol;Acc:VGNC:59364]	SH2B2	DOWN	DOWN
ENSBTAG00000038523	2.05371	2.0756	-0.0639941	0.000344753	0.0196054	ATPase Na+/K+ transporting subunit alpha 4 [Source:VGNC Symbol;Acc:VGNC:26284]	ATP1A4	UP	NS
ENSBTAG00000046467	-1.33567	-1.33639	2.92452	0.000347571	0.0196843	protein tyrosine phosphatase 4A3 [Source:VGNC Symbol;Acc:VGNC:33525]	PTP4A3	DOWN	DOWN
ENSBTAG00000023039	4.7238	4.84496	1.02165	0.000353377	0.0199311	dual specificity phosphatase 13 [Source:NCBI gene;Acc:616048]	DUSP13	UP	UP
ENSBTAG00000013929	2.54563	2.55161	2.71851	0.000355288	0.0199571	RRAD, Ras related glycolysis inhibitor and calcium channel regulator [Source:VGNC Symbol;Acc:VGNC:34158]	RRAD	UP	UP
ENSBTAG00000003642	1.47435	1.47437	9.94361	0.000363843	0.0202721	peroxiredoxin 1 [Source:VGNC Symbol;Acc:VGNC:33299]	PRDX1	UP	UP
ENSBTAG00000005313	-1.1779	-1.17802	5.44426	0.000363163	0.0202721	EPH receptor B3 [Source:VGNC Symbol;Acc:VGNC:28539]	EPHB3	DOWN	DOWN
ENSBTAG00000000945	3.06422	3.17544	-1.22932	0.00036762	0.0203999	ATPase secretory pathway Ca2+ transporting 2 [Source:VGNC Symbol;Acc:VGNC:26297]	ATP2C2	UP	UP
ENSBTAG00000012780	4.00383	4.23106	-0.441228	0.000369138	0.0204019	lactoperoxidase [Source:VGNC Symbol;Acc:VGNC:30970]	LPO	UP	UP
ENSBTAG00000007969	2.1269	2.13993	1.57069	0.000371379	0.0204437	cell death inducing DFFA like effector c [Source:VGNC Symbol;Acc:VGNC:27365]	CIDEC	UP	UP
ENSBTAG00000021160	1.89971	1.91243	0.64255	0.000379667	0.020734	adaptor related protein complex 1 subunit mu 2 [Source:VGNC Symbol;Acc:VGNC:25980]	AP1M2	UP	UP
ENSBTAG00000026326	3.61603	3.6942	1.0398	0.000378423	0.020734	sialophorin [Source:VGNC Symbol;Acc:VGNC:35224]	SPN	UP	UP
ENSBTAG00000014560	-1.27946	-1.27964	4.81959	0.000382058	0.0207822	H2.0 like homeobox [Source:VGNC Symbol;Acc:VGNC:50277]	HLX	DOWN	DOWN
ENSBTAG00000017679	3.21092	3.35918	0.292447	0.000393007	0.0212719	p21 (RAC1) activated kinase 5 [Source:NCBI gene;Acc:513432]	PAK5	UP	NS
ENSBTAG00000024507	3.65526	3.87871	-1.10625	0.000394153	0.0212719	potassium inwardly rectifying channel subfamily J member 9 [Source:VGNC Symbol;Acc:VGNC:30464]	KCNJ9	UP	UP
ENSBTAG00000030913	4.70907	4.71254	4.79216	0.000398662	0.0214312	MX dynamin like GTPase 1 [Source:VGNC Symbol;Acc:VGNC:31770]	MX1	UP	UP
ENSBTAG00000048204	-1.77836	-1.78064	1.86095	0.000400544	0.0214486	sperm acrosome associated 6 [Source:HGNC Symbol;Acc:HGNC:27113]	SPACA6	DOWN	DOWN
ENSBTAG00000034338	-2.63434	-2.67838	-1.48272	0.000402321	0.0214603	chromosome 15 C11orf88 homolog [Source:VGNC Symbol;Acc:VGNC:54859]	C15H11orf88	DOWN	DOWN
ENSBTAG00000003212	-1.63028	-1.63091	3.46345	0.000407091	0.0214672	neuronatin [Source:VGNC Symbol;Acc:VGNC:32142]	NNAT	DOWN	DOWN
ENSBTAG00000004494	1.26649	1.26758	3.20948	0.00040869	0.0214672	beta-1,4-N-acetyl-galactosaminyltransferase 1 [Source:VGNC Symbol;Acc:VGNC:26385]	B4GALNT1	UP	UP
ENSBTAG00000014567	-1.37182	-1.37619	0.266586	0.000408592	0.0214672	myosin light chain kinase [Source:NCBI gene;Acc:338037]	MYLK	DOWN	DOWN
ENSBTAG00000044046	-2.48343	-2.50905	-1.17337	0.000406868	0.0214672	sarcoglycan delta [Source:VGNC Symbol;Acc:VGNC:34537]	SGCD	DOWN	DOWN
ENSBTAG00000033248	-1.37808	-1.37848	3.97577	0.000411526	0.0215339	cadherin 3 [Source:VGNC Symbol;Acc:VGNC:27103]	CDH3	DOWN	DOWN
ENSBTAG00000005377	-2.16587	-2.16727	2.58671	0.000419726	0.0217972	sclerostin domain containing 1 [Source:VGNC Symbol;Acc:VGNC:35136]	SOSTDC1	DOWN	DOWN
ENSBTAG00000016881	-2.21592	-2.21886	2.17564	0.000418564	0.0217972	alanyl aminopeptidase, membrane [Source:VGNC Symbol;Acc:VGNC:25960]	ANPEP	DOWN	DOWN
ENSBTAG00000004903	-1.78737	-1.78761	4.9169	0.00042368	0.0218451	keratin 15 [Source:VGNC Symbol;Acc:VGNC:50396]	KRT15	DOWN	DOWN
ENSBTAG00000009673	3.90576	4.13194	-1.35578	0.000423822	0.0218451	solute carrier family 9 member B1 [Source:HGNC Symbol;Acc:HGNC:24244]	SLC9B1	UP	UP
ENSBTAG00000046803	-1.78483	-1.7849	6.38286	0.000425706	0.0218603	growth arrest specific 1 [Source:VGNC Symbol;Acc:VGNC:29256]	GAS1	DOWN	DOWN
ENSBTAG00000012073	5.12742	5.56406	-1.05193	0.000429185	0.0219571	VOPP1 WW domain binding protein [Source:VGNC Symbol;Acc:VGNC:49588]	VOPP1	UP	UP
ENSBTAG00000003300	1.1319	1.13193	8.58501	0.000433173	0.0219975	milk fat globule-EGF factor 8 protein [Source:VGNC Symbol;Acc:VGNC:31426]	MFGE8	UP	UP
ENSBTAG00000048876	-1.28065	-1.28173	2.5354	0.000432426	0.0219975	family with sequence similarity 117 member B [Source:NCBI gene;Acc:614932]	FAM117B	DOWN	DOWN
ENSBTAG00000007492	-2.00455	-2.00867	0.809599	0.000436124	0.022066	ADAMTS like 2 [Source:VGNC Symbol;Acc:VGNC:25631]	ADAMTSL2	DOWN	DOWN
ENSBTAG00000011343	3.7218	3.75873	0.687873	0.000445588	0.0224622	XIAP associated factor 1 [Source:VGNC Symbol;Acc:VGNC:36982]	XAF1	UP	UP
ENSBTAG00000004222	1.38507	1.38972	1.23572	0.000455897	0.0225721	spermidine/spermine N1-acetyltransferase family member 2 [Source:VGNC Symbol;Acc:VGNC:34297]	SAT2	UP	UP
ENSBTAG00000011338	-1.69388	-1.69496	2.41623	0.000450419	0.0225721	neuronal regeneration related protein [Source:NCBI gene;Acc:100125763]	NREP	DOWN	DOWN
ENSBTAG00000018487	2.21042	2.23194	0.282671	0.000454669	0.0225721	cilia and flagella associated protein 45 [Source:VGNC Symbol;Acc:VGNC:27244]	CFAP45	UP	UP
ENSBTAG00000021743	-1.91613	-1.92053	0.632155	0.00045761	0.0225721	zinc finger protein 704 [Source:VGNC Symbol;Acc:VGNC:37335]	ZNF704	DOWN	DOWN
ENSBTAG00000023283	3.8605	4.28158	-1.55372	0.000453162	0.0225721	junction adhesion molecule like [Source:VGNC Symbol;Acc:VGNC:30370]	JAML	UP	UP
ENSBTAG00000026885	3.40566	3.49779	-0.413245	0.000457328	0.0225721	ATP binding cassette subfamily B member 11 [Source:VGNC Symbol;Acc:VGNC:25463]	ABCB11	UP	UP
ENSBTAG00000002849	1.4342	1.44003	1.19872	0.00046227	0.0227083	interferon regulatory factor 6 [Source:VGNC Symbol;Acc:VGNC:30277]	IRF6	UP	UP
ENSBTAG00000007239	-2.56902	-2.59492	-0.919061	0.00046697	0.0227083	TNF alpha induced protein 6 [Source:VGNC Symbol;Acc:VGNC:36156]	TNFAIP6	DOWN	DOWN
ENSBTAG00000016413	2.26545	2.29491	0.151923	0.000465819	0.0227083	dual specificity phosphatase 26 [Source:VGNC Symbol;Acc:VGNC:28258]	DUSP26	UP	UP
ENSBTAG00000017738	-2.44258	-2.44504	2.38372	0.000465042	0.0227083	EMI domain containing 1 [Source:VGNC Symbol;Acc:VGNC:28472]	EMID1	DOWN	DOWN
ENSBTAG00000002953	1.14601	1.14605	8.26157	0.000472436	0.0228932	thioredoxin [Source:VGNC Symbol;Acc:VGNC:56751]	TXN	UP	UP
ENSBTAG00000021764	1.40334	1.40519	2.18836	0.000474696	0.022922	glycine receptor beta [Source:VGNC Symbol;Acc:VGNC:29415]	GLRB	UP	UP
ENSBTAG00000004587	1.2138	1.21402	6.83801	0.000480216	0.0230269	dual specificity phosphatase 6 [Source:VGNC Symbol;Acc:VGNC:28262]	DUSP6	UP	UP
ENSBTAG00000021835	-1.852	-1.85305	2.62898	0.000478627	0.0230269	prickle planar cell polarity protein 2 [Source:VGNC Symbol;Acc:VGNC:33316]	PRICKLE2	DOWN	DOWN
ENSBTAG00000033008	2.04161	2.04653	2.07064	0.000492422	0.0235302	myozenin 1 [Source:VGNC Symbol;Acc:VGNC:31840]	MYOZ1	UP	UP
ENSBTAG00000032427	-1.38425	-1.3843	6.71612	0.000495171	0.0235797	formin homology 2 domain containing 1 [Source:VGNC Symbol;Acc:VGNC:29003]	FHOD1	DOWN	DOWN
ENSBTAG00000008140	-2.82285	-2.83129	0.662765	0.000502184	0.0238312	fibroblast activation protein alpha [Source:VGNC Symbol;Acc:VGNC:28862]	FAP	DOWN	DOWN
ENSBTAG00000003152	4.47963	4.48624	3.50404	0.000516244	0.0240411	putative ISG12(a) protein [Source:NCBI gene;Acc:507138]	IFI27	UP	UP
ENSBTAG00000004879	-1.25922	-1.25939	4.73636	0.000516216	0.0240411	forkhead box O4 [Source:VGNC Symbol;Acc:VGNC:29100]	FOXO4	DOWN	DOWN
ENSBTAG00000011170	7.86498	1.44269e+08	-0.353066	0.000517087	0.0240411	janus kinase and microtubule interacting protein 1 [Source:VGNC Symbol;Acc:VGNC:30367]	JAKMIP1	UP	UP
ENSBTAG00000012630	1.7329	1.7335	4.13078	0.000511203	0.0240411	peptidase domain containing associated with muscle regeneration 1 [Source:VGNC Symbol;Acc:VGNC:32562]	PAMR1	UP	UP
ENSBTAG00000020041	-1.35011	-1.35038	5.02685	0.000514795	0.0240411	family with sequence similarity 13 member B [Source:VGNC Symbol;Acc:VGNC:55222]	FAM13B	DOWN	DOWN
ENSBTAG00000020238	-1.41091	-1.41421	1.52656	0.000509102	0.0240411	regulating synaptic membrane exocytosis 1 [Source:VGNC Symbol;Acc:VGNC:53801]	RIMS1	DOWN	DOWN
ENSBTAG00000024269	-1.2094	-1.20953	4.90662	0.000519946	0.0240926	transforming growth factor beta receptor 3 [Source:VGNC Symbol;Acc:VGNC:49979]	TGFBR3	DOWN	DOWN
ENSBTAG00000010543	2.85803	2.94585	-0.867977	0.000521884	0.0241012	fibroblast growth factor receptor 4 [Source:VGNC Symbol;Acc:VGNC:28988]	FGFR4	UP	UP
ENSBTAG00000053807	7.60185	7.84188	1.45103	0.000531805	0.0244772	2',5'-oligoadenylate synthetase 1, 40/46kDa [Source:NCBI gene;Acc:347699]	OAS1X	UP	NS
ENSBTAG00000012275	3.4989	3.72035	-0.963287	0.000553294	0.0253814	endonuclease, poly(U) specific [Source:NCBI gene;Acc:525399]	ENDOU	UP	UP
ENSBTAG00000019553	4.95416	5.18817	-0.119486	0.000562901	0.0257364	A-kinase anchor protein 17B [Source:NCBI gene;Acc:536148]		UP	UP
ENSBTAG00000034147	-1.30968	-1.30978	5.40133	0.000580092	0.0264345	olfactomedin like 2B [Source:VGNC Symbol;Acc:VGNC:32423]	OLFML2B	DOWN	DOWN
ENSBTAG00000030319	1.11485	1.11512	5.2194	0.000582425	0.0264532	globoside alpha-1,3-N-acetylgalactosaminyltransferase 1 [Source:VGNC Symbol;Acc:VGNC:59217]	GBGT1	UP	UP
ENSBTAG00000004757	-1.82095	-1.82098	7.76714	0.000598311	0.0270854	latent transforming growth factor beta binding protein 4 [Source:VGNC Symbol;Acc:VGNC:31074]	LTBP4	DOWN	DOWN
ENSBTAG00000039337	1.89268	1.90077	1.45184	0.000618334	0.0279001	docosahexaenoic acid omega-hydroxylase CYP4F3 [Source:NCBI gene;Acc:100295883]		UP	UP
ENSBTAG00000014020	1.2506	1.25097	4.9795	0.000638983	0.0287375	rhotekin 2 [Source:VGNC Symbol;Acc:VGNC:34198]	RTKN2	UP	UP
ENSBTAG00000008575	-1.21097	-1.21115	4.33711	0.000646475	0.0287704	cingulin like 1 [Source:VGNC Symbol;Acc:VGNC:27259]	CGNL1	DOWN	DOWN
ENSBTAG00000010954	-1.89147	-1.89216	3.12957	0.00064771	0.0287704	ADP-ribosyltransferase 3 [Source:VGNC Symbol;Acc:VGNC:26180]	ART3	DOWN	DOWN
ENSBTAG00000038865	-2.56457	-2.57279	1.38938	0.000643801	0.0287704	transcription elongation factor A3 [Source:VGNC Symbol;Acc:VGNC:35681]	TCEA3	DOWN	DOWN
ENSBTAG00000050658	5.69804	5.93506	0.916852	0.000648075	0.0287704			UP	UP
ENSBTAG00000004849	1.29325	1.29419	2.87498	0.000654949	0.028982	immunoglobulin superfamily member 3 [Source:VGNC Symbol;Acc:VGNC:30094]	IGSF3	UP	UP
ENSBTAG00000010664	3.37506	3.52515	-1.36311	0.000665218	0.0292656	protein kinase C theta [Source:VGNC Symbol;Acc:VGNC:33334]	PRKCQ	UP	UP
ENSBTAG00000044049	2.11288	2.14132	0.798037	0.00066561	0.0292656	abhydrolase domain containing 12B [Source:VGNC Symbol;Acc:VGNC:25491]	ABHD12B	UP	NS
ENSBTAG00000010644	1.7412	1.75047	0.262133	0.000668919	0.0293174	carbohydrate sulfotransferase 11 [Source:VGNC Symbol;Acc:VGNC:27339]	CHST11	UP	UP
ENSBTAG00000004458	2.05615	2.07508	0.514874	0.000674149	0.0293596	MORN repeat containing 3 [Source:VGNC Symbol;Acc:VGNC:31560]	MORN3	UP	UP
ENSBTAG00000021182	1.11258	1.1127	5.47105	0.000672035	0.0293596	dedicator of cytokinesis 4 [Source:VGNC Symbol;Acc:VGNC:28158]	DOCK4	UP	UP
ENSBTAG00000009596	1.59329	1.59833	2.3332	0.000678887	0.0294727	chromosome 8 C9orf43 homolog [Source:VGNC Symbol;Acc:VGNC:52741]	C8H9orf43	UP	UP
ENSBTAG00000016915	2.18845	2.19989	0.862229	0.000683986	0.0296007	fms related tyrosine kinase 1 [Source:VGNC Symbol;Acc:VGNC:29041]	FLT1	UP	UP
ENSBTAG00000045822	1.87101	1.88685	1.98335	0.000689611	0.0296811	chromosome 15 C11orf96 homolog [Source:NCBI gene;Acc:100270684]	C15H11orf96	UP	NS
ENSBTAG00000050082	1.52137	1.52682	1.92372	0.000690158	0.0296811			UP	UP
ENSBTAG00000053806	1.94001	1.94638	1.18838	0.000696646	0.0298668	bone marrow stromal antigen 2 [Source:NCBI gene;Acc:618737]		UP	UP
ENSBTAG00000011381	4.51678	4.94754	-1.34186	0.000707748	0.0300618	solute carrier family 30 member 3 [Source:VGNC Symbol;Acc:VGNC:34808]	SLC30A3	UP	UP
ENSBTAG00000012074	-1.70615	-1.70689	3.27268	0.000704137	0.0300618	MYB proto-oncogene, transcription factor [Source:VGNC Symbol;Acc:VGNC:31776]	MYB	DOWN	DOWN
ENSBTAG00000050602	-1.28556	-1.28579	4.8205	0.000706052	0.0300618	hyaluronan synthase 3 [Source:NCBI gene;Acc:286824]	HAS3	DOWN	DOWN
ENSBTAG00000008111	1.06616	1.06654	4.73204	0.000712753	0.0301813	extended synaptotagmin 3 [Source:VGNC Symbol;Acc:VGNC:28615]	ESYT3	UP	UP
ENSBTAG00000020127	4.29997	4.72795	-1.11001	0.000716503	0.030247	transketolase like 1 [Source:VGNC Symbol;Acc:VGNC:35885]	TKTL1	UP	UP
ENSBTAG00000014707	4.27175	4.2805	3.2699	0.000725533	0.0305345	ISG15 ubiquitin like modifier [Source:VGNC Symbol;Acc:VGNC:30293]	ISG15	UP	UP
ENSBTAG00000005386	2.17592	2.20487	-0.611995	0.00073001	0.0306293	solute carrier family 2 member 2 [Source:VGNC Symbol;Acc:VGNC:34800]	SLC2A2	UP	NS
ENSBTAG00000019839	1.32249	1.32318	3.04967	0.000732648	0.0306465	latent transforming growth factor beta binding protein 1 [Source:VGNC Symbol;Acc:VGNC:31071]	LTBP1	UP	UP
ENSBTAG00000014738	3.19941	3.41626	-0.833074	0.000740954	0.0308067	homeobox A11 [Source:VGNC Symbol;Acc:VGNC:29909]	HOXA11	UP	UP
ENSBTAG00000034918	2.38339	2.40358	0.387054	0.000739981	0.0308067	interferon induced protein with tetratricopeptide repeats 2 [Source:VGNC Symbol;Acc:VGNC:30049]	IFIT2	UP	UP
ENSBTAG00000004272	2.84544	2.87037	1.19365	0.000754467	0.0310961	TLH29 protein precursor-like [Source:NCBI gene;Acc:617420]	ISG12(B)	UP	UP
ENSBTAG00000006255	-1.20159	-1.20192	4.51041	0.000754695	0.0310961	MDM4 regulator of p53 [Source:VGNC Symbol;Acc:VGNC:31337]	MDM4	DOWN	DOWN
ENSBTAG00000017069	-2.90227	-2.90938	1.42774	0.000754106	0.0310961	golgi associated kinase 1B [Source:VGNC Symbol;Acc:VGNC:53900]	GASK1B	DOWN	DOWN
ENSBTAG00000019164	-1.31484	-1.31528	3.38427	0.000760666	0.0312486	Rho related BTB domain containing 1 [Source:VGNC Symbol;Acc:VGNC:33945]	RHOBTB1	DOWN	DOWN
ENSBTAG00000005284	2.219	2.23476	0.958826	0.000776757	0.0318147	serpin family E member 3 [Source:VGNC Symbol;Acc:VGNC:34477]	SERPINE3	UP	UP
ENSBTAG00000012317	-1.00879	-1.00882	7.19608	0.000779342	0.0318258	purine nucleoside phosphorylase [Source:NCBI gene;Acc:493724]	PNP	DOWN	DOWN
ENSBTAG00000006377	4.14349	4.37201	-0.73203	0.000783955	0.0319195	myosin IG [Source:VGNC Symbol;Acc:VGNC:31822]	MYO1G	UP	UP
ENSBTAG00000020661	-2.35087	-2.35118	5.42262	0.000791941	0.0321495	ATP binding cassette subfamily A member 1 [Source:VGNC Symbol;Acc:VGNC:25455]	ABCA1	DOWN	DOWN
ENSBTAG00000005574	1.62844	1.62848	8.6505	0.000799293	0.0321705	clusterin [Source:NCBI gene;Acc:280750]	CLU	UP	UP
ENSBTAG00000025903	1.78551	1.79232	1.7176	0.000802311	0.0321705	glycine decarboxylase [Source:VGNC Symbol;Acc:VGNC:29395]	GLDC	UP	UP
ENSBTAG00000032301	-1.53529	-1.53858	0.59009	0.000798525	0.0321705	solute carrier family 26 member 7 [Source:VGNC Symbol;Acc:VGNC:34782]	SLC26A7	DOWN	DOWN
ENSBTAG00000045901	2.60828	2.67963	-0.0843173	0.000804147	0.0321705	claudin 6 [Source:VGNC Symbol;Acc:VGNC:27418]	CLDN6	UP	UP
ENSBTAG00000049333	2.01042	2.02499	1.89206	0.000803686	0.0321705	tumor necrosis factor alpha-induced protein 2-like [Source:NCBI gene;Acc:112443175]		UP	UP
ENSBTAG00000021190	1.39395	1.39423	5.05206	0.000806711	0.0321796	cadherin 2 [Source:VGNC Symbol;Acc:VGNC:27098]	CDH2	UP	UP
ENSBTAG00000008612	-1.29839	-1.29873	3.82722	0.00082953	0.0322139	complement C1r [Source:VGNC Symbol;Acc:VGNC:56194]	C1R	DOWN	DOWN
ENSBTAG00000010992	1.03607	1.03653	4.61456	0.000821673	0.0322139	cathepsin H [Source:VGNC Symbol;Acc:VGNC:27816]	CTSH	UP	UP
ENSBTAG00000012409	-2.68737	-2.68739	9.33371	0.000830237	0.0322139	periostin [Source:VGNC Symbol;Acc:VGNC:33171]	POSTN	DOWN	DOWN
ENSBTAG00000015248	1.14413	1.14464	4.57346	0.000812499	0.0322139	phospholipase A2, group XVI [Source:NCBI gene;Acc:506802]	PLA2G16	UP	UP
ENSBTAG00000015369	1.78661	1.78724	5.49176	0.000830978	0.0322139	MLLT11 transcription factor 7 cofactor [Source:VGNC Symbol;Acc:VGNC:31502]	MLLT11	UP	UP
ENSBTAG00000015919	1.52709	1.52922	2.71787	0.000830879	0.0322139	prostate androgen-regulated mucin-like protein 1 [Source:VGNC Symbol;Acc:VGNC:32587]	PARM1	UP	UP
ENSBTAG00000024492	1.81998	1.82445	2.89156	0.000828233	0.0322139	tyrosine-protein phosphatase non-receptor type 11 [Source:NCBI gene;Acc:526769]		UP	UP
ENSBTAG00000039190	-1.54311	-1.54354	4.09943	0.000820217	0.0322139	solute carrier family 9 member A5 [Source:VGNC Symbol;Acc:VGNC:34944]	SLC9A5	DOWN	DOWN
ENSBTAG00000052819	2.63415	2.70578	-0.877452	0.000826009	0.0322139			UP	UP
ENSBTAG00000054461	2.04447	2.06077	0.390879	0.000815537	0.0322139	integrin subunit alpha X [Source:NCBI gene;Acc:101904063]		UP	UP
ENSBTAG00000000434	2.67576	2.67595	7.72773	0.000841973	0.0323666	crystallin alpha B [Source:VGNC Symbol;Acc:VGNC:27732]	CRYAB	UP	UP
ENSBTAG00000007932	1.91812	1.94744	-0.478988	0.000839871	0.0323666	HCK proto-oncogene, Src family tyrosine kinase [Source:VGNC Symbol;Acc:VGNC:29774]	HCK	UP	UP
ENSBTAG00000015582	1.90656	1.90668	6.88801	0.000838378	0.0323666	heme oxygenase 1 [Source:VGNC Symbol;Acc:VGNC:29885]	HMOX1	UP	UP
ENSBTAG00000037721	1.79438	1.81913	-0.196851	0.000848089	0.0325109			UP	NS
ENSBTAG00000012774	-1.11594	-1.11638	4.2945	0.000861083	0.0329173	RAB7B, member RAS oncogene family [Source:VGNC Symbol;Acc:VGNC:33661]	RAB7B	DOWN	DOWN
ENSBTAG00000010414	3.80063	3.95456	-0.141301	0.000887187	0.0338213	DMRT like family A2 [Source:VGNC Symbol;Acc:VGNC:28114]	DMRTA2	UP	UP
ENSBTAG00000005189	2.8861	2.99524	-0.937738	0.000892861	0.0339435	sperm acrosome associated 9 [Source:VGNC Symbol;Acc:VGNC:35163]	SPACA9	UP	UP
ENSBTAG00000013657	4.23521	4.66237	-1.51235	0.000900556	0.0339547	cholinergic receptor nicotinic alpha 5 subunit [Source:VGNC Symbol;Acc:VGNC:27327]	CHRNA5	UP	NS
ENSBTAG00000021766	1.37164	1.37337	4.40065	0.000900046	0.0339547	heparin binding EGF like growth factor [Source:VGNC Symbol;Acc:VGNC:29765]	HBEGF	UP	UP
ENSBTAG00000030507	2.92497	2.98073	-0.484779	0.000900349	0.0339547	ferritin light chain [Source:NCBI gene;Acc:783993]		UP	UP
ENSBTAG00000000585	1.69583	1.69747	4.53595	0.000908894	0.0341754	lymphocyte antigen 6 family member G6C [Source:VGNC Symbol;Acc:VGNC:31090]	LY6G6C	UP	UP
ENSBTAG00000005892	3.38205	3.60176	-1.30953	0.000911378	0.0341754	zeta chain of T cell receptor associated protein kinase 70 [Source:VGNC Symbol;Acc:VGNC:37050]	ZAP70	UP	UP
ENSBTAG00000019567	3.46924	3.69009	-1.14866	0.000920898	0.0344386	interleukin 21 receptor [Source:VGNC Symbol;Acc:VGNC:30142]	IL21R	UP	UP
ENSBTAG00000010913	2.44191	2.44276	5.09193	0.000923914	0.0344577	sulfiredoxin 1 [Source:VGNC Symbol;Acc:VGNC:35304]	SRXN1	UP	UP
ENSBTAG00000054065	5.8308	5.99341	1.27835	0.000928993	0.0345535			UP	UP
ENSBTAG00000000736	1.16857	1.16867	6.18699	0.00093391	0.0345693	LDL receptor related protein 8 [Source:VGNC Symbol;Acc:VGNC:30994]	LRP8	UP	UP
ENSBTAG00000039937	2.27283	2.32395	-1.02656	0.000939464	0.0345693	TNF receptor superfamily member 8 [Source:VGNC Symbol;Acc:VGNC:36170]	TNFRSF8	UP	UP
ENSBTAG00000039954	-1.61847	-1.61875	4.72456	0.000935609	0.0345693	COPI coat complex subunit zeta 2 [Source:VGNC Symbol;Acc:VGNC:27608]	COPZ2	DOWN	DOWN
ENSBTAG00000052516	1.52387	1.52895	2.7413	0.000938932	0.0345693	cytidine deaminase [Source:NCBI gene;Acc:616377]	CDA	UP	UP
ENSBTAG00000015347	1.22705	1.22833	3.25983	0.000944599	0.0346655	Wnt family member 10B [Source:VGNC Symbol;Acc:VGNC:56232]	WNT10B	UP	UP
ENSBTAG00000008013	-1.38764	-1.38849	2.44051	0.000948866	0.0347295	leucine rich repeat containing 2 [Source:VGNC Symbol;Acc:VGNC:59173]	LRRC2	DOWN	DOWN
ENSBTAG00000037527	6.96769	1.44269e+08	-1.42675	0.000965233	0.0352348	2',5'-oligoadenylate synthetase 1, 40/46kDa [Source:NCBI gene;Acc:519922]	OAS1Z	UP	NS
ENSBTAG00000016800	-1.82654	-1.83468	-0.280622	0.000972484	0.0353789	semaphorin 6D [Source:VGNC Symbol;Acc:VGNC:34444]	SEMA6D	DOWN	DOWN
ENSBTAG00000046900	-1.95701	-1.95827	2.50578	0.00097432	0.0353789	gamma-glutamyltransferase 1 [Source:NCBI gene;Acc:615582]	GGT1	DOWN	DOWN
ENSBTAG00000009461	2.5908	2.63019	0.183498	0.000989356	0.0355491	serine/threonine/tyrosine interacting like 1 [Source:VGNC Symbol;Acc:VGNC:35453]	STYXL1	UP	UP
ENSBTAG00000012463	-1.37532	-1.37565	4.95388	0.000993457	0.0355491	zinc finger matrin-type 3 [Source:VGNC Symbol;Acc:VGNC:37192]	ZMAT3	DOWN	DOWN
ENSBTAG00000015591	2.10099	2.10103	9.28295	0.000994508	0.0355491	sequestosome 1 [Source:VGNC Symbol;Acc:VGNC:35265]	SQSTM1	UP	UP
ENSBTAG00000020173	-2.4031	-2.40607	1.91783	0.000987728	0.0355491	inositol polyphosphate-5-phosphatase D [Source:VGNC Symbol;Acc:VGNC:30212]	INPP5D	DOWN	DOWN
ENSBTAG00000021576	-1.31335	-1.31365	4.03105	0.000993695	0.0355491	leiomodin 1 [Source:VGNC Symbol;Acc:VGNC:30938]	LMOD1	DOWN	DOWN
ENSBTAG00000047680	2.06277	2.0633	5.7574	0.000988904	0.0355491	interferon regulatory factor 7 [Source:VGNC Symbol;Acc:VGNC:30278]	IRF7	UP	UP
ENSBTAG00000021570	3.04538	3.07407	0.94074	0.00100207	0.0357169	pleckstrin homology and RhoGEF domain containing G4 [Source:VGNC Symbol;Acc:VGNC:33017]	PLEKHG4	UP	UP
ENSBTAG00000050113	-1.93341	-1.95121	-0.988498	0.00100439	0.0357169			DOWN	DOWN
ENSBTAG00000011100	1.33573	1.33631	5.27916	0.00101309	0.0359333	cathepsin C [Source:VGNC Symbol;Acc:VGNC:27814]	CTSC	UP	UP
ENSBTAG00000013452	-2.20259	-2.20641	2.48086	0.00102106	0.0359643	aquaporin 9 [Source:VGNC Symbol;Acc:VGNC:26051]	AQP9	DOWN	NS
ENSBTAG00000013888	1.07046	1.07067	5.52102	0.00102441	0.0359643	forkhead box A1 [Source:VGNC Symbol;Acc:VGNC:29077]	FOXA1	UP	UP
ENSBTAG00000022294	0.980272	0.980308	7.68379	0.00102338	0.0359643	fatty acid desaturase 1 [Source:VGNC Symbol;Acc:VGNC:28701]	FADS1	UP	UP
ENSBTAG00000052904	-1.30366	-1.30526	1.92622	0.00102032	0.0359643	mex-3 RNA binding family member B [Source:NCBI gene;Acc:539904]	MEX3B	DOWN	DOWN
ENSBTAG00000019354	2.5924	2.60968	1.04734	0.0010294	0.0360472	paired box 8 [Source:VGNC Symbol;Acc:VGNC:32599]	PAX8	UP	UP
ENSBTAG00000000604	-1.6794	-1.68487	0.333884	0.00104303	0.0363007	glycoprotein nmb [Source:VGNC Symbol;Acc:VGNC:29541]	GPNMB	DOWN	DOWN
ENSBTAG00000021818	0.992635	0.992707	7.22234	0.00103955	0.0363007	adhesion G protein-coupled receptor E5 [Source:VGNC Symbol;Acc:VGNC:55196]	ADGRE5	UP	UP
ENSBTAG00000039571	-1.0172	-1.01732	5.47116	0.00104455	0.0363007	proline and serine rich 2 [Source:VGNC Symbol;Acc:VGNC:33368]	PROSER2	DOWN	DOWN
ENSBTAG00000015086	-2.04982	-2.07352	-0.498544	0.00105328	0.0363851	hydroxysteroid 11-beta dehydrogenase 1 [Source:VGNC Symbol;Acc:VGNC:29965]	HSD11B1	DOWN	DOWN
ENSBTAG00000016221	-1.38221	-1.3823	5.74898	0.00105491	0.0363851	angiomotin [Source:VGNC Symbol;Acc:VGNC:25870]	AMOT	DOWN	DOWN
ENSBTAG00000049289	4.75692	5.19024	0.699213	0.00105143	0.0363851			UP	UP
ENSBTAG00000051245	-1.22569	-1.22594	4.59323	0.00106185	0.0365329	SRY-box transcription factor 4 [Source:NCBI gene;Acc:768313]	SOX4	DOWN	DOWN
ENSBTAG00000006474	3.31797	3.46749	-0.644247	0.00108027	0.0369818	epithelial cell adhesion molecule [Source:VGNC Symbol;Acc:VGNC:28529]	EPCAM	UP	UP
ENSBTAG00000019282	3.31323	3.46251	-0.815889	0.00107984	0.0369818	crystallin beta A4 [Source:VGNC Symbol;Acc:VGNC:27735]	CRYBA4	UP	UP
ENSBTAG00000003261	1.32048	1.32248	2.28086	0.00108787	0.0371494	aurora kinase C [Source:NCBI gene;Acc:618599]	AURKC	UP	UP
ENSBTAG00000048950	1.13684	1.139	2.90333	0.0010969	0.0373651	Bos taurus UL16-binding protein 15 (ULBP15), mRNA. [Source:RefSeq mRNA;Acc:NM_001168611]	ULBP13	UP	UP
ENSBTAG00000001710	1.08962	1.09061	3.0958	0.00110052	0.0373958	CKLF like MARVEL transmembrane domain containing 8 [Source:VGNC Symbol;Acc:VGNC:27488]	CMTM8	UP	NS
ENSBTAG00000004086	1.88369	1.90603	0.0795267	0.0011077	0.0374334	serine peptidase inhibitor, Kunitz type 1 [Source:VGNC Symbol;Acc:VGNC:35221]	SPINT1	UP	UP
ENSBTAG00000016847	-1.18817	-1.18826	5.65987	0.00110978	0.0374334	ADP ribosylation factor like GTPase 4D [Source:VGNC Symbol;Acc:VGNC:26146]	ARL4D	DOWN	DOWN
ENSBTAG00000017655	-2.39388	-2.40116	0.848024	0.00110523	0.0374334	palmdelphin [Source:VGNC Symbol;Acc:VGNC:32560]	PALMD	DOWN	DOWN
ENSBTAG00000017409	-1.06282	-1.06299	5.19805	0.00111921	0.0376027	distal-less homeobox 3 [Source:VGNC Symbol;Acc:VGNC:55816]	DLX3	DOWN	DOWN
ENSBTAG00000027246	2.21752	2.26818	-0.575533	0.001123	0.0376027	ubiquitin D [Source:NCBI gene;Acc:512938]	UBD	UP	UP
ENSBTAG00000054993	3.26177	3.41052	-0.851801	0.00112036	0.0376027	testis expressed 49 [Source:NCBI gene;Acc:100335701]	TEX49	UP	NS
ENSBTAG00000015743	3.19213	3.2575	-0.253491	0.00112968	0.0377348	guanosine monophosphate reductase [Source:VGNC Symbol;Acc:VGNC:29442]	GMPR	UP	UP
ENSBTAG00000055111	5.85101	1.44269e+08	-1.65982	0.00113464	0.0378084			UP	UP
ENSBTAG00000007173	1.5971	1.59809	4.42258	0.00114022	0.0379027	platelet derived growth factor receptor alpha [Source:VGNC Symbol;Acc:VGNC:32692]	PDGFRA	UP	UP
ENSBTAG00000014217	1.6216	1.62435	3.307	0.00116311	0.0385704	hematopoietically expressed homeobox [Source:VGNC Symbol;Acc:VGNC:29839]	HHEX	UP	UP
ENSBTAG00000008507	1.76895	1.7809	1.42906	0.00116673	0.0385975	sphingosine kinase 1 [Source:VGNC Symbol;Acc:VGNC:35210]	SPHK1	UP	UP
ENSBTAG00000039861	4.8129	4.8219	3.39208	0.00117229	0.0386885	2',5'-oligoadenylate synthetase 1, 40/46kDa [Source:NCBI gene;Acc:654488]	OAS1Y	UP	NS
ENSBTAG00000001094	2.39832	2.42619	-0.211989	0.00118284	0.0389433	microtubule associated scaffold protein 2 [Source:VGNC Symbol;Acc:VGNC:31757]	MTUS2	UP	UP
ENSBTAG00000012210	-2.97149	-2.99252	-0.115072	0.00120886	0.0397048	complement C5 [Source:VGNC Symbol;Acc:VGNC:49997]	C5	DOWN	DOWN
ENSBTAG00000006939	1.74602	1.75496	1.3159	0.0012424	0.0406457	FYVE, RhoGEF and PH domain containing 3 [Source:VGNC Symbol;Acc:VGNC:28966]	FGD3	UP	UP
ENSBTAG00000010986	-2.38941	-2.39164	2.02431	0.00124489	0.0406457	potassium voltage-gated channel subfamily Q member 1 [Source:NCBI gene;Acc:784876]	KCNQ1	DOWN	DOWN
ENSBTAG00000021484	-2.59152	-2.64613	-1.84811	0.00124637	0.0406457	tetraspanin 18 [Source:VGNC Symbol;Acc:VGNC:36433]	TSPAN18	DOWN	DOWN
ENSBTAG00000013509	3.04744	3.19341	-1.03941	0.00125267	0.0407547	tetratricopeptide repeat domain 16 [Source:VGNC Symbol;Acc:VGNC:36456]	TTC16	UP	UP
ENSBTAG00000019979	2.32465	2.35238	0.390561	0.00126003	0.0408974	cytidine/uridine monophosphate kinase 2 [Source:VGNC Symbol;Acc:VGNC:27481]	CMPK2	UP	NS
ENSBTAG00000040490	-1.80197	-1.80201	7.44017	0.00126495	0.0409604	coiled-coil domain containing 3 [Source:NCBI gene;Acc:509875]	CCDC3	DOWN	DOWN
ENSBTAG00000007104	-1.38649	-1.38954	0.865393	0.00128423	0.0414873	junctophilin 4 [Source:VGNC Symbol;Acc:VGNC:30383]	JPH4	DOWN	DOWN
ENSBTAG00000032515	-1.56415	-1.565	3.19008	0.00130623	0.042099	phospholipase A2 receptor 1 [Source:VGNC Symbol;Acc:VGNC:32966]	PLA2R1	DOWN	DOWN
ENSBTAG00000017322	5.85511	1.44269e+08	-1.18466	0.00131766	0.0423683	ADP ribosylation factor like GTPase 14 [Source:VGNC Symbol;Acc:VGNC:26139]	ARL14	UP	UP
ENSBTAG00000018085	6.04029	1.44269e+08	-0.854913	0.00132209	0.0424116	gametocyte specific factor 1 [Source:VGNC Symbol;Acc:VGNC:29712]	GTSF1	UP	UP
ENSBTAG00000015730	1.25085	1.25274	2.3828	0.00132964	0.0424559	major histocompatibility complex, class II, DM alpha [Source:NCBI gene;Acc:282490]	BOLA-DMA	UP	UP
ENSBTAG00000051094	2.65581	2.71762	-0.908501	0.00132733	0.0424559			UP	NS
ENSBTAG00000021015	-2.09621	-2.12329	-0.200102	0.0013409	0.0426654	inhibitory synaptic factor 2A [Source:VGNC Symbol;Acc:VGNC:28775]	INSYN2A	DOWN	DOWN
ENSBTAG00000049245	2.07574	2.09903	0.0520757	0.0013424	0.0426654			UP	UP
ENSBTAG00000005042	1.62254	1.62429	3.85266	0.00134658	0.0426998	synapsin I [Source:NCBI gene;Acc:281510]	SYN1	UP	UP
ENSBTAG00000000900	1.07254	1.07278	6.14496	0.00135015	0.0427142	leucine rich repeat containing 8 VRAC subunit C [Source:VGNC Symbol;Acc:VGNC:31031]	LRRC8C	UP	UP
ENSBTAG00000045604	1.21341	1.21442	3.78337	0.00136877	0.0432041	tetratricopeptide repeat domain 9 [Source:VGNC Symbol;Acc:VGNC:55151]	TTC9	UP	UP
ENSBTAG00000007421	5.50673	5.946	-0.198979	0.00139372	0.043891	cadherin 5 [Source:NCBI gene;Acc:414735]	CDH5	UP	UP
ENSBTAG00000008100	-1.95126	-1.95641	0.583483	0.00141235	0.0443762	golgin A7 family member B [Source:VGNC Symbol;Acc:VGNC:29488]	GOLGA7B	DOWN	DOWN
ENSBTAG00000019267	-2.07972	-2.07974	8.66997	0.00141623	0.0443967	matrix metallopeptidase 2 [Source:VGNC Symbol;Acc:VGNC:31524]	MMP2	DOWN	DOWN
ENSBTAG00000020330	-0.928702	-0.928733	7.57815	0.00142678	0.0446258	BTG anti-proliferation factor 1 [Source:VGNC Symbol;Acc:VGNC:26597]	BTG1	DOWN	DOWN
ENSBTAG00000014001	1.32514	1.32516	9.35521	0.00143451	0.0447658	microtubule associated protein 1A [Source:VGNC Symbol;Acc:VGNC:31177]	MAP1A	UP	UP
ENSBTAG00000047482	-1.32344	-1.32391	3.57153	0.00147115	0.0458053	proline rich transmembrane protein 4 [Source:VGNC Symbol;Acc:VGNC:33411]	PRRT4	DOWN	DOWN
ENSBTAG00000006080	1.1592	1.16048	2.74536	0.00148048	0.0458883	microtubule associated serine/threonine kinase 1 [Source:VGNC Symbol;Acc:VGNC:31257]	MAST1	UP	UP
ENSBTAG00000020273	1.26144	1.26286	3.75478	0.00148003	0.0458883	YOD1 deubiquitinase [Source:VGNC Symbol;Acc:VGNC:37033]	YOD1	UP	UP
ENSBTAG00000014538	1.14679	1.14846	2.6158	0.00148476	0.0459173	hippocalcin like 4 [Source:VGNC Symbol;Acc:VGNC:29938]	HPCAL4	UP	NS
ENSBTAG00000011324	-1.82591	-1.82708	2.74453	0.00148915	0.04595	elastin microfibril interfacer 1 [Source:VGNC Symbol;Acc:VGNC:28473]	EMILIN1	DOWN	DOWN
ENSBTAG00000009297	1.9667	1.97484	1.1664	0.00151587	0.0464619	pannexin 2 [Source:VGNC Symbol;Acc:VGNC:32568]	PANX2	UP	UP
ENSBTAG00000012406	6.41509	6.5393	1.45625	0.00151474	0.0464619	Z-DNA binding protein 1 [Source:VGNC Symbol;Acc:VGNC:37056]	ZBP1	UP	UP
ENSBTAG00000013912	1.18219	1.18221	8.85527	0.00151247	0.0464619	thioredoxin reductase 1 [Source:VGNC Symbol;Acc:VGNC:36545]	TXNRD1	UP	UP
ENSBTAG00000001945	1.75474	1.75714	3.30027	0.00152026	0.046493	arginase 2 [Source:VGNC Symbol;Acc:VGNC:26071]	ARG2	UP	UP
ENSBTAG00000010726	-1.37601	-1.37666	2.73842	0.00152597	0.0465641	coagulation factor VIII [Source:VGNC Symbol;Acc:VGNC:28690]	F8	DOWN	DOWN
ENSBTAG00000013760	-1.69142	-1.69149	6.16746	0.00153196	0.0466435	collagen type IV alpha 6 chain [Source:VGNC Symbol;Acc:VGNC:27567]	COL4A6	DOWN	DOWN
ENSBTAG00000001752	1.4198	1.42116	2.91429	0.00153775	0.0467165	alpha-L-fucosidase 2 [Source:VGNC Symbol;Acc:VGNC:29141]	FUCA2	UP	UP
ENSBTAG00000003240	3.97513	4.39788	-0.411289	0.00157952	0.0476698	chromosome 8 C9orf152 homolog [Source:VGNC Symbol;Acc:VGNC:52739]	C8H9orf152	UP	UP
ENSBTAG00000009419	-3.56389	-3.64327	-0.962124	0.00157619	0.0476698	tripartite motif containing 29 [Source:VGNC Symbol;Acc:VGNC:36325]	TRIM29	DOWN	DOWN
ENSBTAG00000018474	-1.07619	-1.07659	4.39748	0.00157292	0.0476698	interleukin 6 receptor [Source:VGNC Symbol;Acc:VGNC:30167]	IL6R	DOWN	DOWN
ENSBTAG00000052527	1.76284	1.77364	1.10766	0.00158535	0.0477408			UP	UP
ENSBTAG00000015235	-1.27631	-1.27638	6.07869	0.00160584	0.0482524	hemicentin 1 [Source:VGNC Symbol;Acc:VGNC:29872]	HMCN1	DOWN	DOWN
ENSBTAG00000001085	-1.48482	-1.48526	3.63141	0.00161893	0.0484343	FAM20A golgi associated secretory pathway pseudokinase [Source:VGNC Symbol;Acc:VGNC:28785]	FAM20A	DOWN	DOWN
ENSBTAG00000015163	0.99174	0.991769	8.28617	0.00161705	0.0484343	transmembrane 4 L six family member 1 [Source:VGNC Symbol;Acc:VGNC:35903]	TM4SF1	UP	UP
ENSBTAG00000034985	1.20748	1.20782	6.49488	0.00162718	0.0485601	pleckstrin homology like domain family A member 1 [Source:VGNC Symbol;Acc:VGNC:32835]	PHLDA1	UP	UP
ENSBTAG00000043583	4.49416	4.57533	-0.568782	0.0016302	0.0485601			UP	NS
ENSBTAG00000014179	1.42551	1.43288	0.248544	0.00164157	0.0487932	solute carrier family 12 member 5 [Source:VGNC Symbol;Acc:VGNC:34668]	SLC12A5	UP	UP
ENSBTAG00000003349	1.50095	1.50507	0.937147	0.00168277	0.0499102	janus kinase and microtubule interacting protein 2 [Source:VGNC Symbol;Acc:VGNC:30368]	JAKMIP2	UP	NS
ENSBTAG00000014315	2.24082	2.27794	-0.190593	0.00169596	0.050193	phenazine biosynthesis like protein domain containing [Source:VGNC Symbol;Acc:VGNC:32605]	PBLD	NS	UP
ENSBTAG00000002583	1.82622	1.83312	1.58426	0.00171128	0.0505378	dynein axonemal light intermediate chain 1 [Source:VGNC Symbol;Acc:VGNC:28131]	DNALI1	NS	UP
ENSBTAG00000003977	-2.03208	-2.04873	-1.02556	0.00171918	0.0506624	solute carrier family 52 member 3 [Source:VGNC Symbol;Acc:VGNC:34902]	SLC52A3	NS	DOWN
ENSBTAG00000016514	-1.72315	-1.72318	7.48244	0.00173614	0.051053	carboxypeptidase E [Source:VGNC Symbol;Acc:VGNC:27648]	CPE	NS	DOWN
ENSBTAG00000049048	2.57164	2.64273	-0.840754	0.00174687	0.0512266			NS	UP
ENSBTAG00000055182	3.68873	3.91266	-1.47992	0.00174949	0.0512266	U1 spliceosomal RNA [Source:RFAM;Acc:RF00003]	U1	NS	NS
ENSBTAG00000019872	3.9684	4.39112	-1.34768	0.00178165	0.0520575	phosphoinositide-3-kinase adaptor protein 1 [Source:VGNC Symbol;Acc:VGNC:54469]	PIK3AP1	NS	UP
ENSBTAG00000010742	1.30103	1.30458	1.05694	0.00179764	0.0524135	polycystin 2 like 1, transient receptor potential cation channel [Source:VGNC Symbol;Acc:VGNC:32936]	PKD2L1	NS	UP
ENSBTAG00000010906	-1.0245	-1.02499	2.77476	0.00180975	0.0526549	ribosomal protein S6 kinase A5 [Source:VGNC Symbol;Acc:VGNC:34144]	RPS6KA5	NS	DOWN
ENSBTAG00000009126	1.13694	1.13792	3.74894	0.00181502	0.0526968	Y-box binding protein 2 [Source:VGNC Symbol;Acc:VGNC:37017]	YBX2	NS	UP
ENSBTAG00000012228	1.33574	1.33784	1.94172	0.00182091	0.0527564	semaphorin 4A [Source:VGNC Symbol;Acc:VGNC:34433]	SEMA4A	NS	UP
ENSBTAG00000008743	-1.09661	-1.09665	6.85013	0.00182578	0.0527865	aldehyde dehydrogenase 2 family member [Source:NCBI gene;Acc:508629]	ALDH2	NS	DOWN
ENSBTAG00000002974	-1.53505	-1.53566	2.91412	0.00184043	0.0530985	flavin containing dimethylaniline monoxygenase 2 [Source:VGNC Symbol;Acc:VGNC:29050]	FMO2	NS	DOWN
ENSBTAG00000006828	-1.40612	-1.40651	4.47736	0.00184932	0.0531323	Rap guanine nucleotide exchange factor 3 [Source:VGNC Symbol;Acc:VGNC:33724]	RAPGEF3	NS	DOWN
ENSBTAG00000022580	-1.30958	-1.30989	4.7658	0.00184651	0.0531323	inka box actin regulator 2 [Source:VGNC Symbol;Acc:VGNC:50127]	INKA2	NS	DOWN
ENSBTAG00000009217	-2.13977	-2.14659	0.528903	0.00185942	0.0533111	Wnt family member 10A [Source:VGNC Symbol;Acc:VGNC:36954]	WNT10A	NS	NS
ENSBTAG00000013527	1.07308	1.0731	8.65689	0.00187174	0.0535466	phosphogluconate dehydrogenase [Source:VGNC Symbol;Acc:VGNC:32786]	PGD	NS	UP
ENSBTAG00000018123	-1.18801	-1.18868	2.80981	0.00187542	0.0535466	fibulin 5 [Source:VGNC Symbol;Acc:VGNC:28883]	FBLN5	NS	DOWN
ENSBTAG00000005164	3.52483	3.63997	0.836723	0.00190316	0.0542264	granzyme K [Source:VGNC Symbol;Acc:VGNC:29733]	GZMK	NS	NS
ENSBTAG00000006253	1.5068	1.50682	9.94609	0.00191575	0.0544721	filamin C [Source:VGNC Symbol;Acc:VGNC:29035]	FLNC	NS	UP
ENSBTAG00000016223	1.9005	1.90966	0.890011	0.0019326	0.0548379	secernin 1 [Source:VGNC Symbol;Acc:VGNC:34366]	SCRN1	NS	UP
ENSBTAG00000054367	-1.85749	-1.87028	-0.353751	0.0019515	0.0552605	Wnt family member 5B [Source:NCBI gene;Acc:508008]	WNT5B	NS	DOWN
ENSBTAG00000007149	-1.28733	-1.2876	4.16998	0.00195581	0.0552686	NYN domain and retroviral integrase containing [Source:VGNC Symbol;Acc:VGNC:32387]	NYNRIN	NS	NS
ENSBTAG00000006086	-1.24513	-1.24525	5.32488	0.0019766	0.0557417	matrix metallopeptidase 28 [Source:VGNC Symbol;Acc:VGNC:31528]	MMP28	NS	DOWN
ENSBTAG00000005072	1.49979	1.50304	1.74492	0.00198125	0.0557586	cubilin [Source:VGNC Symbol;Acc:VGNC:27828]	CUBN	NS	UP
ENSBTAG00000052731	-1.91966	-1.93083	-0.617793	0.00199853	0.0561302	golgi associated kinase 1A [Source:NCBI gene;Acc:112443440]	GASK1A	NS	DOWN
ENSBTAG00000013989	3.21557	3.29133	-0.382679	0.0020248	0.0566367	junctional cadherin complex regulator [Source:NCBI gene;Acc:615337]	JHY	NS	UP
ENSBTAG00000024756	-1.16975	-1.17007	4.03739	0.00202433	0.0566367	DENN domain containing 6B [Source:VGNC Symbol;Acc:VGNC:28004]	DENND6B	NS	DOWN
ENSBTAG00000013054	1.52003	1.52441	2.40646	0.00205344	0.0573214	major facilitator superfamily domain containing 2A [Source:VGNC Symbol;Acc:VGNC:31435]	MFSD2A	NS	UP
ENSBTAG00000001870	3.94732	4.36988	-0.29341	0.00206163	0.0574334	copine 6 [Source:VGNC Symbol;Acc:VGNC:27662]	CPNE6	NS	NS
ENSBTAG00000012605	-1.49588	-1.50035	1.86876	0.00206877	0.057516	G protein-coupled receptor 157 [Source:VGNC Symbol;Acc:VGNC:29563]	GPR157	NS	DOWN
ENSBTAG00000004951	2.3274	2.38625	-0.507615	0.00208783	0.057929	chromosome 15 C11orf1 homolog [Source:NCBI gene;Acc:538766]	C15H11orf1	NS	NS
ENSBTAG00000014312	1.70407	1.71617	0.324034	0.00209634	0.0580447	atlastin GTPase 1 [Source:VGNC Symbol;Acc:VGNC:26265]	ATL1	NS	UP
ENSBTAG00000051956	4.07047	4.49506	-0.870918	0.00210044	0.0580447	guanylate cyclase activator 1A [Source:NCBI gene;Acc:282243]	GUCA1A	NS	UP
ENSBTAG00000047110	3.77694	4.19656	-1.46747	0.00210828	0.0581445	solute carrier family 22 member 6 [Source:NCBI gene;Acc:519202]		NS	UP
ENSBTAG00000004777	1.79791	1.80008	3.9237	0.00213629	0.0587992	S100 calcium binding protein B [Source:VGNC Symbol;Acc:VGNC:34248]	S100B	NS	UP
ENSBTAG00000000641	2.55823	2.60599	-1.06103	0.00217003	0.0590525	src kinase associated phosphoprotein 1 [Source:VGNC Symbol;Acc:VGNC:54484]	SKAP1	NS	UP
ENSBTAG00000008362	-1.46642	-1.46657	5.48458	0.00217553	0.0590525	CTD small phosphatase 1 [Source:VGNC Symbol;Acc:VGNC:27790]	CTDSP1	NS	DOWN
ENSBTAG00000012742	6.69378	1.44269e+08	-1.23012	0.00217285	0.0590525	solute carrier family 22 member 18 [Source:VGNC Symbol;Acc:VGNC:34726]	SLC22A18	NS	UP
ENSBTAG00000018635	2.92562	3.07022	-0.813953	0.00216841	0.0590525	ATPase Na+/K+ transporting subunit alpha 3 [Source:VGNC Symbol;Acc:VGNC:26283]	ATP1A3	NS	UP
ENSBTAG00000048608	2.53654	2.59737	-1.1441	0.00217025	0.0590525	5.8S ribosomal RNA [Source:RFAM;Acc:RF00002]	5_8S_rRNA	NS	NS
ENSBTAG00000052771	-1.34009	-1.34279	0.676288	0.00215965	0.0590525			NS	DOWN
ENSBTAG00000054422	2.32752	2.38638	-0.818519	0.00215583	0.0590525			NS	NS
ENSBTAG00000007417	1.21852	1.22065	2.88404	0.00218789	0.0592711	growth differentiation factor 11 [Source:VGNC Symbol;Acc:VGNC:29300]	GDF11	NS	UP
ENSBTAG00000008307	3.08639	3.233	-1.91164	0.00220463	0.0596072	phospholipase C eta 1 [Source:VGNC Symbol;Acc:VGNC:32990]	PLCH1	NS	NS
ENSBTAG00000021639	2.33432	2.34285	2.2596	0.00221661	0.0598138	activity regulated cytoskeleton associated protein [Source:VGNC Symbol;Acc:VGNC:26056]	ARC	NS	UP
ENSBTAG00000018137	-2.3471	-2.34876	2.38177	0.00223326	0.0601452	alpha-2-macroglobulin [Source:VGNC Symbol;Acc:VGNC:55837]	A2M	NS	DOWN
ENSBTAG00000011932	-1.87031	-1.87073	3.91007	0.00227199	0.0610685	proteoglycan 4 [Source:VGNC Symbol;Acc:VGNC:33314]	PRG4	NS	DOWN
ENSBTAG00000001032	2.36074	2.40244	0.231285	0.00228747	0.0613649	glycogen phosphorylase, muscle associated [Source:VGNC Symbol;Acc:VGNC:33589]	PYGM	NS	UP
ENSBTAG00000008493	2.60426	2.64351	0.97558	0.00230282	0.0614595	aquaporin 3 [Source:VGNC Symbol;Acc:VGNC:56935]	AQP3	NS	UP
ENSBTAG00000012851	1.37064	1.37206	2.4963	0.00229666	0.0614595	solute carrier family 5 member 1 [Source:VGNC Symbol;Acc:VGNC:49970]	SLC5A1	NS	UP
ENSBTAG00000034033	-1.30493	-1.30522	3.99156	0.0023044	0.0614595	LHFPL tetraspan subfamily member 6 [Source:VGNC Symbol;Acc:VGNC:30869]	LHFPL6	NS	DOWN
ENSBTAG00000011184	1.37892	1.37895	8.4892	0.0023155	0.0616363	ferritin heavy chain 1 [Source:VGNC Symbol;Acc:VGNC:56265]	FTH1	NS	UP
ENSBTAG00000000076	-1.13805	-1.13813	5.68446	0.00233052	0.0619163	reversion inducing cysteine rich protein with kazal motifs [Source:VGNC Symbol;Acc:VGNC:33847]	RECK	NS	DOWN
ENSBTAG00000004459	-1.31001	-1.31017	4.67822	0.00233709	0.0619711	transmembrane protein 45A [Source:NCBI gene;Acc:509461]	TMEM45A	NS	DOWN
ENSBTAG00000018948	-1.97276	-1.97323	3.87745	0.00237325	0.0628029	hypoxia inducible factor 3 subunit alpha [Source:VGNC Symbol;Acc:VGNC:29850]	HIF3A	NS	DOWN
ENSBTAG00000020257	1.63987	1.64638	1.0208	0.00237758	0.0628029	protein tyrosine phosphatase non-receptor type 5 [Source:VGNC Symbol;Acc:VGNC:33540]	PTPN5	NS	UP
ENSBTAG00000007506	4.1809	4.6074	-1.08426	0.00241806	0.0637498	calcium voltage-gated channel auxiliary subunit gamma 7 [Source:VGNC Symbol;Acc:VGNC:26692]	CACNG7	NS	UP
ENSBTAG00000044033	-1.50674	-1.50703	3.99185	0.0024405	0.0642183	EGF like repeats and discoidin domains 3 [Source:VGNC Symbol;Acc:VGNC:28326]	EDIL3	NS	DOWN
ENSBTAG00000011207	1.25318	1.25322	8.5155	0.00248095	0.0650341	calponin 1 [Source:VGNC Symbol;Acc:VGNC:27508]	CNN1	NS	UP
ENSBTAG00000017187	-1.32369	-1.32736	0.534694	0.00248072	0.0650341	transmembrane protein 255A [Source:VGNC Symbol;Acc:VGNC:36064]	TMEM255A	NS	NS
ENSBTAG00000008380	-2.1371	-2.16429	-1.40757	0.00250851	0.0654361	integrin subunit alpha 11 [Source:VGNC Symbol;Acc:VGNC:30312]	ITGA11	NS	NS
ENSBTAG00000012848	-2.05273	-2.05364	3.12011	0.00250653	0.0654361	protein tyrosine phosphatase receptor type U [Source:VGNC Symbol;Acc:VGNC:33559]	PTPRU	NS	DOWN
ENSBTAG00000014250	-1.14909	-1.14927	4.84774	0.00251056	0.0654361	zinc finger CCCH-type containing, antiviral 1 like [Source:VGNC Symbol;Acc:VGNC:37112]	ZC3HAV1L	NS	DOWN
ENSBTAG00000007652	-1.93172	-1.93784	0.342072	0.00251927	0.0655391	raftlin family member 2 [Source:VGNC Symbol;Acc:VGNC:33892]	RFTN2	NS	DOWN
ENSBTAG00000012854	-1.29948	-1.30053	2.67677	0.00252408	0.0655404	gasdermin B [Source:VGNC Symbol;Acc:VGNC:29673]	GSDMB	NS	NS
ENSBTAG00000010254	-1.25047	-1.2506	5.38763	0.0025388	0.0657984	mitogen-activated protein kinase kinase kinase 6 [Source:VGNC Symbol;Acc:VGNC:31199]	MAP3K6	NS	DOWN
ENSBTAG00000010475	1.45643	1.46299	1.84888	0.00255641	0.0661304	motilin receptor [Source:VGNC Symbol;Acc:VGNC:53824]	MLNR	NS	UP
ENSBTAG00000002348	-1.26152	-1.26174	4.13309	0.0025745	0.0664733	solute carrier family 4 member 4 [Source:VGNC Symbol;Acc:VGNC:34894]	SLC4A4	NS	DOWN
ENSBTAG00000009125	-1.37434	-1.37444	6.1919	0.00258849	0.0667094	aldehyde dehydrogenase 1 family member A3 [Source:VGNC Symbol;Acc:VGNC:59168]	ALDH1A3	NS	DOWN
ENSBTAG00000017956	-1.52785	-1.52935	2.28389	0.00259941	0.0668656	potassium channel tetramerization domain containing 15 [Source:VGNC Symbol;Acc:VGNC:30504]	KCTD15	NS	DOWN
ENSBTAG00000034519	1.41597	1.41669	4.08031	0.00261485	0.067066	uncharacterized LOC100126544 [Source:NCBI gene;Acc:100126544]		NS	UP
ENSBTAG00000046158	-1.32258	-1.32265	7.95369	0.00261695	0.067066	complement factor B [Source:NCBI gene;Acc:514076]	CFB	NS	DOWN
ENSBTAG00000017350	-1.15937	-1.16042	1.7098	0.00263455	0.0673916	piccolo presynaptic cytomatrix protein [Source:VGNC Symbol;Acc:VGNC:32633]	PCLO	NS	DOWN
ENSBTAG00000050597	3.75796	3.77048	1.4256	0.00264507	0.0675352			NS	NS
ENSBTAG00000007503	3.7068	3.93084	0.420319	0.00265298	0.0676118	stereocilin [Source:VGNC Symbol;Acc:VGNC:55895]	STRC	NS	UP
ENSBTAG00000011337	1.86282	1.90442	-0.704098	0.00267487	0.067918	ankyrin repeat domain 33B [Source:VGNC Symbol;Acc:VGNC:25923]	ANKRD33B	NS	UP
ENSBTAG00000048509	2.16599	2.19963	-0.677853	0.00267425	0.067918			NS	NS
ENSBTAG00000017722	2.7809	2.85378	-1.38635	0.00269318	0.0682569	coagulation factor V [Source:VGNC Symbol;Acc:VGNC:28688]	F5	NS	NS
ENSBTAG00000018312	1.52564	1.53607	0.188501	0.00271056	0.0685712			NS	NS
ENSBTAG00000004048	1.80201	1.82381	0.569284	0.0027166	0.0685979	melanin concentrating hormone receptor 1 [Source:VGNC Symbol;Acc:VGNC:31305]	MCHR1	NS	UP
ENSBTAG00000000460	1.09026	1.09067	4.26502	0.00273637	0.0687278	synaptotagmin like 2 [Source:NCBI gene;Acc:614406]	SYTL2	NS	UP
ENSBTAG00000009867	4.84635	5.28061	-0.338933	0.00273002	0.0687278	family with sequence similarity 71 member F1 [Source:VGNC Symbol;Acc:VGNC:50157]	FAM71F1	NS	UP
ENSBTAG00000014027	1.32119	1.32396	3.66416	0.00273673	0.0687278	tripartite motif containing 36 [Source:VGNC Symbol;Acc:VGNC:36331]	TRIM36	NS	UP
ENSBTAG00000021735	3.3146	3.53303	-0.449289	0.00274709	0.0688625	polypeptide N-acetylgalactosaminyltransferase 14 [Source:VGNC Symbol;Acc:VGNC:29227]	GALNT14	NS	UP
ENSBTAG00000003202	1.44844	1.45167	2.21758	0.00279067	0.0698276	opioid receptor delta 1 [Source:VGNC Symbol;Acc:VGNC:50539]	OPRD1	NS	UP
ENSBTAG00000018179	2.92741	3.13916	-1.29402	0.00283447	0.0707948	protocadherin 8 [Source:VGNC Symbol;Acc:VGNC:32622]	PCDH8	NS	UP
ENSBTAG00000014377	-0.980276	-0.980296	7.93237	0.00285655	0.0710883	chromodomain helicase DNA binding protein 3 [Source:VGNC Symbol;Acc:VGNC:27279]	CHD3	NS	DOWN
ENSBTAG00000048659	-2.29171	-2.30623	-0.306748	0.00285576	0.0710883			NS	NS
ENSBTAG00000010050	-1.99514	-1.99524	6.18075	0.00290692	0.0720194	collagen type XVI alpha 1 chain [Source:VGNC Symbol;Acc:VGNC:27557]	COL16A1	NS	DOWN
ENSBTAG00000010637	-1.52301	-1.52329	4.20241	0.00290966	0.0720194	arylsulfatase G [Source:VGNC Symbol;Acc:VGNC:55034]	ARSG	NS	DOWN
ENSBTAG00000031231	1.19914	1.19961	4.91529	0.00290674	0.0720194	interferon regulatory factor 1 [Source:VGNC Symbol;Acc:VGNC:30270]	IRF1	NS	UP
ENSBTAG00000018394	1.77807	1.79347	0.15123	0.00292592	0.0722919	short chain dehydrogenase/reductase family 42E, member 1 [Source:VGNC Symbol;Acc:VGNC:34397]	SDR42E1	NS	NS
ENSBTAG00000004896	1.09264	1.09321	3.61406	0.00294067	0.0725259	actin binding LIM protein family member 3 [Source:VGNC Symbol;Acc:VGNC:25509]	ABLIM3	NS	UP
ENSBTAG00000003871	2.51461	2.5215	1.95414	0.00299071	0.0734968	cytochrome P450 subfamily 2B [Source:NCBI gene;Acc:504769]	CYP2B6	NS	UP
ENSBTAG00000053579	-1.79433	-1.82324	-1.36303	0.00298725	0.0734968			NS	NS
ENSBTAG00000005504	1.06757	1.06786	5.12523	0.00303078	0.0742165	tumor protein p53 inducible nuclear protein 2 [Source:VGNC Symbol;Acc:VGNC:36237]	TP53INP2	NS	UP
ENSBTAG00000020355	1.2251	1.22591	5.06452	0.00302564	0.0742165	Kruppel like factor 4 [Source:VGNC Symbol;Acc:VGNC:52790]	KLF4	NS	UP
ENSBTAG00000033702	1.57844	1.59297	0.0178648	0.0030474	0.0744907	StAR related lipid transfer domain containing 8 [Source:VGNC Symbol;Acc:VGNC:35369]	STARD8	NS	UP
ENSBTAG00000046295	1.14374	1.14626	1.71022	0.00308317	0.0752314	coiled-coil glutamate rich protein 2 [Source:VGNC Symbol;Acc:VGNC:52185]	CCER2	NS	UP
ENSBTAG00000023600	-2.30491	-2.30589	3.69337	0.0031049	0.0754556	apolipoprotein D [Source:VGNC Symbol;Acc:VGNC:26031]	APOD	NS	DOWN
ENSBTAG00000027181	-1.57313	-1.57323	5.75908	0.00310362	0.0754556	laminin subunit alpha 3 [Source:VGNC Symbol;Acc:VGNC:30770]	LAMA3	NS	DOWN
ENSBTAG00000046668	-1.49545	-1.49732	1.59802	0.0031088	0.0754556	angiogenin 2 [Source:NCBI gene;Acc:783907]	ANG2	NS	DOWN
ENSBTAG00000014713	-1.5299	-1.52994	7.08496	0.00311807	0.0755473	retinoic acid receptor responder 1 [Source:VGNC Symbol;Acc:VGNC:33731]	RARRES1	NS	DOWN
ENSBTAG00000004720	-1.11573	-1.1158	5.72825	0.00312785	0.0756511	sulfatase 1 [Source:VGNC Symbol;Acc:VGNC:53880]	SULF1	NS	DOWN
ENSBTAG00000002515	0.996909	0.997226	4.35968	0.00319872	0.0770226	dynein axonemal assembly factor 3 [Source:NCBI gene;Acc:104968460]	TNNI3	NS	UP
ENSBTAG00000003366	1.06851	1.06865	5.32729	0.00320135	0.0770226	DExD/H-box helicase 58 [Source:VGNC Symbol;Acc:VGNC:27979]	DDX58	NS	NS
ENSBTAG00000006676	-1.15242	-1.1525	5.82481	0.00320103	0.0770226	fin bud initiation factor homolog (zebrafish) [Source:VGNC Symbol;Acc:VGNC:56527]	FIBIN	NS	DOWN
ENSBTAG00000006519	-1.34586	-1.34673	2.62877	0.00322161	0.0773749	TNF receptor superfamily member 25 [Source:VGNC Symbol;Acc:VGNC:36167]	TNFRSF25	NS	DOWN
ENSBTAG00000008556	1.61768	1.64108	-0.0890762	0.00324948	0.0778082	POU class 2 homeobox 2 [Source:VGNC Symbol;Acc:VGNC:59358]	POU2F2	NS	NS
ENSBTAG00000038048	2.44103	2.50099	-1.242	0.00325096	0.0778082	mannose receptor C-type 1 [Source:VGNC Symbol;Acc:VGNC:31598]	MRC1	NS	NS
ENSBTAG00000012475	2.20489	2.25542	-0.870866	0.00327167	0.0780325	arachidonate 12-lipoxygenase, 12R type [Source:VGNC Symbol;Acc:VGNC:25842]	ALOX12B	NS	NS
ENSBTAG00000019343	-1.20655	-1.20703	4.03344	0.00326712	0.0780325	MyoD family inhibitor [Source:VGNC Symbol;Acc:VGNC:31329]	MDFI	NS	DOWN
ENSBTAG00000017183	-1.36193	-1.36322	1.96897	0.00329642	0.0784866	PDZ and LIM domain 3 [Source:VGNC Symbol;Acc:VGNC:32709]	PDLIM3	NS	DOWN
ENSBTAG00000048655	-1.26884	-1.2692	3.42598	0.0033055	0.078567	5'-nucleotidase ecto [Source:NCBI gene;Acc:281363]	NT5E	NS	DOWN
ENSBTAG00000001368	1.09845	1.09846	8.81823	0.00331447	0.0785873	galectin 3 binding protein [Source:VGNC Symbol;Acc:VGNC:30853]	LGALS3BP	NS	UP
ENSBTAG00000007235	-1.37903	-1.3793	4.39534	0.00331778	0.0785873	netrin G2 [Source:VGNC Symbol;Acc:VGNC:32308]	NTNG2	NS	DOWN
ENSBTAG00000000477	1.90211	1.92745	-0.609016	0.00333799	0.0787997	toll like receptor 5 [Source:VGNC Symbol;Acc:VGNC:52835]	TLR5	NS	UP
ENSBTAG00000012295	-1.31475	-1.31527	3.01454	0.00333819	0.0787997	NKD inhibitor of WNT signaling pathway 1 [Source:VGNC Symbol;Acc:VGNC:32093]	NKD1	NS	DOWN
ENSBTAG00000002192	2.8346	2.94305	-0.169393	0.00335792	0.079041	vexin [Source:VGNC Symbol;Acc:VGNC:52627]	VXN	NS	UP
ENSBTAG00000004940	3.34449	3.56358	-0.95822	0.0033599	0.079041	CUGBP Elav-like family member 4 [Source:VGNC Symbol;Acc:VGNC:27169]	CELF4	NS	UP
ENSBTAG00000003595	-1.4343	-1.4368	1.18162	0.00336716	0.0790617	family with sequence similarity 216 member B [Source:VGNC Symbol;Acc:VGNC:28796]	FAM216B	NS	DOWN
ENSBTAG00000005691	-1.34513	-1.34538	5.1876	0.00337802	0.0790617	fibroblast growth factor 2 [Source:NCBI gene;Acc:281161]	FGF2	NS	DOWN
ENSBTAG00000007808	-1.22724	-1.22734	5.3304	0.003375	0.0790617	ANTXR cell adhesion molecule 1 [Source:VGNC Symbol;Acc:VGNC:25961]	ANTXR1	NS	DOWN
ENSBTAG00000011186	2.95031	3.0062	0.0542276	0.00339985	0.0791689	bestrophin 1 [Source:VGNC Symbol;Acc:VGNC:26471]	BEST1	NS	UP
ENSBTAG00000019242	1.27658	1.27742	4.78617	0.00339907	0.0791689	cholinergic receptor nicotinic beta 1 subunit [Source:VGNC Symbol;Acc:VGNC:27330]	CHRNB1	NS	UP
ENSBTAG00000019779	3.92441	4.34671	-1.30767	0.00339271	0.0791689	RAB39B, member RAS oncogene family [Source:VGNC Symbol;Acc:VGNC:33648]	RAB39B	NS	NS
ENSBTAG00000050992	-1.65504	-1.6586	0.953407	0.00341038	0.0792798	cornichon family AMPA receptor auxiliary protein 2 [Source:NCBI gene;Acc:618106]	CNIH2	NS	DOWN
ENSBTAG00000051524	1.46341	1.46851	1.43903	0.00342737	0.0795405	stress associated endoplasmic reticulum protein family member 2 [Source:NCBI gene;Acc:613627]	SERP2	NS	NS
ENSBTAG00000046989	1.86449	1.90617	0.0656342	0.0034397	0.0796922	mannosidase endo-alpha like [Source:VGNC Symbol;Acc:VGNC:31170]	MANEAL	NS	UP
ENSBTAG00000009655	-1.12278	-1.12282	6.9757	0.00346153	0.0800633	tensin 3 [Source:VGNC Symbol;Acc:VGNC:36209]	TNS3	NS	DOWN
ENSBTAG00000015297	1.70689	1.71378	1.09752	0.00346836	0.0800865	B cell scaffold protein with ankyrin repeats 1 [Source:NCBI gene;Acc:100299906]	BANK1	NS	UP
ENSBTAG00000017824	1.93348	1.95743	1.19204	0.00350101	0.0805701	interferon regulatory factor 8 [Source:VGNC Symbol;Acc:VGNC:30279]	IRF8	NS	UP
ENSBTAG00000022819	1.9065	1.93038	1.52349	0.00349719	0.0805701	one cut homeobox 2 [Source:VGNC Symbol;Acc:VGNC:56369]	ONECUT2	NS	UP
ENSBTAG00000048086	3.82933	3.92389	-0.150642	0.00350976	0.0806367	testis expressed 13B [Source:NCBI gene;Acc:518298]		NS	UP
ENSBTAG00000039483	-2.3169	-2.33529	-0.4335	0.00353538	0.0810899	desmoglein 3 [Source:VGNC Symbol;Acc:VGNC:28222]	DSG3	NS	DOWN
ENSBTAG00000034712	1.52051	1.52973	0.325348	0.00360283	0.0824995	RAB33A, member RAS oncogene family [Source:VGNC Symbol;Acc:VGNC:33642]	RAB33A	NS	UP
ENSBTAG00000004989	1.14683	1.14742	4.40124	0.00362156	0.0827303	interferon regulatory factor 5 [Source:VGNC Symbol;Acc:VGNC:30276]	IRF5	NS	UP
ENSBTAG00000010671	-1.0262	-1.02623	7.01731	0.00362494	0.0827303	GLI family zinc finger 3 [Source:VGNC Symbol;Acc:VGNC:29401]	GLI3	NS	DOWN
ENSBTAG00000019823	2.45784	2.48017	0.0959771	0.00364485	0.0830472	ADAM metallopeptidase with thrombospondin type 1 motif 17 [Source:VGNC Symbol;Acc:VGNC:25621]	ADAMTS17	NS	UP
ENSBTAG00000019280	1.5069	1.51482	1.12479	0.00365573	0.0830643	crystallin beta B1 [Source:VGNC Symbol;Acc:VGNC:27736]	CRYBB1	NS	UP
ENSBTAG00000027409	0.983717	0.984301	3.75576	0.00365768	0.0830643	solute carrier family 4 member 11 [Source:VGNC Symbol;Acc:VGNC:34891]	SLC4A11	NS	UP
ENSBTAG00000052396	-2.77693	-2.82679	-1.27198	0.0036883	0.0836218			NS	DOWN
ENSBTAG00000012184	1.10637	1.10658	5.29741	0.00370786	0.083927	PTTG1 regulator of sister chromatid separation, securin [Source:NCBI gene;Acc:508043]	PTTG1	NS	NS
ENSBTAG00000019382	-1.18714	-1.18723	5.68557	0.00372999	0.0842891	protein kinase domain containing, cytoplasmic [Source:VGNC Symbol;Acc:VGNC:32938]	PKDCC	NS	DOWN
ENSBTAG00000015280	1.00335	1.00345	6.796	0.00374019	0.0843811	kinesin family member 2C [Source:VGNC Symbol;Acc:VGNC:30601]	KIF2C	NS	UP
ENSBTAG00000049965	3.84026	4.26044	-1.18121	0.00375382	0.08455			NS	UP
ENSBTAG00000014821	-1.29335	-1.29373	3.43702	0.0037774	0.0849422	solute carrier family 7 member 7 [Source:VGNC Symbol;Acc:VGNC:34932]	SLC7A7	NS	DOWN
ENSBTAG00000020537	3.33602	3.55506	-1.17632	0.00379375	0.0850715	acid sensing ion channel subunit family member 4 [Source:VGNC Symbol;Acc:VGNC:54407]	ASIC4	NS	UP
ENSBTAG00000047675	-3.06435	-3.08306	0.400652	0.00379552	0.0850715	sialic acid-binding Ig-like lectin 5 [Source:NCBI gene;Acc:618268]		NS	DOWN
ENSBTAG00000011500	1.7639	1.77393	0.0890333	0.00382748	0.0856484	calsequestrin 2 [Source:VGNC Symbol;Acc:VGNC:26787]	CASQ2	NS	UP
ENSBTAG00000003601	-1.4972	-1.50147	0.149248	0.00384229	0.0858402	zinc finger matrin-type 1 [Source:VGNC Symbol;Acc:VGNC:37190]	ZMAT1	NS	DOWN
ENSBTAG00000019122	2.72917	2.77317	0.0943151	0.00387785	0.0864942	EF-hand calcium binding domain 5 [Source:VGNC Symbol;Acc:VGNC:28345]	EFCAB5	NS	NS
ENSBTAG00000015549	-1.49053	-1.49275	2.6956	0.00395435	0.0880578	protocadherin 18 [Source:VGNC Symbol;Acc:VGNC:32619]	PCDH18	NS	DOWN
ENSBTAG00000020554	-1.46532	-1.4676	1.5164	0.00397562	0.0883885	allograft inflammatory factor 1 [Source:VGNC Symbol;Acc:VGNC:25759]	AIF1	NS	DOWN
ENSBTAG00000011511	3.36207	3.40894	0.437676	0.00399875	0.0887594	interferon gamma inducible protein 16 [Source:NCBI gene;Acc:506759]		NS	NS
ENSBTAG00000021768	-1.09027	-1.09066	3.84306	0.00402074	0.0891037	cyclin G2 [Source:VGNC Symbol;Acc:VGNC:26970]	CCNG2	NS	DOWN
ENSBTAG00000019869	-0.83337	-0.83341	6.83592	0.00407305	0.0899732	DGCR8 microprocessor complex subunit [Source:VGNC Symbol;Acc:VGNC:28023]	DGCR8	NS	DOWN
ENSBTAG00000020892	2.18898	2.22024	0.460571	0.00407182	0.0899732	interleukin 2 receptor subunit alpha [Source:VGNC Symbol;Acc:VGNC:56188]	IL2RA	NS	UP
ENSBTAG00000020895	1.36632	1.37057	1.1745	0.00408129	0.0900108	lysyl oxidase like 4 [Source:VGNC Symbol;Acc:VGNC:55958]	LOXL4	NS	NS
ENSBTAG00000011589	-1.04727	-1.04732	6.33852	0.00410971	0.0904925	cell division cycle 14B [Source:VGNC Symbol;Acc:VGNC:56939]	CDC14B	NS	DOWN
ENSBTAG00000000419	2.12327	2.13841	0.0634863	0.00412624	0.0906102	phosphate regulating endopeptidase homolog X-linked [Source:VGNC Symbol;Acc:VGNC:50571]	PHEX	NS	UP
ENSBTAG00000010670	-2.66568	-2.68703	0.0738472	0.00412822	0.0906102	V-set and immunoglobulin domain containing 8 [Source:VGNC Symbol;Acc:VGNC:55697]	VSIG8	NS	DOWN
ENSBTAG00000007490	-2.25906	-2.25917	6.5182	0.00414246	0.0906336	sulfatase 2 [Source:VGNC Symbol;Acc:VGNC:35466]	SULF2	NS	DOWN
ENSBTAG00000020983	0.86742	0.867546	5.63312	0.00413685	0.0906336	RAS related [Source:VGNC Symbol;Acc:VGNC:49146]	RRAS	NS	UP
ENSBTAG00000014132	3.28321	3.50136	-1.21767	0.00415746	0.0906735	sushi, nidogen and EGF like domains 1 [Source:NCBI gene;Acc:514207]	SNED1	NS	NS
ENSBTAG00000016826	-1.38229	-1.38785	0.00342129	0.0041514	0.0906735	G protein-coupled receptor 176 [Source:VGNC Symbol;Acc:VGNC:29572]	GPR176	NS	DOWN
ENSBTAG00000021506	0.880994	0.881042	7.15484	0.00419599	0.0913689	ADP ribosylation factor like GTPase 6 interacting protein 5 [Source:VGNC Symbol;Acc:VGNC:26151]	ARL6IP5	NS	UP
ENSBTAG00000006619	-1.45388	-1.45604	1.453	0.00423963	0.0919163	megakaryocyte-associated tyrosine kinase [Source:VGNC Symbol;Acc:VGNC:31263]	MATK	NS	NS
ENSBTAG00000020893	1.49882	1.506	1.52793	0.00423173	0.0919163	matrilin 3 [Source:VGNC Symbol;Acc:VGNC:59347]	MATN3	NS	UP
ENSBTAG00000020936	-1.29286	-1.29338	3.10361	0.00424116	0.0919163	nucleotide binding oligomerization domain containing 2 [Source:VGNC Symbol;Acc:VGNC:32151]	NOD2	NS	DOWN
ENSBTAG00000004471	4.07009	4.12377	-0.201402	0.00426559	0.0921556	ST3 beta-galactoside alpha-2,3-sialyltransferase 6 [Source:VGNC Symbol;Acc:VGNC:35335]	ST3GAL6	NS	NS
ENSBTAG00000039355	2.37179	2.47414	0.251484	0.00426247	0.0921556	mucosal vascular addressin cell adhesion molecule 1 [Source:VGNC Symbol;Acc:VGNC:31133]	MADCAM1	NS	UP
ENSBTAG00000001405	-1.12748	-1.12751	6.99604	0.00427731	0.0922639	glucuronic acid epimerase [Source:VGNC Symbol;Acc:VGNC:29394]	GLCE	NS	DOWN
ENSBTAG00000007129	-2.21419	-2.215	4.21118	0.00430167	0.092644	murine retrovirus integration site 1 homolog [Source:NCBI gene;Acc:281918]	MRVI1	NS	DOWN
ENSBTAG00000001132	-1.12884	-1.12996	1.63914	0.00431217	0.0927251	glycosyltransferase like domain containing 1 [Source:VGNC Symbol;Acc:VGNC:29690]	GTDC1	NS	DOWN
ENSBTAG00000015801	-1.02002	-1.02008	6.46845	0.00432016	0.0927521	ephrin B1 [Source:VGNC Symbol;Acc:VGNC:28359]	EFNB1	NS	DOWN
ENSBTAG00000020269	2.38925	2.42433	-0.177915	0.0043398	0.0930285	mitotic spindle positioning [Source:VGNC Symbol;Acc:VGNC:31486]	MISP	NS	UP
ENSBTAG00000038132	-1.80746	-1.81539	0.223177	0.00434941	0.0930895	apoptosis inducing factor mitochondria associated 3 [Source:VGNC Symbol;Acc:VGNC:25763]	AIFM3	NS	NS
ENSBTAG00000011743	2.7435	2.81601	-0.626824	0.00442411	0.0945414	tolloid like 2 [Source:VGNC Symbol;Acc:VGNC:35896]	TLL2	NS	NS
ENSBTAG00000046565	3.60338	3.6967	-0.199034	0.00445622	0.0950798	melanoma-associated antigen 10 [Source:NCBI gene;Acc:100298021]		NS	UP
ENSBTAG00000009294	-1.50219	-1.50762	0.314586	0.00447746	0.0953852	delta 4-desaturase, sphingolipid 2 [Source:VGNC Symbol;Acc:VGNC:27991]	DEGS2	NS	NS
ENSBTAG00000018808	1.24317	1.24411	3.73888	0.00451041	0.0959386	solute carrier family 25 member 35 [Source:VGNC Symbol;Acc:VGNC:34761]	SLC25A35	NS	NS
ENSBTAG00000054572	2.03226	2.0377	1.98155	0.0045209	0.0960132	paternally expressed 3 [Source:NCBI gene;Acc:444864]	PEG3	NS	UP
ENSBTAG00000003165	-1.04973	-1.04976	6.77579	0.00455742	0.0963429	ADAM metallopeptidase with thrombospondin type 1 motif 9 [Source:VGNC Symbol;Acc:VGNC:25630]	ADAMTS9	NS	DOWN
ENSBTAG00000015311	1.13071	1.13093	4.69836	0.00455304	0.0963429	protein tyrosine phosphatase receptor type R [Source:VGNC Symbol;Acc:VGNC:33557]	PTPRR	NS	NS
ENSBTAG00000019980	1.50712	1.51748	0.707575	0.00454361	0.0963429	diacylglycerol kinase iota [Source:VGNC Symbol;Acc:VGNC:28030]	DGKI	NS	UP
ENSBTAG00000000354	1.85188	1.88084	-0.402375	0.00458022	0.0966764	phosphodiesterase 6G [Source:VGNC Symbol;Acc:VGNC:32683]	PDE6G	NS	NS
ENSBTAG00000024081	-1.88991	-1.89023	4.28239	0.00460747	0.0971027	extracellular matrix protein 2 [Source:VGNC Symbol;Acc:VGNC:28312]	ECM2	NS	DOWN
ENSBTAG00000004091	-0.999276	-0.999443	4.89189	0.00464197	0.0976801	general transcription factor IIIC subunit 4 [Source:VGNC Symbol;Acc:VGNC:29705]	GTF3C4	NS	DOWN
ENSBTAG00000018143	1.90089	1.92462	-0.00361699	0.00470348	0.0985698	chromosome 16 C1orf116 homolog [Source:VGNC Symbol;Acc:VGNC:52641]	C16H1orf116	NS	UP
ENSBTAG00000019866	1.39786	1.39818	5.29598	0.00469414	0.0985698	neuropilin 1 [Source:VGNC Symbol;Acc:VGNC:32266]	NRP1	NS	NS
ENSBTAG00000021867	0.979332	0.980028	3.15519	0.00470574	0.0985698	beaded filament structural protein 1 [Source:VGNC Symbol;Acc:VGNC:26478]	BFSP1	NS	UP
ENSBTAG00000003696	1.26369	1.26525	2.09716	0.00478592	0.0999451	BICD family like cargo adaptor 1 [Source:VGNC Symbol;Acc:VGNC:56814]	BICDL1	NS	UP
ENSBTAG00000012039	3.07135	3.1826	-0.654699	0.00478262	0.0999451	phosphatase and actin regulator 1 [Source:VGNC Symbol;Acc:VGNC:32804]	PHACTR1	NS	UP
ENSBTAG00000017284	-2.16439	-2.16474	4.84459	0.00481591	0.100267	rhomboid like 1 [Source:VGNC Symbol;Acc:VGNC:33935]	RHBDL1	NS	DOWN
ENSBTAG00000048740	1.84392	1.86098	0.250009	0.00481279	0.100267	apolipoprotein L3-like [Source:NCBI gene;Acc:518495]		NS	UP
ENSBTAG00000005704	2.21149	2.2691	-0.335234	0.00484124	0.100642	interleukin 1 receptor like 2 [Source:VGNC Symbol;Acc:VGNC:30135]	IL1RL2	NS	UP
ENSBTAG00000051116	1.41702	1.42545	1.72701	0.00486463	0.100976	chromosome 23 C6orf132 homolog [Source:NCBI gene;Acc:100295626]	C6orf132	NS	UP
ENSBTAG00000005104	-2.68833	-2.69201	2.73481	0.00489151	0.101381	alpha-1,6-mannosylglycoprotein 6-beta-N-acetylglucosaminyltransferase B [Source:VGNC Symbol;Acc:VGNC:55847]	MGAT5B	NS	DOWN
ENSBTAG00000004651	0.910657	0.910921	5.13868	0.00491638	0.101743	non-metastatic cells 1, protein (NM23A) expressed in [Source:NCBI gene;Acc:404189]	NME1	NS	NS
ENSBTAG00000046633	2.95218	3.04067	-0.807777	0.00493882	0.102054			NS	UP
ENSBTAG00000010361	2.59118	2.65237	0.604229	0.00497823	0.102407	delta like canonical Notch ligand 4 [Source:VGNC Symbol;Acc:VGNC:28096]	DLL4	NS	UP
ENSBTAG00000051760	2.91707	3.06134	-0.620103	0.00497374	0.102407	Rhox homeobox family, member 1-like [Source:NCBI gene;Acc:782892]		NS	UP
ENSBTAG00000053991	2.50495	2.56543	-0.657541	0.00497214	0.102407			NS	UP
ENSBTAG00000000559	-2.73654	-2.73712	6.71301	0.00498721	0.102439	phospholipid transfer protein [Source:VGNC Symbol;Acc:VGNC:33055]	PLTP	NS	DOWN
ENSBTAG00000043582	3.09691	3.1052	1.12585	0.00504901	0.103554			NS	NS
ENSBTAG00000016928	-1.56294	-1.56551	1.11788	0.00509347	0.103925	PDZ domain containing 7 [Source:NCBI gene;Acc:511930]		NS	DOWN
ENSBTAG00000024663	1.43848	1.44174	1.79164	0.00509612	0.103925	ladinin 1 [Source:VGNC Symbol;Acc:VGNC:30766]	LAD1	NS	NS
ENSBTAG00000034090	1.21486	1.21659	2.70229	0.00509735	0.103925			NS	UP
ENSBTAG00000039581	-2.01285	-2.02071	0.242259	0.00507502	0.103925	homeobox D4 [Source:NCBI gene;Acc:513306]	HOXD4	NS	DOWN
ENSBTAG00000010994	-1.06233	-1.06246	5.36809	0.00513823	0.104452	cathepsin F [Source:VGNC Symbol;Acc:VGNC:27815]	CTSF	NS	DOWN
ENSBTAG00000021469	-1.69247	-1.71162	-1.27475	0.00513835	0.104452	cortactin binding protein 2 [Source:VGNC Symbol;Acc:VGNC:27822]	CTTNBP2	NS	NS
ENSBTAG00000030338	1.85182	1.87277	0.118755	0.00517983	0.104854	gap junction protein alpha 9 [Source:VGNC Symbol;Acc:VGNC:55195]	GJA9	NS	NS
ENSBTAG00000032613	-1.36994	-1.37585	-0.0597913	0.00518097	0.104854	secretogranin V [Source:VGNC Symbol;Acc:VGNC:34334]	SCG5	NS	NS
ENSBTAG00000052510	2.49887	2.63622	0.0347494	0.00517572	0.104854	C-C motif chemokine ligand 26 [Source:NCBI gene;Acc:508387]	CCL26	NS	UP
ENSBTAG00000021547	-2.20638	-2.21738	0.674475	0.00519672	0.105018	cilia and flagella associated protein 57 [Source:VGNC Symbol;Acc:VGNC:54907]	CFAP57	NS	DOWN
ENSBTAG00000031595	1.74001	1.75519	-0.0475675	0.00521176	0.105167	formiminotransferase cyclodeaminase N-terminal like [Source:NCBI gene;Acc:613365]		NS	UP
ENSBTAG00000005083	-0.945355	-0.945489	4.64013	0.00527151	0.106217	TUB like protein 4 [Source:VGNC Symbol;Acc:VGNC:36522]	TULP4	NS	DOWN
ENSBTAG00000013702	1.81986	1.83772	1.57304	0.00528919	0.106418	zinc finger protein 296 [Source:VGNC Symbol;Acc:VGNC:37240]	ZNF296	NS	UP
ENSBTAG00000048419	4.71633	5.14922	-0.901183	0.00530465	0.106573			NS	UP
ENSBTAG00000011538	0.975301	0.975354	6.51484	0.00532296	0.106748	kinesin family member 1A [Source:VGNC Symbol;Acc:VGNC:30590]	KIF1A	NS	UP
ENSBTAG00000025233	1.10622	1.1071	3.90619	0.00532889	0.106748	CACN subunit beta associated regulatory protein [Source:VGNC Symbol;Acc:VGNC:26806]	CBARP	NS	UP
ENSBTAG00000000512	1.00939	1.00986	3.99742	0.00535079	0.107031	syntrophin alpha 1 [Source:VGNC Symbol;Acc:VGNC:35083]	SNTA1	NS	UP
ENSBTAG00000047502	-1.02543	-1.02544	9.09637	0.00536102	0.10708	FKBP prolyl isomerase 5 [Source:VGNC Symbol;Acc:VGNC:29024]	FKBP5	NS	DOWN
ENSBTAG00000009153	1.24341	1.24491	2.04309	0.0054013	0.107707	MLX interacting protein like [Source:VGNC Symbol;Acc:VGNC:31510]	MLXIPL	NS	UP
ENSBTAG00000013066	-1.26599	-1.26599	10.9605	0.00540807	0.107707	Bos taurus insulin like growth factor 2 (IGF2), transcript variant 2, mRNA. [Source:RefSeq mRNA;Acc:NM_001367627]	IGF2	NS	DOWN
ENSBTAG00000008032	-0.919884	-0.920019	4.7187	0.00541812	0.107752	actin related protein 3B [Source:NCBI gene;Acc:616404]		NS	NS
ENSBTAG00000001514	-1.12043	-1.12089	3.59449	0.00544738	0.10812	ankyrin repeat and SOCS box containing 11 [Source:VGNC Symbol;Acc:VGNC:26188]	ASB11	NS	DOWN
ENSBTAG00000020647	-0.9559	-0.956446	3.47344	0.00545237	0.10812	RAS like family 11 member B [Source:VGNC Symbol;Acc:VGNC:33755]	RASL11B	NS	NS
ENSBTAG00000014969	1.3398	1.34166	2.90562	0.00547719	0.108456	cartilage intermediate layer protein 2 [Source:VGNC Symbol;Acc:VGNC:27367]	CILP2	NS	NS
ENSBTAG00000013918	-1.44143	-1.44563	0.326909	0.00551162	0.108981	adhesion G protein-coupled receptor L3 [Source:VGNC Symbol;Acc:VGNC:53686]	ADGRL3	NS	NS
ENSBTAG00000008946	5.83427	1.44269e+08	-1.46576	0.00553405	0.109268	calpain 13 [Source:VGNC Symbol;Acc:VGNC:26744]	CAPN13	NS	UP
ENSBTAG00000000532	-1.11854	-1.1187	5.31734	0.00557325	0.109884	exonuclease 5 [Source:VGNC Symbol;Acc:VGNC:59180]	EXO5	NS	DOWN
ENSBTAG00000019158	-1.1755	-1.17807	1.54109	0.005588	0.110017	mex-3 RNA binding family member A [Source:VGNC Symbol;Acc:VGNC:31419]	MEX3A	NS	DOWN
ENSBTAG00000001221	2.17719	2.24373	-0.794981	0.00560257	0.110045	NK3 homeobox 1 [Source:VGNC Symbol;Acc:VGNC:32105]	NKX3-1	NS	UP
ENSBTAG00000031641	0.965759	0.965785	8.57448	0.00560541	0.110045	proteasome 26S subunit, non-ATPase 8 [Source:VGNC Symbol;Acc:VGNC:33472]	PSMD8	NS	UP
ENSBTAG00000002464	-2.56365	-2.56415	4.76244	0.00562594	0.110134	phospholipase C eta 2 [Source:VGNC Symbol;Acc:VGNC:32991]	PLCH2	NS	DOWN
ENSBTAG00000017632	-1.06328	-1.06357	5.18236	0.00562231	0.110134	apoptosis enhancing nuclease [Source:VGNC Symbol;Acc:VGNC:25705]	AEN	NS	DOWN
ENSBTAG00000000149	0.874072	0.874119	6.95543	0.00569185	0.110637	ubiquitin specific peptidase 40 [Source:VGNC Symbol;Acc:VGNC:52845]	USP40	NS	UP
ENSBTAG00000005250	-1.91358	-1.91419	3.74523	0.00568764	0.110637	biglycan [Source:VGNC Symbol;Acc:VGNC:26481]	BGN	NS	DOWN
ENSBTAG00000015690	-1.45723	-1.45931	1.51876	0.00568489	0.110637	perilipin 4 [Source:VGNC Symbol;Acc:VGNC:55299]	PLIN4	NS	NS
ENSBTAG00000019179	1.82386	1.86508	-1.04488	0.00568436	0.110637	testis specific serine kinase substrate [Source:VGNC Symbol;Acc:VGNC:36421]	TSKS	NS	NS
ENSBTAG00000046333	1.76541	1.77097	2.28825	0.00568715	0.110637	chromosome 6 C4orf54 homolog [Source:VGNC Symbol;Acc:VGNC:58594]	C6H4orf54	NS	UP
ENSBTAG00000014575	-1.42169	-1.42171	7.95447	0.00571288	0.110733	collagen type IV alpha 5 chain [Source:VGNC Symbol;Acc:VGNC:50084]	COL4A5	NS	DOWN
ENSBTAG00000052132	-1.58255	-1.58597	1.11742	0.00570767	0.110733	forkhead box Q1 [Source:NCBI gene;Acc:112443729]	FOXQ1	NS	DOWN
ENSBTAG00000013163	-1.35158	-1.3518	4.70339	0.00582391	0.112568	ADAM metallopeptidase domain 33 [Source:VGNC Symbol;Acc:VGNC:25611]	ADAM33	NS	NS
ENSBTAG00000018416	2.27132	2.32969	-0.331082	0.00582256	0.112568	coiled-coil domain containing 42 [Source:VGNC Symbol;Acc:VGNC:26896]	CCDC42	NS	NS
ENSBTAG00000011266	-1.44539	-1.44556	4.82059	0.00586333	0.113171	zinc finger and BTB domain containing 16 [Source:VGNC Symbol;Acc:VGNC:37062]	ZBTB16	NS	NS
ENSBTAG00000008817	-2.64218	-2.68614	-1.31753	0.00588485	0.113428	laminin subunit alpha 4 [Source:VGNC Symbol;Acc:VGNC:52792]	LAMA4	NS	NS
ENSBTAG00000001026	1.60248	1.61447	0.106096	0.00589685	0.1135	beta-carotene oxygenase 1 [Source:VGNC Symbol;Acc:VGNC:26453]	BCO1	NS	UP
ENSBTAG00000007888	1.51806	1.52297	0.99189	0.00592806	0.113941	EFR3 homolog B [Source:VGNC Symbol;Acc:VGNC:28362]	EFR3B	NS	UP
ENSBTAG00000017549	-0.942033	-0.942118	5.91623	0.00595693	0.114336	KIT ligand [Source:VGNC Symbol;Acc:VGNC:30619]	KITLG	NS	DOWN
ENSBTAG00000030322	-1.6522	-1.65279	3.85194	0.00597003	0.114428	kelch domain containing 7A [Source:VGNC Symbol;Acc:VGNC:30637]	KLHDC7A	NS	DOWN
ENSBTAG00000000993	-1.0068	-1.00735	3.3336	0.00603235	0.114841	NEDD4 binding protein 2 like 1 [Source:VGNC Symbol;Acc:VGNC:53826]	N4BP2L1	NS	NS
ENSBTAG00000008635	-1.26245	-1.26246	8.39881	0.00603326	0.114841	sulfotransferase family, cytosolic, 1A, phenol-preferring, member 1 [Source:NCBI gene;Acc:282485]	SULT1A1	NS	DOWN
ENSBTAG00000025659	-1.19454	-1.19535	2.30209	0.00601666	0.114841	zinc finger protein 618 [Source:VGNC Symbol;Acc:VGNC:37314]	ZNF618	NS	NS
ENSBTAG00000040543	-1.5523	-1.55242	5.53418	0.00603088	0.114841	transmembrane protein 200A [Source:VGNC Symbol;Acc:VGNC:57364]	TMEM200A	NS	DOWN
ENSBTAG00000052673	-0.895249	-0.895665	3.22538	0.00602367	0.114841			NS	DOWN
ENSBTAG00000007554	2.33779	2.33961	3.37343	0.00610661	0.115916	interferon alpha inducible protein 6 [Source:VGNC Symbol;Acc:VGNC:30047]	IFI6	NS	NS
ENSBTAG00000053355	2.07523	2.12442	-0.464618	0.00610467	0.115916	EF-hand calcium binding domain 10 [Source:NCBI gene;Acc:100296545]	EFCAB10	NS	NS
ENSBTAG00000054498	2.80505	2.94779	-1.24285	0.00612767	0.116156			NS	NS
ENSBTAG00000008366	1.14974	1.15124	3.10397	0.0061373	0.116178	SH3 and cysteine rich domain 2 [Source:VGNC Symbol;Acc:VGNC:35351]	STAC2	NS	UP
ENSBTAG00000021846	1.25472	1.25633	2.55091	0.00618254	0.116874	cadherin EGF LAG seven-pass G-type receptor 3 [Source:VGNC Symbol;Acc:VGNC:27171]	CELSR3	NS	UP
ENSBTAG00000024137	1.37974	1.38379	1.6002	0.00622199	0.117458	patched 2 [Source:VGNC Symbol;Acc:VGNC:33492]	PTCH2	NS	UP
ENSBTAG00000048511	1.51347	1.52014	3.01501	0.00631135	0.118982			NS	UP
ENSBTAG00000002695	-2.58905	-2.59348	1.88565	0.00635286	0.119291	myosin IH [Source:VGNC Symbol;Acc:VGNC:31823]	MYO1H	NS	DOWN
ENSBTAG00000011962	1.2405	1.24353	2.39174	0.0063379	0.119291	phospholipase A2 group III [Source:VGNC Symbol;Acc:VGNC:32959]	PLA2G3	NS	NS
ENSBTAG00000018497	-1.80682	-1.80827	4.04241	0.00635375	0.119291	caveolae associated protein 2 [Source:VGNC Symbol;Acc:VGNC:26803]	CAVIN2	NS	DOWN
ENSBTAG00000016229	-0.949872	-0.949958	5.50261	0.00637081	0.119448	Kruppel like factor 9 [Source:VGNC Symbol;Acc:VGNC:30632]	KLF9	NS	DOWN
ENSBTAG00000020649	2.04854	2.06749	-0.21321	0.0064081	0.119658	class II major histocompatibility complex transactivator [Source:VGNC Symbol;Acc:VGNC:27366]	CIITA	NS	NS
ENSBTAG00000030575	2.06999	2.09641	0.147637	0.00640354	0.119658	basic helix-loop-helix family member e41 [Source:VGNC Symbol;Acc:VGNC:26487]	BHLHE41	NS	UP
ENSBTAG00000053556	-1.55365	-1.55419	3.59799	0.00640144	0.119658			NS	DOWN
ENSBTAG00000003760	2.62788	2.68188	-0.845331	0.00642174	0.119751			NS	NS
ENSBTAG00000005913	-1.11198	-1.112	8.19772	0.006466	0.119957	PAT1 homolog 1, processing body mRNA decay factor [Source:VGNC Symbol;Acc:VGNC:32593]	PATL1	NS	DOWN
ENSBTAG00000008513	1.97998	2.04379	-0.898719	0.00645492	0.119957	regulator of hemoglobinization and erythroid cell expansion [Source:VGNC Symbol;Acc:VGNC:49539]	RHEX	NS	UP
ENSBTAG00000009197	6.45516	1.44269e+08	-1.37215	0.00644311	0.119957			NS	NS
ENSBTAG00000023429	1.1715	1.17161	7.58507	0.00646769	0.119957	plastin 1 [Source:VGNC Symbol;Acc:VGNC:33051]	PLS1	NS	NS
ENSBTAG00000011182	0.861144	0.861168	8.11729	0.00653585	0.121058	PDZ and LIM domain 1 [Source:VGNC Symbol;Acc:VGNC:32707]	PDLIM1	NS	UP
ENSBTAG00000006607	-1.07239	-1.07245	6.52791	0.0065706	0.121228	cyclin G1 [Source:VGNC Symbol;Acc:VGNC:26969]	CCNG1	NS	DOWN
ENSBTAG00000016179	2.81893	2.87417	-0.130542	0.00657142	0.121228	calcium and integrin binding family member 3 [Source:VGNC Symbol;Acc:VGNC:27361]	CIB3	NS	UP
ENSBTAG00000051574	2.16457	2.23103	-0.810527	0.00655627	0.121228			NS	UP
ENSBTAG00000005929	0.977412	0.97757	6.301	0.00659713	0.121539	spectrin beta, non-erythrocytic 2 [Source:HGNC Symbol;Acc:HGNC:11276]	SPTBN2	NS	UP
ENSBTAG00000001301	-1.77634	-1.78883	-0.569551	0.00661783	0.121595	leucine rich repeat containing 32 [Source:VGNC Symbol;Acc:VGNC:54884]	LRRC32	NS	DOWN
ENSBTAG00000012526	2.64779	2.73339	-1.13456	0.00661349	0.121595	amyloid beta precursor protein binding family B member 1 interacting protein [Source:VGNC Symbol;Acc:VGNC:26004]	APBB1IP	NS	NS
ENSBTAG00000012931	1.57424	1.57847	4.10059	0.00665473	0.121947	phospholamban [Source:VGNC Symbol;Acc:VGNC:33038]	PLN	NS	NS
ENSBTAG00000046218	-0.823907	-0.824071	4.71901	0.00665098	0.121947	Kruppel like factor 11 [Source:VGNC Symbol;Acc:VGNC:52789]	KLF11	NS	DOWN
ENSBTAG00000020172	1.93538	1.98302	-0.939806	0.00667047	0.122073	DENN domain containing 2D [Source:VGNC Symbol;Acc:VGNC:27997]	DENND2D	NS	NS
ENSBTAG00000017901	-1.4737	-1.47456	2.58625	0.00670053	0.12246	layilin [Source:VGNC Symbol;Acc:VGNC:30803]	LAYN	NS	DOWN
ENSBTAG00000012791	1.00072	1.00171	3.36793	0.00674083	0.123033	glutamyl-tRNA amidotransferase subunit C [Source:NCBI gene;Acc:615845]	GATC	NS	UP
ENSBTAG00000010508	1.11528	1.11535	6.85836	0.00675198	0.123074	biliverdin reductase B [Source:VGNC Symbol;Acc:VGNC:26511]	BLVRB	NS	UP
ENSBTAG00000007348	-1.8972	-1.89876	3.27597	0.00677175	0.123271	stimulated by retinoic acid 6 [Source:VGNC Symbol;Acc:VGNC:35417]	STRA6	NS	NS
ENSBTAG00000015818	-2.19548	-2.21091	3.39836	0.00682524	0.123926	interstitial collagenase-like [Source:NCBI gene;Acc:112441463]		NS	DOWN
ENSBTAG00000052359	-1.47964	-1.481	1.95352	0.00682572	0.123926			NS	DOWN
ENSBTAG00000013364	-1.69722	-1.6996	1.97551	0.00684713	0.123987	lipase family member M [Source:VGNC Symbol;Acc:VGNC:30908]	LIPM	NS	NS
ENSBTAG00000033398	2.51751	2.60156	-1.50841	0.0068416	0.123987	hexokinase domain containing 1 [Source:VGNC Symbol;Acc:VGNC:29867]	HKDC1	NS	NS
ENSBTAG00000018563	-1.45178	-1.45178	10.5821	0.0068954	0.124533	secreted frizzled related protein 2 [Source:VGNC Symbol;Acc:VGNC:34521]	SFRP2	NS	DOWN
ENSBTAG00000020070	0.942261	0.942444	5.45893	0.00689109	0.124533	ATP binding cassette subfamily C member 3 [Source:VGNC Symbol;Acc:VGNC:25473]	ABCC3	NS	UP
ENSBTAG00000025124	1.47037	1.48277	0.0114885	0.0069344	0.124776	zinc finger protein 300 [Source:VGNC Symbol;Acc:VGNC:49995]	ZNF300	NS	NS
ENSBTAG00000025263	2.73149	2.75472	0.56322	0.00692689	0.124776	family with sequence similarity 160 member A1 [Source:VGNC Symbol;Acc:VGNC:28739]	FAM160A1	NS	UP
ENSBTAG00000027854	-1.40543	-1.40774	2.391	0.00693604	0.124776	Rho GDP dissociation inhibitor gamma [Source:VGNC Symbol;Acc:VGNC:26103]	ARHGDIG	NS	NS
ENSBTAG00000004256	0.859369	0.859427	7.95788	0.00696949	0.125022	ornithine decarboxylase 1 [Source:NCBI gene;Acc:281365]	ODC1	NS	NS
ENSBTAG00000009358	-0.989399	-0.989497	5.87377	0.00696797	0.125022	MTSS I-BAR domain containing 2 [Source:VGNC Symbol;Acc:VGNC:31753]	MTSS2	NS	DOWN
ENSBTAG00000033304	-1.01596	-1.01604	7.18009	0.00697695	0.125022	transcriptional and immune response regulator [Source:VGNC Symbol;Acc:VGNC:49157]	TCIM	NS	DOWN
ENSBTAG00000013921	1.82494	1.85371	-0.422157	0.00700805	0.125416	creatine kinase, M-type [Source:VGNC Symbol;Acc:VGNC:27385]	CKM	NS	NS
ENSBTAG00000006694	-1.62442	-1.63111	-0.252309	0.00703371	0.125548	C-X-C motif chemokine ligand 14 [Source:VGNC Symbol;Acc:VGNC:27850]	CXCL14	NS	DOWN
ENSBTAG00000027513	1.50009	1.50418	5.20717	0.00702753	0.125548	chemokine (C-X-C motif) ligand 2 [Source:NCBI gene;Acc:281214]	CXCL2	NS	UP
ENSBTAG00000007651	2.1446	2.19448	-0.490806	0.00707203	0.125696	threonyl-tRNA synthetase 3 [Source:VGNC Symbol;Acc:VGNC:35606]	TARS3	NS	UP
ENSBTAG00000010357	2.92245	2.98604	0.186345	0.00705666	0.125696	ST6 beta-galactoside alpha-2,6-sialyltransferase 1 [Source:VGNC Symbol;Acc:VGNC:35337]	ST6GAL1	NS	UP
ENSBTAG00000013141	1.24544	1.2477	2.74193	0.00707199	0.125696	actin related protein T3 [Source:VGNC Symbol;Acc:VGNC:25591]	ACTRT3	NS	UP
ENSBTAG00000016137	-0.998244	-0.998333	5.44074	0.00707849	0.125696	zinc finger protein 608 [Source:VGNC Symbol;Acc:VGNC:37311]	ZNF608	NS	DOWN
ENSBTAG00000003498	-1.37124	-1.37176	3.14701	0.00709812	0.125882	FAT atypical cadherin 2 [Source:VGNC Symbol;Acc:VGNC:58375]	FAT2	NS	DOWN
ENSBTAG00000004263	1.11547	1.12219	0.486793	0.00715977	0.126812	ATPase H+ transporting V0 subunit a4 [Source:VGNC Symbol;Acc:VGNC:26309]	ATP6V0A4	NS	UP
ENSBTAG00000007394	-1.20656	-1.20765	2.452	0.00720456	0.127441	ribosomal protein L22 like 1 [Source:NCBI gene;Acc:614872]	RPL22L1	NS	DOWN
ENSBTAG00000031441	1.04853	1.04879	5.65718	0.00726627	0.128368	FXYD domain containing ion transport regulator 5 [Source:VGNC Symbol;Acc:VGNC:29158]	FXYD5	NS	UP
ENSBTAG00000008938	-0.991196	-0.991242	6.69814	0.00727811	0.128412	SRC proto-oncogene, non-receptor tyrosine kinase [Source:VGNC Symbol;Acc:VGNC:35269]	SRC	NS	DOWN
ENSBTAG00000011736	3.52133	3.74303	-0.866165	0.00732946	0.128741	insulin like growth factor 2 mRNA binding protein 1 [Source:VGNC Symbol;Acc:VGNC:30079]	IGF2BP1	NS	UP
ENSBTAG00000016973	3.2138	3.32642	0.669605	0.00731692	0.128741	serine protease 8 [Source:VGNC Symbol;Acc:VGNC:33426]	PRSS8	NS	UP
ENSBTAG00000037558	1.17701	1.17792	7.10755	0.00733415	0.128741	chemokine (C-X-C motif) ligand 1 (melanoma growth stimulating activity, alpha) [Source:NCBI gene;Acc:281212]	GRO1	NS	NS
ENSBTAG00000052247	0.986693	0.986983	4.21365	0.0073174	0.128741	tubulin polymerization promoting protein [Source:NCBI gene;Acc:280968]	TPPP	NS	UP
ENSBTAG00000033222	1.36537	1.36874	1.52682	0.00734613	0.128786	calreticulin 3 [Source:VGNC Symbol;Acc:VGNC:26716]	CALR3	NS	NS
ENSBTAG00000018460	-1.655	-1.66534	-0.732485	0.00737281	0.12909	ADAM metallopeptidase with thrombospondin type 1 motif 16 [Source:VGNC Symbol;Acc:VGNC:25620]	ADAMTS16	NS	NS
ENSBTAG00000001128	-1.42926	-1.436	-0.316259	0.00740932	0.129564	ring finger protein 165 [Source:VGNC Symbol;Acc:VGNC:34032]	RNF165	NS	NS
ENSBTAG00000000983	-1.9354	-1.9635	-1.70173	0.00742437	0.129592	ATP binding cassette subfamily C member 8 [Source:VGNC Symbol;Acc:VGNC:25475]	ABCC8	NS	DOWN
ENSBTAG00000005800	-1.71899	-1.71946	3.56135	0.00742973	0.129592	glutamate ionotropic receptor AMPA type subunit 1 [Source:VGNC Symbol;Acc:VGNC:29638]	GRIA1	NS	DOWN
ENSBTAG00000012514	-1.7116	-1.71378	1.76053	0.00746521	0.130046	podocan [Source:VGNC Symbol;Acc:VGNC:33101]	PODN	NS	NS
ENSBTAG00000012451	1.79126	1.80076	0.775598	0.0075031	0.130541	major histocompatibility complex, class II, DM beta [Source:NCBI gene;Acc:282491]	BOLA-DMB	NS	NS
ENSBTAG00000000603	1.23388	1.23471	4.81374	0.00756037	0.130719	junctional adhesion molecule 2 [Source:VGNC Symbol;Acc:VGNC:50011]	JAM2	NS	NS
ENSBTAG00000014390	1.07392	1.07577	2.29763	0.00752591	0.130719	myotubularin related protein 9-like [Source:NCBI gene;Acc:521746]	MTMR9	NS	UP
ENSBTAG00000017719	1.25477	1.25523	3.81952	0.00754261	0.130719	A-kinase anchoring protein 6 [Source:VGNC Symbol;Acc:VGNC:25787]	AKAP6	NS	UP
ENSBTAG00000040190	1.25849	1.2597	3.03134	0.00757034	0.130719	coiled-coil domain containing 88B [Source:VGNC Symbol;Acc:VGNC:26928]	CCDC88B	NS	UP
ENSBTAG00000043971	-1.17685	-1.17696	5.1501	0.00756771	0.130719	notch receptor 3 [Source:VGNC Symbol;Acc:VGNC:32178]	NOTCH3	NS	NS
ENSBTAG00000047914	1.27568	1.28375	0.129909	0.00755095	0.130719	cadherin related family member 5 [Source:VGNC Symbol;Acc:VGNC:27112]	CDHR5	NS	NS
ENSBTAG00000008734	0.96667	0.966896	4.93746	0.0075856	0.130818	peptidase M20 domain containing 1 [Source:VGNC Symbol;Acc:VGNC:33066]	PM20D1	NS	UP
ENSBTAG00000018984	1.04699	1.04932	1.43612	0.0076629	0.131986	phosphatidylinositol-4,5-bisphosphate 3-kinase catalytic subunit delta [Source:VGNC Symbol;Acc:VGNC:32891]	PIK3CD	NS	UP
ENSBTAG00000004888	2.83204	2.97517	-0.695041	0.00769548	0.132382	solute carrier family 10 member 4 [Source:VGNC Symbol;Acc:VGNC:34661]	SLC10A4	NS	UP
ENSBTAG00000000816	1.64276	1.66486	-0.0447421	0.00773424	0.132811	PR/SET domain 1 [Source:VGNC Symbol;Acc:VGNC:33288]	PRDM1	NS	NS
ENSBTAG00000008756	-1.19681	-1.19794	2.17877	0.00773972	0.132811	E74 like ETS transcription factor 3 [Source:VGNC Symbol;Acc:VGNC:28428]	ELF3	NS	DOWN
ENSBTAG00000000623	2.30606	2.35186	-0.951697	0.00777922	0.132991	cytoplasmic polyadenylation element binding protein 1 [Source:NCBI gene;Acc:514174]		NS	NS
ENSBTAG00000006907	3.04435	3.13389	-0.599532	0.00777543	0.132991	nebulin [Source:VGNC Symbol;Acc:VGNC:31977]	NEB	NS	NS
ENSBTAG00000018299	1.05552	1.05694	3.45249	0.00777305	0.132991	phosphatidylinositol glycan anchor biosynthesis class H [Source:VGNC Symbol;Acc:VGNC:32869]	PIGH	NS	NS
ENSBTAG00000018422	1.2295	1.23642	0.640685	0.00780661	0.133294	receptor interacting serine/threonine kinase 3 [Source:VGNC Symbol;Acc:VGNC:52818]	RIPK3	NS	NS
ENSBTAG00000029920	-1.45777	-1.47462	-0.801028	0.00782809	0.133495	microRNA 25 [Source:HGNC Symbol;Acc:HGNC:31609]	MIR25	NS	NS
ENSBTAG00000050061	0.83245	0.832488	7.26522	0.00798079	0.13593	inner centromere protein [Source:NCBI gene;Acc:507693]	INCENP	NS	UP
ENSBTAG00000003956	2.87379	3.01729	-1.60109	0.00800052	0.136098	sarcoglycan alpha [Source:VGNC Symbol;Acc:VGNC:34535]	SGCA	NS	NS
ENSBTAG00000013992	0.980927	0.981429	4.33213	0.0081149	0.137613	acylphosphatase 1 [Source:VGNC Symbol;Acc:VGNC:25598]	ACYP1	NS	NS
ENSBTAG00000016525	-1.14214	-1.14226	5.9305	0.00811961	0.137613	integrin subunit alpha 1 [Source:VGNC Symbol;Acc:VGNC:30310]	ITGA1	NS	DOWN
ENSBTAG00000040056	-2.87585	-2.89665	1.47162	0.00811578	0.137613	leukotriene B4 receptor 2 [Source:VGNC Symbol;Acc:VGNC:31070]	LTB4R2	NS	NS
ENSBTAG00000026319	2.933	3.14467	-0.90858	0.00813153	0.137646	aspartate beta-hydroxylase domain containing 1 [Source:VGNC Symbol;Acc:VGNC:26220]	ASPHD1	NS	NS
ENSBTAG00000007890	-1.31529	-1.32055	-0.0113753	0.00816451	0.138034	SEC14 like lipid binding 5 [Source:VGNC Symbol;Acc:VGNC:34405]	SEC14L5	NS	DOWN
ENSBTAG00000047073	-1.70929	-1.71547	0.0254183	0.00818614	0.13823			NS	DOWN
ENSBTAG00000002408	1.60728	1.62318	-0.325291	0.00821427	0.138535	forkhead associated phosphopeptide binding domain 1 [Source:VGNC Symbol;Acc:VGNC:28996]	FHAD1	NS	NS
ENSBTAG00000008733	-0.847708	-0.847721	8.09002	0.0082637	0.139198	MAGE family member D1 [Source:VGNC Symbol;Acc:VGNC:55062]	MAGED1	NS	DOWN
ENSBTAG00000003837	-1.5989	-1.60054	1.7029	0.00832358	0.140036	R-spondin 1 [Source:VGNC Symbol;Acc:VGNC:34188]	RSPO1	NS	NS
ENSBTAG00000039195	-2.23845	-2.27617	-1.72871	0.00836618	0.14058	NHS actin remodeling regulator [Source:VGNC Symbol;Acc:VGNC:32071]	NHS	NS	DOWN
ENSBTAG00000043738	3.31092	3.52968	-1.05409	0.00838561	0.140735	7SK RNA [Source:RFAM;Acc:RF00100]	7SK	NS	NS
ENSBTAG00000038662	-2.28066	-2.29075	0.956477	0.00855222	0.143356	gap junction protein beta 6 [Source:VGNC Symbol;Acc:VGNC:29381]	GJB6	NS	NS
ENSBTAG00000008625	1.09611	1.09703	3.16109	0.00857371	0.143542	pleckstrin homology and FYVE domain containing 1 [Source:VGNC Symbol;Acc:VGNC:33012]	PLEKHF1	NS	UP
ENSBTAG00000046328	-1.18023	-1.18029	6.47034	0.0086249	0.144223	Xg glycoprotein [Source:VGNC Symbol;Acc:VGNC:56960]	XG	NS	NS
ENSBTAG00000025398	2.20197	2.23102	0.518785	0.00869013	0.145138	ubiquitin D [Source:NCBI gene;Acc:504548]		NS	NS
ENSBTAG00000013227	-1.10809	-1.10819	5.75088	0.00874278	0.14584	snail family transcriptional repressor 2 [Source:VGNC Symbol;Acc:VGNC:35048]	SNAI2	NS	DOWN
ENSBTAG00000005333	1.55779	1.57013	-0.239011	0.00877251	0.145983	myoglobin [Source:VGNC Symbol;Acc:VGNC:31270]	MB	NS	NS
ENSBTAG00000008546	1.58707	1.60218	-0.298012	0.00877257	0.145983	synaptogyrin 4 [Source:VGNC Symbol;Acc:VGNC:35526]	SYNGR4	NS	NS
ENSBTAG00000004226	1.65372	1.67145	-0.0817654	0.00879153	0.146089	sex hormone binding globulin [Source:VGNC Symbol;Acc:VGNC:34589]	SHBG	NS	NS
ENSBTAG00000055207	0.875671	0.87568	9.29922	0.00880017	0.146089	stearoyl-CoA desaturase [Source:NCBI gene;Acc:280924]	SCD	NS	UP
ENSBTAG00000007740	-0.985287	-0.985876	3.28805	0.00881328	0.146131	midkine [Source:VGNC Symbol;Acc:VGNC:49556]	MDK	NS	NS
ENSBTAG00000019961	-2.03419	-2.03479	4.79296	0.00882517	0.146152	ATPase H+/K+ transporting subunit beta [Source:VGNC Symbol;Acc:VGNC:26298]	ATP4B	NS	DOWN
ENSBTAG00000005816	1.57011	1.57059	4.64913	0.00890354	0.147272	interferon regulatory factor 9 [Source:VGNC Symbol;Acc:VGNC:30280]	IRF9	NS	NS
ENSBTAG00000002044	1.25739	1.26131	1.86434	0.00891697	0.147304	sirtuin 3 [Source:VGNC Symbol;Acc:VGNC:34632]	SIRT3	NS	UP
[truncated: 12,929 more rows]

## Sheet: C+AFB1 vs. AFB1
Table S3. Differential expression analysis. The table reports the EdgeR glmTREAT output for the tests performed (“C vs CTRL”; “CL vs CTRL”; “C+A vs AFB1”; “CL+A vs A”). Ensembl gene description, gene name, log2 fold change (logFC), mean log count per millions (logCPM), nominal p-value and false discovery rate (FDR) are reported for all the genes evaluated. The transcriptional changes (i.e. upregu…
[truncated: 13,763 more rows]

[truncated: 1 more sheets: CL+AFB1 vs. AFB1]
