# Supplementary material for: Curcumin Mitigates AFB1-Induced Hepatic Toxicity by Triggering Cattle Antioxidant and Anti-inflammatory Pathways: A Whole Transcriptomic In Vitro Study
Source: Antioxidants (Basel). 2020 Oct 29;9(11):1059. doi: 10.3390/antiox9111059 (PMC7692341; doi:10.3390/antiox9111059)
Supplement: Supplementary file 1 [file antioxidants-09-01059-s001.zip › SupplementaryMaterial/TableS4_new_proof.xlsx]

## Sheet: Foglio1
Table S4. Comparison between top-10 DEGs in C vs. CTRL and CL vs. CTRL. Nine out of the top-10 up- and downregulated genes shared between the two analyses. Log2FC resulted from the two analyses were also reported.
Gene ID	Gene description	Gene name	log2FC C vs CTRL	log2FC CL vs CTRL
ENSBTAG00000001099	PILR alpha associated neural protein [Source:VGNC Symbol;Acc:VGNC:32855]	PIANP	2.4114	2.16358
ENSBTAG00000005034	calpain 5 [Source:VGNC Symbol;Acc:VGNC:26748]	CAPN5	2.1735	1.92277
ENSBTAG00000007732	cAMP regulated phosphoprotein 21 [Source:VGNC Symbol;Acc:VGNC:58588]	ARPP21	2.2098	2.10776
ENSBTAG00000009997	anoctamin 1 [Source:VGNC Symbol;Acc:VGNC:50077]	ANO1	2.0427	1.76375
ENSBTAG00000013462	L1 cell adhesion molecule [Source:VGNC Symbol;Acc:VGNC:30760]	L1CAM	4.2196	3.55935
ENSBTAG00000018189	cystatin B (stefin B) [Source:NCBI gene;Acc:514170]	CSTB	3.4648	3.14696
ENSBTAG00000034529	high mobility group AT-hook 1 [Source:VGNC Symbol;Acc:VGNC:29874]	HMGA1	3.3307	3.01053
ENSBTAG00000048916	lipase G, endothelial type [Source:NCBI gene;Acc:509808]	LIPG	2.5585	2.15008
ENSBTAG00000053661	na	na	3.8198	3.5168
Gene ID	Gene description	Gene name	log2FC C vs CTRL	log2FC CL vs CTRL
ENSBTAG00000009430	myosin VIIA and Rab interacting protein [Source:VGNC Symbol;Acc:VGNC:31846]	MYRIP	-3.4523	-3.34588
ENSBTAG00000018650	hepatic and glial cell adhesion molecule [Source:VGNC Symbol;Acc:VGNC:29810]	HEPACAM	-2.78953	-2.55505
ENSBTAG00000002982	PITPNM family member 3 [Source:VGNC Symbol;Acc:VGNC:52807]	PITPNM3	-3.16202	-2.39782
ENSBTAG00000006579	prolyl 4-hydroxylase subunit alpha 3 [Source:VGNC Symbol;Acc:VGNC:32537]	P4HA3	-2.17721	-1.88892
ENSBTAG00000011275	signal peptide, CUB domain and EGF like domain containing 1 [Source:VGNC Symbol;Acc:VGNC:34371]	SCUBE1	-5.83589	-3.93337
ENSBTAG00000023177	complement factor H [Source:NCBI gene;Acc:280816]	CFH	-5.02699	-3.66262
ENSBTAG00000002138	peptidyl arginine deiminase 1 [Source:VGNC Symbol;Acc:VGNC:32545]	PADI1	-4.80271	-3.85227
ENSBTAG00000012004	transforming growth factor beta 3 [Source:VGNC Symbol;Acc:VGNC:35803]	TGFB3	-1.71069	-1.58866
ENSBTAG00000014665	ADAM metallopeptidase with thrombospondin type 1 motif 2 [Source:VGNC Symbol;Acc:VGNC:25624]	ADAMTS2	-2.78114	-2.33236
