# Supplementary material for: Curcumin Mitigates AFB1-Induced Hepatic Toxicity by Triggering Cattle Antioxidant and Anti-inflammatory Pathways: A Whole Transcriptomic In Vitro Study
Source: Antioxidants (Basel). 2020 Oct 29;9(11):1059. doi: 10.3390/antiox9111059 (PMC7692341; doi:10.3390/antiox9111059)
Supplement: Supplementary file 1 [file antioxidants-09-01059-s001.zip › SupplementaryMaterial/TableS5_revised_proof.xlsx]

## Sheet: C vs. CTRL
Table S5. GO over-representation analysis. Tables report the over-represented GO terms in the list of DEGs resulted from pair-wise tests conducted in this study. Terms highlighted in grey are those resulting after redundancy removal.
C vs. CTRL
ID	Description	GeneRatio	BgRatio	pvalue	p.adjust	qvalue	geneID	Count
GO:0006956	complement activation	8/240	12/3581	1.42319e-07	0.000409045	0.000376367	S100B/C1S/CFB/C3/C2/SERPING1/C5/CFH	8
GO:0006959	humoral immune response	10/240	21/3581	2.78357e-07	0.000409045	0.000376367	LPO/S100B/CXCL5/C1S/CFB/C3/C2/SERPING1/C5/CFH	10
GO:0006955	immune response	33/240	205/3581	1.14326e-06	0.000992183	0.00091292	RSAD2/LPO/CHGA/MX1/ISG15/ENDOU/COCH/TLR9/S100B/ARG2/PRDX1/FTH1/IRF1/IRF5/SEMA4A/CXCL5/CTSH/RAB7B/TCIM/ENPP2/C1S/CFB/NOD2/HLX/NR1H4/C3/C2/AIF1/THEMIS/CITED1/SERPING1/C5/CFH	33
GO:0048514	blood vessel morphogenesis	21/240	100/3581	1.61642e-06	0.000992183	0.00091292	CHGA/COMP/LDLR/MFGE8/HEY1/SEMA4A/CTSH/BTG1/ENPP2/AQP1/ANG2/FGF2/C3/SFRP1/ANPEP/RNASE4/CITED1/MMP2/HPGD/FAP/CXCL10	21
GO:0098542	defense response to other organism	26/240	143/3581	1.68796e-06	0.000992183	0.00091292	RSAD2/LPO/CHGA/MX1/ISG15/COCH/TLR9/ARG2/PRDX1/IRF1/IRF5/CXCL5/RAB7B/COTL1/C1S/CFB/NOD2/NR1H4/C3/C2/AIF1/CITED1/CXCL10/CXCL9/C5/CFH	26
GO:0001568	blood vessel development	23/240	120/3581	2.72702e-06	0.00133578	0.00122907	CDH5/CHGA/COMP/LDLR/MFGE8/HEY1/SEMA4A/CTSH/BTG1/ENPP2/AQP1/ANG2/FGF2/C3/SFRP1/ANPEP/RNASE4/CITED1/MMP2/HPGD/FAP/ACTA2/CXCL10	23
GO:0001944	vasculature development	23/240	124/3581	4.90921e-06	0.00169323	0.00155796	CDH5/CHGA/COMP/LDLR/MFGE8/HEY1/SEMA4A/CTSH/BTG1/ENPP2/AQP1/ANG2/FGF2/C3/SFRP1/ANPEP/RNASE4/CITED1/MMP2/HPGD/FAP/ACTA2/CXCL10	23
GO:0042127	regulation of cell population proliferation	32/240	209/3581	5.19611e-06	0.00169323	0.00155796	PTPRN/DMRTA2/EPCAM/TLR9/PBLD/CLU/PHLDA2/CNN1/FTH1/IRF1/CDH2/IRF6/CTSH/SRSF6/BTG1/KITLG/SNAI2/AQP1/HLX/IGF2/FGF2/IGFBP5/SFRP1/AIF1/RNASE4/FABP4/FAP/SFRP5/APOD/CXCL10/CXCL9/CXCL11	32
GO:0007155	cell adhesion	28/240	171/3581	5.72223e-06	0.00169323	0.00155796	CHGA/EPDR1/EPCAM/COMP/SELP/IRF1/CDH2/RND1/LGALS3BP/VWF/MFGE8/ADGRE5/KITLG/FBLN5/PRKG1/SNAI2/NOD2/MFAP4/HLX/PCDH18/VCAN/DSC3/SFRP1/AIF1/OMD/FAP/HEPACAM/APOD	28
GO:0022610	biological adhesion	28/240	172/3581	6.43155e-06	0.00169323	0.00155796	CHGA/EPDR1/EPCAM/COMP/SELP/IRF1/CDH2/RND1/LGALS3BP/VWF/MFGE8/ADGRE5/KITLG/FBLN5/PRKG1/SNAI2/NOD2/MFAP4/HLX/PCDH18/VCAN/DSC3/SFRP1/AIF1/OMD/FAP/HEPACAM/APOD	28
GO:0072358	cardiovascular system development	23/240	126/3581	6.51418e-06	0.00169323	0.00155796	CDH5/CHGA/COMP/LDLR/MFGE8/HEY1/SEMA4A/CTSH/BTG1/ENPP2/AQP1/ANG2/FGF2/C3/SFRP1/ANPEP/RNASE4/CITED1/MMP2/HPGD/FAP/ACTA2/CXCL10	23
GO:0035239	tube morphogenesis	23/240	127/3581	7.48393e-06	0.00169323	0.00155796	CHGA/COMP/LDLR/MFGE8/HEY1/SEMA4A/CTSH/BTG1/ENPP2/AQP1/HLX/ANG2/FGF2/C3/SFRP1/ANPEP/RNASE4/CITED1/MMP2/HPGD/FAP/SFRP5/CXCL10	23
GO:0009653	anatomical structure morphogenesis	45/240	350/3581	7.48963e-06	0.00169323	0.00155796	NPPC/CHGA/AQP3/ACTC1/COCH/COMP/S100B/ATL1/TUBB3/PHLDA2/LDLR/TUBB2B/CDH2/TXNRD1/MFGE8/HEY1/TNNC1/SEMA4A/CTSH/BTG1/ENPP2/CRISPLD2/SNAI2/AQP1/HLX/IGF2/ANG2/FGF2/C3/IGFBP5/SDC2/SFRP1/ANPEP/CPE/RNASE4/CITED1/MMP2/HPGD/FAP/SFRP5/PALMD/ACTA2/CXCL10/CXCL9/ACTG2	45
GO:0002376	immune system process	44/240	350/3581	1.74331e-05	0.00338097	0.00311088	RSAD2/LPO/CHGA/MX1/ISG15/ENDOU/AQP3/COCH/IL2RA/TLR9/SELP/S100B/CLU/ARG2/LDLR/PRDX1/FTH1/IRF1/IRF5/SEMA4A/CXCL5/CTSH/RAB7B/KITLG/TCIM/ENPP2/C1S/CFB/NOD2/HLX/NR1H4/C3/C2/SFRP1/AIF1/THEMIS/CITED1/SERPING1/APOD/CXCL10/CXCL9/C5/CXCL11/CFH	44
GO:0008283	cell population proliferation	37/240	274/3581	1.83208e-05	0.00338097	0.00311088	NPPC/PTPRN/DMRTA2/EPCAM/COMP/TLR9/PBLD/CLU/PHLDA2/CNN1/PRDX1/FTH1/IRF1/CDH2/TXNRD1/IRF6/CTSH/SRSF6/BTG1/KITLG/MCM7/SNAI2/AQP1/HLX/IGF2/FGF2/IGFBP5/SFRP1/AIF1/RNASE4/FABP4/FAP/SFRP5/APOD/CXCL10/CXCL9/CXCL11	37
GO:0002252	immune effector process	21/240	116/3581	1.91632e-05	0.00338097	0.00311088	RSAD2/CHGA/ISG15/TLR9/S100B/CLU/PRDX1/IRF1/IRF5/CTSH/TCIM/C1S/CFB/HLX/C3/C2/SERPING1/CXCL10/CXCL9/C5/CFH	21
GO:0035295	tube development	25/240	153/3581	1.95565e-05	0.00338097	0.00311088	CHGA/COMP/LDLR/MFGE8/HEY1/SEMA4A/CTSH/BTG1/ENPP2/AQP1/HLX/ANG2/FGF2/C3/IGFBP5/SFRP1/ANPEP/RNASE4/CITED1/MMP2/HPGD/FAP/ADAMTS2/SFRP5/CXCL10	25
GO:0045087	innate immune response	21/240	118/3581	2.51447e-05	0.00395597	0.00363994	RSAD2/CHGA/MX1/ISG15/COCH/TLR9/ARG2/PRDX1/IRF1/IRF5/RAB7B/C1S/CFB/NOD2/NR1H4/C3/C2/AIF1/CITED1/C5/CFH	21
GO:0009605	response to external stimulus	43/240	344/3581	2.55745e-05	0.00395597	0.00363994	RSAD2/LPO/GUCA1A/CHGA/MX1/ISG15/AQP3/COCH/TLR9/SLC2A1/TUBB3/ARG2/LDLR/TUBB2B/PRDX1/IRF1/GLRB/IRF5/CXCL5/RAB7B/COTL1/ENPP2/PRKG1/C1S/SNAI2/AQP1/CFB/NOD2/NR1H4/C3/C2/SFRP1/AIF1/CITED1/SERPING1/FABP4/APOD/ACTA2/CXCL10/CXCL9/C5/CXCL11/CFH	43
GO:0006952	defense response	30/240	208/3581	3.51304e-05	0.00516241	0.00475	RSAD2/LPO/CHGA/MX1/ISG15/COCH/TLR9/S100B/ARG2/LDLR/PRDX1/IRF1/IRF5/CXCL5/RAB7B/COTL1/C1S/CFB/NOD2/NR1H4/C3/C2/AIF1/CITED1/FABP4/APOD/CXCL10/CXCL9/C5/CFH	30
GO:0001525	angiogenesis	17/240	86/3581	3.82313e-05	0.00535056	0.00492312	CHGA/MFGE8/HEY1/SEMA4A/CTSH/BTG1/ENPP2/AQP1/ANG2/FGF2/C3/SFRP1/ANPEP/RNASE4/MMP2/FAP/CXCL10	17
GO:0002684	positive regulation of immune system process	20/240	113/3581	4.29219e-05	0.00573397	0.0052759	RSAD2/ISG15/AQP3/COCH/TLR9/S100B/RAB7B/KITLG/C1S/CFB/NOD2/HLX/C3/C2/AIF1/THEMIS/SERPING1/CXCL10/C5/CFH	20
GO:0072359	circulatory system development	26/240	172/3581	5.39398e-05	0.00689257	0.00634194	CDH5/CHGA/COMP/LDLR/MFGE8/HEY1/TNNC1/SEMA4A/CTSH/BTG1/ENPP2/SNAI2/AQP1/ANG2/FGF2/C3/SFRP1/ANPEP/CPE/RNASE4/CITED1/MMP2/HPGD/FAP/ACTA2/CXCL10	26
GO:0048662	negative regulation of smooth muscle cell proliferation	5/240	8/3581	6.15114e-05	0.00753258	0.00693082	CNN1/IGFBP5/AIF1/RNASE4/APOD	5
GO:0050778	positive regulation of immune response	14/240	65/3581	7.03664e-05	0.00827228	0.00761143	RSAD2/COCH/TLR9/S100B/C1S/CFB/NOD2/HLX/C3/C2/THEMIS/SERPING1/C5/CFH	14
GO:0002253	activation of immune response	10/240	36/3581	8.15731e-05	0.00922089	0.00848426	TLR9/S100B/C1S/CFB/C3/C2/THEMIS/SERPING1/C5/CFH	10
GO:0006957	complement activation, alternative pathway	4/240	5/3581	9.33394e-05	0.00983299	0.00904746	CFB/C3/C5/CFH	4
GO:0009607	response to biotic stimulus	28/240	198/3581	9.36794e-05	0.00983299	0.00904746	RSAD2/LPO/CHGA/MX1/ISG15/COCH/TLR9/ARG2/PRDX1/IRF1/IRF5/CXCL5/RAB7B/COTL1/C1S/CFB/NOD2/NR1H4/C3/C2/AIF1/CITED1/FAP/ACTA2/CXCL10/CXCL9/C5/CFH	28
GO:0043207	response to external biotic stimulus	27/240	190/3581	0.00011577	0.0112308	0.0103336	RSAD2/LPO/CHGA/MX1/ISG15/COCH/TLR9/ARG2/PRDX1/IRF1/IRF5/CXCL5/RAB7B/COTL1/C1S/CFB/NOD2/NR1H4/C3/C2/AIF1/CITED1/ACTA2/CXCL10/CXCL9/C5/CFH	27
GO:0051707	response to other organism	27/240	190/3581	0.00011577	0.0112308	0.0103336	RSAD2/LPO/CHGA/MX1/ISG15/COCH/TLR9/ARG2/PRDX1/IRF1/IRF5/CXCL5/RAB7B/COTL1/C1S/CFB/NOD2/NR1H4/C3/C2/AIF1/CITED1/ACTA2/CXCL10/CXCL9/C5/CFH	27
GO:0002682	regulation of immune system process	26/240	180/3581	0.000118461	0.0112308	0.0103336	RSAD2/ISG15/AQP3/COCH/TLR9/S100B/LDLR/IRF1/CTSH/RAB7B/KITLG/TCIM/C1S/CFB/NOD2/HLX/C3/C2/SFRP1/AIF1/THEMIS/SERPING1/APOD/CXCL10/C5/CFH	26
GO:0051239	regulation of multicellular organismal process	46/240	413/3581	0.000237207	0.021786	0.0200456	RSAD2/CHGA/ARHGDIB/DMRTA2/ISG15/COMP/TLR9/PBLD/PFN2/S100B/MC1R/PHLDA2/LDLR/TUBB2B/LHFPL4/IRF1/CDH2/TNNC1/SEMA4A/P2RY2/SNTA1/CTSH/SRSF6/BTG1/RAB7B/KITLG/TCIM/ENPP2/PRKG1/SNAI2/AQP1/NOD2/HLX/FGF2/C3/FABP5/IGFBP5/SDC2/SFRP1/AIF1/CITED1/SERPING1/OMD/SFRP5/APOD/CXCL10	46
GO:0001941	postsynaptic membrane organization	4/240	6/3581	0.000265269	0.0236251	0.0217377	CHRNB1/LHFPL4/CDH2/GLRB	4
GO:2000026	regulation of multicellular organismal development	31/240	247/3581	0.000369517	0.0319415	0.0293898	CHGA/ARHGDIB/DMRTA2/ISG15/COMP/TLR9/PBLD/PHLDA2/LDLR/TUBB2B/LHFPL4/IRF1/CDH2/SEMA4A/CTSH/SRSF6/BTG1/RAB7B/KITLG/TCIM/ENPP2/SNAI2/AQP1/HLX/FGF2/C3/SDC2/SFRP1/OMD/SFRP5/CXCL10	31
GO:0044419	interspecies interaction between organisms	30/240	237/3581	0.000398575	0.0330022	0.0303657	RSAD2/LPO/CHGA/MX1/ISG15/COCH/TLR9/HMOX1/ARG2/PRDX1/IRF1/IRF5/CXCL5/RAB7B/COTL1/C1S/AQP1/CFB/NOD2/NR1H4/C3/C2/AIF1/ANPEP/CITED1/ACTA2/CXCL10/CXCL9/C5/CFH	30
GO:0008285	negative regulation of cell population proliferation	15/240	85/3581	0.000412452	0.0330022	0.0303657	PBLD/CNN1/FTH1/IRF1/IRF6/BTG1/SNAI2/FGF2/IGFBP5/SFRP1/AIF1/RNASE4/FAP/SFRP5/APOD	15
GO:0009887	animal organ morphogenesis	18/240	113/3581	0.000415475	0.0330022	0.0303657	NPPC/AQP3/ACTC1/COMP/PHLDA2/CDH2/TNNC1/CTSH/SNAI2/AQP1/HLX/FGF2/IGFBP5/SFRP1/CPE/CITED1/ACTA2/ACTG2	18
GO:0051049	regulation of transport	30/240	239/3581	0.000461566	0.0356985	0.0328466	RSAD2/SLC30A3/CHGA/CRYAB/TLR9/PFN2/CLU/CDH2/TXN/TNNC1/P2RY2/YOD1/SNTA1/PM20D1/PRR5L/ARL6IP5/AQP1/NOD2/C3/ARRB1/FABP5/PLA2R1/SFRP1/AIF1/KCNAB1/RNASE4/APOD/CXCL10/CXCL9/CXCL11	30
GO:0006958	complement activation, classical pathway	4/240	7/3581	0.00058643	0.0441927	0.0406623	C1S/C3/C2/C5	4
GO:0050776	regulation of immune response	15/240	88/3581	0.000606603	0.0445702	0.0410096	RSAD2/COCH/TLR9/S100B/CTSH/C1S/CFB/NOD2/HLX/C3/C2/THEMIS/SERPING1/C5/CFH	15

## Sheet: CL vs. CTRL
Table S5. GO over-representation analysis. Tables report the over-represented GO terms in the list of DEGs resulted from pair-wise tests conducted in this study. Terms highlighted in grey are those resulting after redundancy removal.
CL vs. CTRL
ID	Description	GeneRatio	BgRatio	pvalue	p.adjust	qvalue	geneID	Count
GO:0006959	humoral immune response	8/136	21/3581	4.72709e-07	0.000989853	0.000917056	LPO/CXCL5/C1S/C3/C2/SERPING1/C5/CFH	8
GO:0006956	complement activation	6/136	12/3581	2.0593e-06	0.00157283	0.00145716	C1S/C3/C2/SERPING1/C5/CFH	6
GO:0035295	tube development	19/136	153/3581	3.23929e-06	0.00157283	0.00145716	CHGA/COMP/LDLR/HEY1/MFGE8/CTSH/BTG1/HLX/C3/RNASE4/IGFBP5/MMP2/HPGD/ANPEP/ADAMTS2/CITED1/SFRP5/CXCL10/FAP	19
GO:0048514	blood vessel morphogenesis	15/136	100/3581	3.64876e-06	0.00157283	0.00145716	CHGA/COMP/LDLR/HEY1/MFGE8/CTSH/BTG1/C3/RNASE4/MMP2/HPGD/ANPEP/CITED1/CXCL10/FAP	15
GO:0035239	tube morphogenesis	17/136	127/3581	3.97255e-06	0.00157283	0.00145716	CHGA/COMP/LDLR/HEY1/MFGE8/CTSH/BTG1/HLX/C3/RNASE4/MMP2/HPGD/ANPEP/CITED1/SFRP5/CXCL10/FAP	17
GO:0098542	defense response to other organism	18/136	143/3581	4.963e-06	0.00157283	0.00145716	RSAD2/MX1/ISG15/CHGA/LPO/TLR9/ARG2/PRDX1/CXCL5/RAB7B/C1S/C3/C2/CITED1/CXCL9/CXCL10/C5/CFH	18
GO:0002252	immune effector process	16/136	116/3581	5.25779e-06	0.00157283	0.00145716	RSAD2/ISG15/CHGA/TLR9/CLU/PRDX1/CTSH/C1S/HLX/C3/C2/SERPING1/CXCL9/CXCL10/C5/CFH	16
GO:0001568	blood vessel development	16/136	120/3581	8.24439e-06	0.00215797	0.00199927	CDH5/CHGA/COMP/LDLR/HEY1/MFGE8/CTSH/BTG1/C3/RNASE4/MMP2/HPGD/ANPEP/CITED1/CXCL10/FAP	16
GO:0001944	vasculature development	16/136	124/3581	1.26666e-05	0.00294709	0.00273035	CDH5/CHGA/COMP/LDLR/HEY1/MFGE8/CTSH/BTG1/C3/RNASE4/MMP2/HPGD/ANPEP/CITED1/CXCL10/FAP	16
GO:0072358	cardiovascular system development	16/136	126/3581	1.55876e-05	0.00326404	0.00302399	CDH5/CHGA/COMP/LDLR/HEY1/MFGE8/CTSH/BTG1/C3/RNASE4/MMP2/HPGD/ANPEP/CITED1/CXCL10/FAP	16
GO:0008645	hexose transmembrane transport	5/136	12/3581	4.69095e-05	0.00755605	0.00700035	SLC2A4/SLC2A2/SLC2A1/FABP5/C3	5
GO:0015749	monosaccharide transmembrane transport	5/136	12/3581	4.69095e-05	0.00755605	0.00700035	SLC2A4/SLC2A2/SLC2A1/FABP5/C3	5
GO:1904659	glucose transmembrane transport	5/136	12/3581	4.69095e-05	0.00755605	0.00700035	SLC2A4/SLC2A2/SLC2A1/FABP5/C3	5
GO:0006958	complement activation, classical pathway	4/136	7/3581	6.37685e-05	0.00952579	0.00882523	C1S/C3/C2/C5	4
GO:0006955	immune response	20/136	205/3581	6.82363e-05	0.00952579	0.00882523	RSAD2/MX1/ISG15/CHGA/LPO/ENDOU/TLR9/ARG2/PRDX1/CXCL5/CTSH/RAB7B/C1S/HLX/C3/C2/SERPING1/CITED1/C5/CFH	20
GO:0034219	carbohydrate transmembrane transport	5/136	13/3581	7.39121e-05	0.00967324	0.00896184	SLC2A4/SLC2A2/SLC2A1/FABP5/C3	5
GO:0006952	defense response	20/136	208/3581	8.3951e-05	0.0103408	0.00958029	RSAD2/MX1/ISG15/CHGA/LPO/TLR9/ARG2/LDLR/PRDX1/CXCL5/RAB7B/C1S/C3/C2/FABP4/CITED1/CXCL9/CXCL10/C5/CFH	20
GO:0045087	innate immune response	14/136	118/3581	0.000117229	0.0129601	0.012007	RSAD2/MX1/ISG15/CHGA/TLR9/ARG2/PRDX1/RAB7B/C1S/C3/C2/CITED1/C5/CFH	14
GO:0002449	lymphocyte mediated immunity	7/136	31/3581	0.000119587	0.0129601	0.012007	RSAD2/PRDX1/CTSH/C1S/C3/C2/C5	7
GO:0002455	humoral immune response mediated by circulating immunoglobulin	4/136	8/3581	0.000123784	0.0129601	0.012007	C1S/C3/C2/C5	4
GO:0009607	response to biotic stimulus	19/136	198/3581	0.00013225	0.0131872	0.0122173	RSAD2/MX1/ISG15/CHGA/LPO/TLR9/ARG2/PRDX1/CXCL5/RAB7B/C1S/C3/C2/CITED1/CXCL9/CXCL10/FAP/C5/CFH	19
GO:0009605	response to external stimulus	27/136	344/3581	0.000158182	0.015056	0.0139487	RSAD2/MX1/ISG15/CHGA/LPO/TLR9/SLC2A1/ARG2/LDLR/TUBB3/TUBB2B/PRDX1/GLRB/CXCL5/CMTM8/RAB7B/C1S/C3/C2/SERPING1/FABP4/CITED1/CXCL9/CXCL10/C5/CXCL11/CFH	27
GO:0002443	leukocyte mediated immunity	8/136	44/3581	0.000196279	0.0164312	0.0152228	RSAD2/CHGA/PRDX1/CTSH/C1S/C3/C2/C5	8
GO:0051049	regulation of transport	21/136	239/3581	0.00020276	0.0164312	0.0152228	RSAD2/SLC30A3/CHGA/CHRNA5/CRYAB/TLR9/PFN2/CLU/CDH2/P2RY2/YOD1/TXN/FABP5/ARRB1/C3/PLA2R1/RNASE4/KCNAB1/CXCL9/CXCL10/CXCL11	21
GO:0034162	toll-like receptor 9 signaling pathway	3/136	4/3581	0.000208501	0.0164312	0.0152228	RSAD2/TLR9/RAB7B	3
GO:0034163	regulation of toll-like receptor 9 signaling pathway	3/136	4/3581	0.000208501	0.0164312	0.0152228	RSAD2/TLR9/RAB7B	3
GO:0009653	anatomical structure morphogenesis	27/136	350/3581	0.000211864	0.0164312	0.0152228	CHGA/ACTC1/COMP/LDLR/TUBB3/TUBB2B/CDH2/HEY1/TXNRD1/MFGE8/CTSH/BTG1/CRISPLD2/HLX/C3/RNASE4/IGFBP5/MMP2/HPGD/ANPEP/PALMD/CITED1/SFRP5/CXCL9/CXCL10/FAP/ACTG2	27
GO:0043207	response to external biotic stimulus	18/136	190/3581	0.000237665	0.017161	0.015899	RSAD2/MX1/ISG15/CHGA/LPO/TLR9/ARG2/PRDX1/CXCL5/RAB7B/C1S/C3/C2/CITED1/CXCL9/CXCL10/C5/CFH	18
GO:0051707	response to other organism	18/136	190/3581	0.000237665	0.017161	0.015899	RSAD2/MX1/ISG15/CHGA/LPO/TLR9/ARG2/PRDX1/CXCL5/RAB7B/C1S/C3/C2/CITED1/CXCL9/CXCL10/C5/CFH	18
GO:0002253	activation of immune response	7/136	36/3581	0.000323788	0.021376	0.0198039	TLR9/C1S/C3/C2/SERPING1/C5/CFH	7
GO:0002460	adaptive immune response based on somatic recombination of immune receptors built from immunoglobulin superfamily domains	7/136	36/3581	0.000323788	0.021376	0.0198039	RSAD2/CTSH/C1S/HLX/C3/C2/C5	7
GO:0008643	carbohydrate transport	6/136	26/3581	0.00033022	0.021376	0.0198039	SLC2A4/SLC2A2/SLC2A1/SLC37A2/FABP5/C3	6
GO:0001525	angiogenesis	11/136	86/3581	0.000336871	0.021376	0.0198039	CHGA/HEY1/MFGE8/CTSH/BTG1/C3/RNASE4/MMP2/ANPEP/CXCL10/FAP	11
GO:0044419	interspecies interaction between organisms	20/136	237/3581	0.00049987	0.0294757	0.027308	RSAD2/MX1/ISG15/CHGA/LPO/TLR9/HMOX1/ARG2/PRDX1/CXCL5/RAB7B/C1S/C3/C2/ANPEP/CITED1/CXCL9/CXCL10/C5/CFH	20
GO:0006957	complement activation, alternative pathway	3/136	5/3581	0.000506746	0.0294757	0.027308	C3/C5/CFH	3
GO:0051281	positive regulation of release of sequestered calcium ion into cytosol	3/136	5/3581	0.000506746	0.0294757	0.027308	CXCL9/CXCL10/CXCL11	3
GO:1903901	negative regulation of viral life cycle	4/136	11/3581	0.000533637	0.0302009	0.0279799	RSAD2/MX1/ISG15/HMOX1	4
GO:0007186	G protein-coupled receptor signaling pathway	10/136	78/3581	0.000620188	0.0341756	0.0316622	ACKR1/GLRB/P2RY2/ARRB1/C3/HPGD/CXCL9/CXCL10/CXCL11/ACKR4	10
GO:0050778	positive regulation of immune response	9/136	65/3581	0.000659378	0.0347033	0.0321511	RSAD2/TLR9/C1S/HLX/C3/C2/SERPING1/C5/CFH	9
GO:0072359	circulatory system development	16/136	172/3581	0.00066291	0.0347033	0.0321511	CDH5/CHGA/COMP/LDLR/HEY1/MFGE8/CTSH/BTG1/C3/RNASE4/MMP2/HPGD/ANPEP/CITED1/CXCL10/FAP	16
GO:0002250	adaptive immune response	8/136	53/3581	0.000735427	0.0375606	0.0347983	RSAD2/ARG2/CTSH/C1S/HLX/C3/C2/C5	8
GO:0042127	regulation of cell population proliferation	18/136	209/3581	0.000767441	0.0382624	0.0354485	PTPRN/DMRTA2/EPCAM/TLR9/CLU/IRF6/CDH2/CTSH/BTG1/HLX/RNASE4/IGFBP5/FABP4/SFRP5/CXCL9/CXCL10/FAP/CXCL11	18
GO:0045071	negative regulation of viral genome replication	3/136	6/3581	0.000985333	0.0479834	0.0444546	RSAD2/MX1/ISG15	3
GO:0002684	positive regulation of immune system process	12/136	113/3581	0.00101796	0.0484457	0.0448828	RSAD2/ISG15/TLR9/RAB7B/C1S/HLX/C3/C2/SERPING1/CXCL10/C5/CFH	12

## Sheet: C+AFB1 vs. AFB1
Table S5. GO over-representation analysis. Tables report the over-represented GO terms in the list of DEGs resulted from pair-wise tests conducted in this study. Terms highlighted in grey are those resulting after redundancy removal.
C+AFB1 vs. AFB1
ID	Description	GeneRatio	BgRatio	pvalue	p.adjust	qvalue	geneID	Count
GO:0009605	response to external stimulus	57/312	344/3581	5.10126e-07	0.00178901	0.00162059	CYBB/MX1/GUCA1A/TMEM229B/DMTN/CHN1/PTGIS/SCN1B/GLRB/GPM6A/AQP3/EDN2/FNDC4/IL34/TLR6/ADCY7/LPL/APOA1/INHBB/P2RX4/AQP1/TRIM21/TRIM44/NMI/TUBB2B/LY96/PDGFA/PTAFR/ENPP4/SETD6/C1QBP/RPL24/GPX1/NR1D1/AGBL5/ATF3/EIF2S1/DDIT3/CDC42EP2/RIOK3/RAB7B/SEMA3C/NR4A2/C3/TLR2/S1PR1/ZC3H12A/NFKBIZ/CCL2/MT3/C2/CFB/PTGS2/CXCL5/CXCL8/IL6/CCL20	57
GO:0006954	inflammatory response	24/312	98/3581	1.79425e-06	0.00241377	0.00218653	CYBB/PTGIS/IL1RN/FNDC4/IL34/ADCY7/LPL/APOA1/LY96/PTAFR/SETD6/STAT3/GPX1/NR1D1/F3/C3/OLR1/TLR2/ZC3H12A/NFKBIZ/CYP26B1/PTGS2/IL1A/IL6	24
GO:0003008	system process	37/312	193/3581	2.06481e-06	0.00241377	0.00218653	MYOZ2/CHRNA5/GUCA1A/SCN1B/GLRB/NPPB/CLIC5/AQP3/ATP6V1B1/EDN2/KCNAB2/SLC17A7/APOA1/CHRNE/TACR2/INHBB/P2RX4/CHRNA3/AQP1/SOD1/GCLM/HEXA/SLC1A4/SNX10/GPX1/PLS1/ECE2/KCNJ5/NTS/ZC3H12A/GNAO1/CDHR1/CCL2/SLC24A1/INHBA/PTGS2/GJB2	37
GO:0006952	defense response	38/312	208/3581	5.06518e-06	0.0044409	0.00402282	CYBB/DPP4/MX1/PTGIS/IL1RN/FNDC4/IL34/TLR6/ADCY7/LPL/APOA1/TRIM21/TRIM44/NMI/LY96/PTAFR/SETD6/STAT3/C1QBP/GPX1/NR1D1/AGBL5/F3/CDC42EP2/RIOK3/RAB7B/C3/OLR1/TLR2/ZC3H12A/NFKBIZ/C2/CFB/CYP26B1/PTGS2/CXCL5/IL1A/IL6	38
GO:0007166	cell surface receptor signaling pathway	52/312	333/3581	1.09907e-05	0.00658775	0.00596756	CHRNA5/DMTN/CHN1/GLRB/NPPB/IL1RN/PAK1/FGF5/NCEH1/ACKR1/EDN2/GFRA2/MLLT11/SLC17A7/APOA1/CHRNE/HTRA1/INHBB/P2RX4/CHRNA3/NDRG2/TRIM44/GCLM/NMI/EVC2/LY96/PDGFA/HEXA/PTAFR/STAT3/ITPRIP/GPX1/ATF3/F3/DDIT3/RNF138/ITGAV/WNT2/TCIM/IGFBP3/FGF2/C3/FST/ITGA2/SOCS2/ZC3H12A/NFKBIZ/CCL2/MT3/INHBA/IL1A/IL6	52
GO:0051240	positive regulation of multicellular organismal process	39/312	223/3581	1.12707e-05	0.00658775	0.00596756	DMTN/SERPINF1/PTGIS/SCN1B/EDN2/IL34/LPL/INHBB/P2RX4/AQP1/MAPRE2/SOD1/TUBB2B/LY96/PDGFA/ENPP4/STAT3/BTG1/C1QBP/F3/DDIT3/RIOK3/PLS1/CEBPD/WNT2/RAB7B/GPR68/SEMA3C/FGF2/C3/FST/ZC3H12A/NFKBIZ/INHBA/CYP26B1/PTGS2/CXCL8/IL1A/IL6	39
GO:0051094	positive regulation of developmental process	33/312	178/3581	1.62334e-05	0.00708952	0.0064221	DMTN/SERPINF1/PTGIS/SCN1B/IL34/SFN/LPL/APOA1/AQP1/TUBB2B/PDGFA/STAT3/BTG1/C1QBP/F3/PLS1/CEBPD/WNT2/RAB7B/GPR68/SEMA3C/IGFBP3/FGF2/C3/FST/ZC3H12A/NFKBIZ/INHBA/CYP26B1/PTGS2/CXCL8/IL1A/IL6	33
GO:0070887	cellular response to chemical stimulus	64/312	447/3581	1.7667e-05	0.00708952	0.0064221	GUCA1A/DMTN/GSTA1/PTGIS/IL1RN/PAK1/FGF5/NCEH1/ACKR1/FBP1/AQP3/EDN2/ADCY7/LPL/APOA1/HTRA1/HPCA/INHBB/P2RX4/AQP1/TXNRD1/HBA/TRIM44/SOD1/GCLM/NMI/LY96/PTAFR/DGAT2/SNX10/ASIP/MGST3/STAT3/C1QBP/GPX1/RAD51/NR1D1/ATF3/DDIT3/CDC42EP2/GFPT2/MCM7/RIOK3/WNT2/RAB7B/GPR68/NR4A1/NR4A2/FGF2/SOD2/PLA2R1/MT2A/S1PR1/ZC3H12A/CCL2/MT3/CYP26B1/PTGS2/CXCL5/CXCL8/IL1A/IL6/CCL20/CSF3	64
GO:0032101	regulation of response to external stimulus	26/312	126/3581	1.96356e-05	0.00708952	0.0064221	DMTN/PTGIS/EDN2/FNDC4/ADCY7/LPL/APOA1/P2RX4/TRIM44/TUBB2B/PDGFA/ENPP4/SETD6/C1QBP/GPX1/NR1D1/RIOK3/C3/TLR2/ZC3H12A/NFKBIZ/CCL2/MT3/PTGS2/CXCL8/IL6	26
GO:0006935	chemotaxis	16/312	58/3581	2.03286e-05	0.00708952	0.0064221	CHN1/SCN1B/EDN2/APOA1/P2RX4/TUBB2B/PDGFA/PTAFR/C1QBP/RPL24/SEMA3C/S1PR1/CCL2/CXCL5/CXCL8/CCL20	16
GO:0002376	immune system process	53/312	350/3581	2.22369e-05	0.00708952	0.0064221	CYBB/DPP4/MX1/DMTN/IL1RN/AQP3/EDN2/IL34/TLR6/KCNAB2/ADCY7/APOA1/FTH1/TRIM21/TRIM44/SOD1/NMI/ERAP2/LY96/SNX10/STAT3/C1QBP/GPX1/NR1D1/AGBL5/CDC42EP2/RIOK3/CEBPD/RAB7B/GPR68/TCIM/FAS/MARCHF8/C3/FST/OLR1/TLR2/S1PR1/ZC3H12A/SELP/NFKBIZ/CCL2/LIF/C2/INHBA/CFB/CYP26B1/CXCL5/CXCL8/IL1A/IL6/CCL20/CSF3	53
GO:0042330	taxis	16/312	59/3581	2.57221e-05	0.00751728	0.00680959	CHN1/SCN1B/EDN2/APOA1/P2RX4/TUBB2B/PDGFA/PTAFR/C1QBP/RPL24/SEMA3C/S1PR1/CCL2/CXCL5/CXCL8/CCL20	16
GO:0060079	excitatory postsynaptic potential	6/312	9/3581	2.79813e-05	0.00754849	0.00683786	CHRNA5/GLRB/SLC17A7/CHRNE/P2RX4/CHRNA3	6
GO:0051239	regulation of multicellular organismal process	59/312	413/3581	4.35871e-05	0.0109186	0.00989066	ARHGDIB/DMTN/SERPINF1/CHN1/PTGIS/SCN1B/EDN2/IL34/TLR6/SFN/PFN2/ADCY7/LPL/APOA1/TACR2/INHBB/P2RX4/AQP1/NDRG2/MAPRE2/SOD1/TUBB2B/LY96/PDGFA/ENPP4/STAT3/BTG1/C1QBP/GPX1/NR1D1/F3/DDIT3/RIOK3/RTN4IP1/PLS1/ITGAV/CEBPD/WNT2/RAB7B/GPR68/SEMA3C/TCIM/NR4A2/FGF2/C3/KCNJ5/FST/TLR2/S1PR1/ZC3H12A/GNAO1/NFKBIZ/MT3/INHBA/CYP26B1/PTGS2/CXCL8/IL1A/IL6	59
GO:0072538	T-helper 17 type immune response	4/312	4/3581	5.66169e-05	0.0124097	0.0112414	STAT3/ZC3H12A/NFKBIZ/IL6	4
GO:0072539	T-helper 17 cell differentiation	4/312	4/3581	5.66169e-05	0.0124097	0.0112414	STAT3/ZC3H12A/NFKBIZ/IL6	4
GO:0060078	regulation of postsynaptic membrane potential	6/312	10/3581	6.48431e-05	0.0126336	0.0114442	CHRNA5/GLRB/SLC17A7/CHRNE/P2RX4/CHRNA3	6
GO:0099565	chemical synaptic transmission, postsynaptic	6/312	10/3581	6.48431e-05	0.0126336	0.0114442	CHRNA5/GLRB/SLC17A7/CHRNE/P2RX4/CHRNA3	6
GO:0071241	cellular response to inorganic substance	10/312	29/3581	9.73409e-05	0.0179671	0.0162756	GUCA1A/DMTN/FBP1/ADCY7/HPCA/P2RX4/AQP1/RAD51/MT2A/MT3	10
GO:0048871	multicellular organismal homeostasis	15/312	59/3581	0.000104277	0.018285	0.0165636	AQP3/ATP6V1B1/EDN2/SFN/AQP1/SOD1/PM20D1/SNX10/STAT3/GPX1/NR1D1/DDIT3/S1PR1/CYP26B1/IL1A	15
GO:0050877	nervous system process	20/312	94/3581	0.000117623	0.019643	0.0177938	CHRNA5/GUCA1A/SCN1B/GLRB/CLIC5/ATP6V1B1/KCNAB2/SLC17A7/CHRNE/P2RX4/CHRNA3/AQP1/SOD1/HEXA/SLC1A4/GPX1/CDHR1/CCL2/SLC24A1/GJB2	20
GO:0007267	cell-cell signaling	31/312	180/3581	0.000129183	0.0198402	0.0179724	CHRNA5/SCN1B/GLRB/TLR6/SV2A/PFN2/SLC17A7/LPL/APOA1/CHRNE/INHBB/P2RX4/CHRNA3/DNM1/AQP1/NDRG2/BACE1/NR1D1/DDIT3/RNF138/WNT2/GPR68/FGF2/C3/KCNJ5/TLR2/ZC3H12A/CCL2/INHBA/GJB2/IL1A	31
GO:1902652	secondary alcohol metabolic process	10/312	30/3581	0.000134898	0.0198402	0.0179724	INSIG1/GBA/IDH1/SOD1/IDI1/FDFT1/DHCR7/NPC2/TM7SF2/MT3	10
GO:0009636	response to toxic substance	16/312	67/3581	0.000137882	0.0198402	0.0179724	CHRNA5/GSTA1/ADCY7/CHRNA3/AQP1/TXNRD1/HBA/SOD1/MGST3/GPX1/NR4A2/SOD2/ZC3H12A/MT3/PTGS2/IL6	16
GO:0050727	regulation of inflammatory response	14/312	54/3581	0.000141433	0.0198402	0.0179724	PTGIS/FNDC4/ADCY7/LPL/APOA1/SETD6/GPX1/NR1D1/C3/TLR2/ZC3H12A/NFKBIZ/PTGS2/IL6	14
GO:0071248	cellular response to metal ion	9/312	25/3581	0.00015008	0.0202435	0.0183378	GUCA1A/DMTN/FBP1/ADCY7/HPCA/P2RX4/AQP1/MT2A/MT3	9
GO:0045597	positive regulation of cell differentiation	23/312	120/3581	0.000197469	0.025649	0.0232343	DMTN/SERPINF1/SCN1B/IL34/SFN/LPL/APOA1/TUBB2B/STAT3/BTG1/C1QBP/CEBPD/RAB7B/GPR68/SEMA3C/IGFBP3/FGF2/ZC3H12A/NFKBIZ/INHBA/CYP26B1/PTGS2/IL6	23
GO:0045766	positive regulation of angiogenesis	9/312	26/3581	0.0002122	0.026578	0.0240759	PTGIS/AQP1/BTG1/F3/FGF2/C3/ZC3H12A/CXCL8/IL1A	9
GO:0071347	cellular response to interleukin-1	6/312	12/3581	0.000245235	0.0296565	0.0268646	PTGIS/IL1RN/NR1D1/ZC3H12A/PTGS2/CXCL8	6
GO:0008202	steroid metabolic process	13/312	51/3581	0.000294039	0.0343732	0.0311372	CYP17A1/INSIG1/GBA/APOA1/SOD1/LSS/IDI1/FDFT1/DHCR7/NPC2/NR1D1/TM7SF2/MT3	13
GO:0010035	response to inorganic substance	15/312	65/3581	0.000334064	0.0377924	0.0342345	GUCA1A/DMTN/FBP1/ADCY7/HPCA/P2RX4/AQP1/SOD1/RAD51/SOD2/MT2A/ZC3H12A/MT3/IL1A/IL6	15
GO:0097237	cellular response to toxic substance	13/312	52/3581	0.000361865	0.0391999	0.0355095	GSTA1/ADCY7/AQP1/TXNRD1/HBA/SOD1/MGST3/GPX1/SOD2/ZC3H12A/MT3/PTGS2/IL6	13
GO:0032940	secretion by cell	23/312	125/3581	0.000370022	0.0391999	0.0355095	CHRNA5/SCRN1/DMTN/RPH3AL/PAK1/TLR6/SV2A/PFN2/LPL/APOA1/INHBB/DNM1/AQP1/SYNGR3/BACE1/NR1D1/SYNGR2/GPR68/TLR2/ZC3H12A/INHBA/IL1A/IL6	23
GO:0006629	lipid metabolic process	40/312	269/3581	0.000380039	0.0391999	0.0355095	CEL/MOGAT1/GSTA1/PTGIS/CYP17A1/HACD4/NCEH1/INSIG1/PLBD1/ATP6V1B1/EDN2/PIP4P2/GBA/SERINC2/LPL/APOA1/SOD1/FADS2/PM20D1/LSS/PIP5KL1/IDI1/PDGFA/HEXA/DGAT2/FDFT1/DHCR7/LPCAT3/PLD3/NPC2/MGST3/GPX1/ABHD3/NR1D1/C3/SOCS2/TM7SF2/MT3/CYP26B1/PTGS2	40
GO:0016125	sterol metabolic process	9/312	28/3581	0.000400977	0.0392912	0.0355922	INSIG1/GBA/SOD1/IDI1/FDFT1/DHCR7/NPC2/TM7SF2/MT3	9
GO:0010033	response to organic substance	57/312	427/3581	0.000403331	0.0392912	0.0355922	ITGB2/MX1/DMTN/PTGIS/IL1RN/PAK1/FGF5/ACKR1/AQP3/EDN2/FNDC4/TLR6/ADCY7/ABAT/LPL/APOA1/HTRA1/INHBB/P2RX4/AQP1/TRIM21/TRIM44/SOD1/GCLM/NMI/LY96/PTAFR/DGAT2/OS9/SNX10/ASIP/STAT3/RAD51/NR1D1/ATF3/DDIT3/CDC42EP2/GFPT2/RIOK3/WNT2/RAB7B/GPR68/NR4A1/NR4A2/IGFBP3/FGF2/TLR2/ZC3H12A/CCL2/MT3/CYP26B1/PTGS2/CXCL5/CXCL8/IL1A/IL6/CSF3	57
GO:0006749	glutathione metabolic process	6/312	13/3581	0.000422318	0.0400289	0.0362604	GSTA2/GSTA1/SOD1/GCLM/GSS/GPX1	6
GO:0046903	secretion	25/312	143/3581	0.000467814	0.0422348	0.0382587	CHRNA5/SCRN1/DMTN/RPH3AL/PAK1/TLR6/SV2A/PFN2/LPL/APOA1/INHBB/DNM1/AQP1/SYNGR3/BACE1/SNX10/NR1D1/SYNGR2/GPR68/PLA2R1/TLR2/ZC3H12A/INHBA/IL1A/IL6	25
GO:0140352	export from cell	23/312	127/3581	0.000469677	0.0422348	0.0382587	CHRNA5/SCRN1/DMTN/RPH3AL/PAK1/TLR6/SV2A/PFN2/LPL/APOA1/INHBB/DNM1/AQP1/SYNGR3/BACE1/NR1D1/SYNGR2/GPR68/TLR2/ZC3H12A/INHBA/IL1A/IL6	23
GO:0098869	cellular oxidant detoxification	9/312	29/3581	0.000537613	0.0457744	0.0414651	GSTA1/TXNRD1/HBA/SOD1/MGST3/GPX1/SOD2/MT3/PTGS2	9
GO:1904018	positive regulation of vasculature development	9/312	29/3581	0.000537613	0.0457744	0.0414651	PTGIS/AQP1/BTG1/F3/FGF2/C3/ZC3H12A/CXCL8/IL1A	9
GO:2000026	regulation of multicellular organismal development	37/312	247/3581	0.000552269	0.0457744	0.0414651	ARHGDIB/SERPINF1/CHN1/PTGIS/SCN1B/IL34/SFN/APOA1/AQP1/TUBB2B/PDGFA/STAT3/BTG1/C1QBP/GPX1/NR1D1/F3/DDIT3/RTN4IP1/WNT2/RAB7B/GPR68/SEMA3C/TCIM/FGF2/C3/FST/S1PR1/ZC3H12A/NFKBIZ/MT3/INHBA/CYP26B1/PTGS2/CXCL8/IL1A/IL6	37
GO:0006066	alcohol metabolic process	15/312	68/3581	0.000561248	0.0457744	0.0414651	MOGAT1/INSIG1/GBA/ITPK1/IDH1/GK5/SOD1/IDI1/PTAFR/DGAT2/FDFT1/DHCR7/NPC2/TM7SF2/MT3	15
GO:0044281	small molecule metabolic process	57/312	433/3581	0.000582232	0.0461429	0.0417989	GUCA1A/TARS3/MOGAT1/GSTA1/PTGIS/CYP17A1/HACD4/NPPB/SMPDL3A/FBP1/NUDT16/ADSS1/INSIG1/ATP6V1B1/EDN2/PRODH/GBA/ITPK1/IDH1/ADCY7/ABAT/FAH/LPL/GK5/ASS1/COQ8A/SOD1/FADS2/GCLM/PM20D1/MTHFR/ENOSF1/MARC2/ADA/IDI1/ASNS/PTAFR/DGAT2/FDFT1/DHCR7/NADSYN1/ENPP4/NPC2/MGST3/AK2/HK1/NR1D1/ATF3/GFPT2/XDH/IGFBP3/C3/TM7SF2/MT3/FBP2/CYP26B1/PTGS2	57
GO:0034097	response to cytokine	23/312	129/3581	0.000592082	0.0461429	0.0417989	MX1/PTGIS/IL1RN/ACKR1/EDN2/APOA1/TRIM21/TRIM44/GCLM/NMI/SNX10/STAT3/NR1D1/CDC42EP2/GFPT2/RAB7B/ZC3H12A/MT3/PTGS2/CXCL8/IL1A/IL6/CSF3	23
GO:0042391	regulation of membrane potential	12/312	48/3581	0.000608606	0.0463996	0.0420314	CHRNA5/SCN1B/GLRB/MLLT11/SLC17A7/CHRNE/P2RX4/CHRNA3/SOD1/GCLM/PIP5KL1/KCNJ5	12
GO:0006955	immune response	32/312	205/3581	0.000643305	0.0478985	0.0433892	CYBB/MX1/IL1RN/IL34/TLR6/ADCY7/APOA1/FTH1/TRIM21/NMI/ERAP2/LY96/STAT3/C1QBP/GPX1/CDC42EP2/RIOK3/RAB7B/TCIM/FAS/MARCHF8/C3/TLR2/ZC3H12A/NFKBIZ/LIF/C2/CFB/CXCL5/IL1A/IL6/CSF3	32
GO:0001955	blood vessel maturation	3/312	3/3581	0.000655583	0.0478985	0.0433892	CDH5/DDIT3/S1PR1	3

## Sheet: CL+AFB1 vs. AFB1
Table S5. GO over-representation analysis. Tables report the over-represented GO terms in the list of DEGs resulted from pair-wise tests conducted in this study. Terms highlighted in grey are those resulting after redundancy removal.
CL+AFB1 vs. AFB1
ID	Description	GeneRatio	BgRatio	pvalue	p.adjust	qvalue	geneID	Count
GO:0009605	response to external stimulus	49/237	344/3581	7.15992e-08	0.0002279	0.000208768	PRKG1/CYBB/MX1/GUCA1A/TMEM229B/DMTN/CHN1/GLRB/PTGIS/SCN1B/GPM6A/FNDC4/LPL/TLR6/NMI/EDN2/INHBB/ADCY7/IL18/MR1/AQP1/P2RX4/TRIM44/PDGFA/OCIAD2/ENPP4/PTAFR/SETD6/AGBL5/GPX1/DDIT3/CDC42EP2/RAB7B/CEBPB/SEMA3C/C3/TLR2/CCL2/S1PR1/NFKBIZ/ZC3H12A/C2/MT3/CFB/PTGS2/IL6/CXCL5/CXCL8/CCL20	49
GO:0002376	immune system process	46/237	350/3581	2.16647e-06	0.00344793	0.00315848	CYBB/DPP4/MX1/DMTN/IL1RN/KCNAB2/TLR6/NMI/EDN2/ADCY7/IL18/MR1/TRIM44/ERAP2/SOD1/SNX10/RAB4A/AGBL5/GPX1/CEBPD/FAS/CDC42EP2/GPR68/RAB7B/CEBPB/C3/SELP/FST/TLR2/OLR1/MARCHF8/CCL2/S1PR1/NFKBIZ/ZC3H12A/LIF/C2/INHBA/CFB/CYP26B1/IL6/IL1A/CXCL5/CXCL8/CCL20/CSF3	46
GO:0006952	defense response	32/237	208/3581	3.54495e-06	0.0037612	0.00344545	CYBB/DPP4/MX1/PTGIS/IL1RN/FNDC4/LPL/TLR6/NMI/ADCY7/IL18/MR1/TRIM44/PTAFR/SETD6/AGBL5/GPX1/CDC42EP2/RAB7B/CEBPB/C3/TLR2/OLR1/NFKBIZ/ZC3H12A/C2/CFB/CYP26B1/PTGS2/IL6/IL1A/CXCL5	32
GO:0006954	inflammatory response	19/237	98/3581	1.47468e-05	0.00949597	0.00869879	CYBB/PTGIS/IL1RN/FNDC4/LPL/ADCY7/IL18/PTAFR/SETD6/GPX1/C3/TLR2/OLR1/NFKBIZ/ZC3H12A/CYP26B1/PTGS2/IL6/IL1A	19
GO:0071248	cellular response to metal ion	9/237	25/3581	1.67764e-05	0.00949597	0.00869879	GUCA1A/DMTN/FBP1/HPCA/ADCY7/AQP1/P2RX4/MT2A/MT3	9
GO:0032101	regulation of response to external stimulus	22/237	126/3581	1.79e-05	0.00949597	0.00869879	PRKG1/DMTN/PTGIS/FNDC4/LPL/EDN2/ADCY7/P2RX4/TRIM44/PDGFA/ENPP4/SETD6/GPX1/C3/TLR2/CCL2/NFKBIZ/ZC3H12A/MT3/PTGS2/IL6/CXCL8	22
GO:0051240	positive regulation of multicellular organismal process	31/237	223/3581	4.19028e-05	0.017198	0.0157543	DMTN/PTGIS/SCN1B/LPL/EDN2/INHBB/IL18/AQP1/P2RX4/PDGFA/SOD1/MAPRE2/ENPP4/DDIT3/CEBPD/GPR68/RAB7B/FGF2/CEBPB/SEMA3C/WNT2/C3/FST/NFKBIZ/ZC3H12A/INHBA/CYP26B1/PTGS2/IL6/IL1A/CXCL8	31
GO:0007166	cell surface receptor signaling pathway	41/237	333/3581	4.32247e-05	0.017198	0.0157543	CHRNA5/DMTN/CHN1/GLRB/IL1RN/PAK1/GFRA2/NCEH1/NPPB/RSPO3/HTRA1/NMI/CHRNA3/EDN2/ACKR1/SLC17A7/INHBB/MLLT11/IL18/P2RX4/TRIM44/PDGFA/EVC2/PTAFR/GPX1/ITPRIP/DDIT3/FGF2/WNT2/C3/ITGA2/FST/IGFBP3/SOCS2/CCL2/NFKBIZ/ZC3H12A/INHBA/MT3/IL6/IL1A	41
GO:0009617	response to bacterium	15/237	72/3581	5.03876e-05	0.0178204	0.0163244	TMEM229B/GPM6A/LPL/TLR6/IL18/OCIAD2/PTAFR/GPX1/CEBPB/C3/TLR2/CCL2/ZC3H12A/IL6/CXCL5	15
GO:0010035	response to inorganic substance	14/237	65/3581	6.12328e-05	0.0188161	0.0172365	GUCA1A/DMTN/FBP1/HPCA/ADCY7/AQP1/P2RX4/SOD1/SOD2/MT2A/ZC3H12A/MT3/IL6/IL1A	14
GO:0071241	cellular response to inorganic substance	9/237	29/3581	6.50258e-05	0.0188161	0.0172365	GUCA1A/DMTN/FBP1/HPCA/ADCY7/AQP1/P2RX4/MT2A/MT3	9
GO:1902652	secondary alcohol metabolic process	9/237	30/3581	8.76031e-05	0.0215051	0.0196998	INSIG1/IDH1/IDI1/GBA/SOD1/DHCR7/FDFT1/TM7SF2/MT3	9
GO:0048871	multicellular organismal homeostasis	13/237	59/3581	8.78312e-05	0.0215051	0.0196998	ATP6V1B1/EDN2/IL18/AQP1/SOD1/SNX10/PM20D1/TPP1/GPX1/DDIT3/S1PR1/CYP26B1/IL1A	13
GO:0060079	excitatory postsynaptic potential	5/237	9/3581	0.000123174	0.0280045	0.0256535	CHRNA5/GLRB/CHRNA3/SLC17A7/P2RX4	5
GO:0050727	regulation of inflammatory response	12/237	54/3581	0.000151111	0.0305423	0.0279783	PTGIS/FNDC4/LPL/ADCY7/SETD6/GPX1/C3/TLR2/NFKBIZ/ZC3H12A/PTGS2/IL6	12
GO:0010038	response to metal ion	10/237	39/3581	0.000153527	0.0305423	0.0279783	GUCA1A/DMTN/FBP1/HPCA/ADCY7/AQP1/P2RX4/MT2A/MT3/IL1A	10
GO:0009607	response to biotic stimulus	27/237	198/3581	0.000190031	0.0355805	0.0325935	CYBB/MX1/TMEM229B/GPM6A/PAK1/LPL/TLR6/NMI/IL18/MR1/TRIM44/OCIAD2/PTAFR/AGBL5/GPX1/DDIT3/CDC42EP2/RAB7B/CEBPB/C3/TLR2/CCL2/ZC3H12A/C2/CFB/IL6/CXCL5	27
GO:0051094	positive regulation of developmental process	25/237	178/3581	0.000207811	0.0367479	0.0336629	DMTN/PTGIS/SCN1B/LPL/IL18/AQP1/PDGFA/CEBPD/GPR68/RAB7B/FGF2/CEBPB/SEMA3C/WNT2/C3/FST/IGFBP3/NFKBIZ/ZC3H12A/INHBA/CYP26B1/PTGS2/IL6/IL1A/CXCL8	25
GO:0060078	regulation of postsynaptic membrane potential	5/237	10/3581	0.000233105	0.0370987	0.0339843	CHRNA5/GLRB/CHRNA3/SLC17A7/P2RX4	5
GO:0099565	chemical synaptic transmission, postsynaptic	5/237	10/3581	0.000233105	0.0370987	0.0339843	CHRNA5/GLRB/CHRNA3/SLC17A7/P2RX4	5
GO:0044281	small molecule metabolic process	47/237	433/3581	0.000273416	0.040566	0.0371605	GUCA1A/CYP17A1/TARS3/HACD4/MOGAT1/PTGIS/NPPB/SMPDL3A/INSIG1/FBP1/ATP6V1B1/LPL/IDH1/EDN2/ADSS1/PRODH/GK5/ABAT/ADCY7/NUDT16/IDI1/GBA/ITPK1/FAH/MARC2/ASNS/SOD1/ASS1/FADS2/COQ8A/PM20D1/ENPP4/ADA/DHCR7/ENOSF1/FDFT1/PTAFR/MGST3/HK1/GFPT2/C3/IGFBP3/TM7SF2/FBP2/MT3/CYP26B1/PTGS2	47
GO:0070887	cellular response to chemical stimulus	48/237	447/3581	0.000301415	0.040566	0.0371605	GUCA1A/DMTN/PTGIS/IL1RN/PAK1/NCEH1/FBP1/HTRA1/LPL/NMI/EDN2/ACKR1/INHBB/HPCA/ADCY7/IL18/AQP1/P2RX4/TRIM44/TXNRD1/SOD1/SNX10/PTAFR/MGST3/GPX1/GFPT2/DDIT3/CDC42EP2/GPR68/RAB7B/FGF2/WNT2/NR4A1/PLA2R1/CCL2/S1PR1/SOD2/MT2A/ZC3H12A/MT3/CYP26B1/PTGS2/IL6/IL1A/CXCL5/CXCL8/CCL20/CSF3	48
GO:0003008	system process	26/237	193/3581	0.000306704	0.040566	0.0371605	CHRNA5/MYOZ2/GUCA1A/CLIC5/GLRB/SCN1B/NPPB/ATP6V1B1/KCNAB2/CHRNA3/EDN2/SLC17A7/INHBB/TACR2/AQP1/P2RX4/SOD1/SNX10/GPX1/NTS/CCL2/ZC3H12A/SLC24A1/INHBA/PTGS2/GJB2	26
GO:0006935	chemotaxis	12/237	58/3581	0.00030973	0.040566	0.0371605	CHN1/SCN1B/EDN2/P2RX4/PDGFA/PTAFR/SEMA3C/CCL2/S1PR1/CXCL5/CXCL8/CCL20	12
GO:0016125	sterol metabolic process	8/237	28/3581	0.000318615	0.040566	0.0371605	INSIG1/IDI1/GBA/SOD1/DHCR7/FDFT1/TM7SF2/MT3	8
GO:0009636	response to toxic substance	13/237	67/3581	0.000341626	0.0415155	0.0380303	CHRNA5/CHRNA3/ADCY7/AQP1/TXNRD1/SOD1/MGST3/GPX1/SOD2/ZC3H12A/MT3/PTGS2/IL6	13
GO:0050877	nervous system process	16/237	94/3581	0.000352158	0.0415155	0.0380303	CHRNA5/GUCA1A/CLIC5/GLRB/SCN1B/ATP6V1B1/KCNAB2/CHRNA3/SLC17A7/AQP1/P2RX4/SOD1/GPX1/CCL2/SLC24A1/GJB2	16
GO:0042330	taxis	12/237	59/3581	0.000366385	0.0416501	0.0381536	CHN1/SCN1B/EDN2/P2RX4/PDGFA/PTAFR/SEMA3C/CCL2/S1PR1/CXCL5/CXCL8/CCL20	12
GO:0006066	alcohol metabolic process	13/237	68/3581	0.000397938	0.0429091	0.0393069	MOGAT1/INSIG1/IDH1/GK5/IDI1/GBA/ITPK1/SOD1/DHCR7/FDFT1/PTAFR/TM7SF2/MT3	13
GO:1902653	secondary alcohol biosynthetic process	5/237	11/3581	0.000404421	0.0429091	0.0393069	IDI1/SOD1/DHCR7/FDFT1/TM7SF2	5
GO:0044283	small molecule biosynthetic process	21/237	145/3581	0.000446948	0.0448626	0.0410964	HACD4/PTGIS/SMPDL3A/FBP1/LPL/EDN2/NUDT16/IDI1/ASNS/SOD1/ASS1/FADS2/COQ8A/ADA/DHCR7/FDFT1/PTAFR/MGST3/TM7SF2/FBP2/PTGS2	21
GO:0097237	cellular response to toxic substance	11/237	52/3581	0.000451022	0.0448626	0.0410964	ADCY7/AQP1/TXNRD1/SOD1/MGST3/GPX1/SOD2/ZC3H12A/MT3/PTGS2/IL6	11
