# Supplementary material for: Curcumin Mitigates AFB1-Induced Hepatic Toxicity by Triggering Cattle Antioxidant and Anti-inflammatory Pathways: A Whole Transcriptomic In Vitro Study
Source: Antioxidants (Basel). 2020 Oct 29;9(11):1059. doi: 10.3390/antiox9111059 (PMC7692341; doi:10.3390/antiox9111059)
Supplement: Supplementary file 1 [file antioxidants-09-01059-s001.zip › SupplementaryMaterial/TableS6_revised_proof.xlsx]

## Sheet: C vs. CTRL
Table S6. KEGG over-representation analysis. Tables report the over-represented KEGG terms in the list of DEGs resulted from the pair-wise comparisons C vs. CTRL and C+AFB1 vs. AFB1.
ID	Description	GeneRatio	BgRatio	pvalue	p.adjust	qvalue	geneID (GENES ENTREZ ID)	Count
bta05150	Staphylococcus aureus infection	11/412	28/5242	3.901e-06	0.0011703	0.00108817	281486/506480/282490/767827/511581/514076/280677/507464/515440/512045/280816	11
bta04610	Complement and coagulation cascades	12/412	39/5242	2.61498e-05	0.00392247	0.00364721	101904063/280750/280958/767827/511581/514076/280677/100271720/515440/281035/512045/280816	12
bta04061	Viral protein interaction with cytokine and cytokine receptor	11/412	41/5242	0.000224731	0.0168548	0.015672	508387/281861/281214/281735/507359/511771/517354/615107/513990/516104/281672	11
bta04976	Bile secretion	11/412	41/5242	0.000224731	0.0168548	0.015672	531150/282598/534212/282356/281276/515333/282361/533151/282653/282360/540528	11
bta04514	Cell adhesion molecules	15/412	72/5242	0.000372698	0.0223619	0.0207926	414735/516017/614645/511318/527275/281486/281062/282490/526865/523720/281063/511976/615785/282662/539919	15

## Sheet: C+AFB1 vs. AFB1
Table S6. KEGG over-representation analysis. Tables report the over-represented KEGG terms in the list of DEGs resulted from the pair-wise comparisons C vs. CTRL and C+AFB1 vs. AFB1.
ID	Description	GeneRatio	BgRatio	pvalue	p.adjust	qvalue	geneID (GENES ENTREZ ID)	Count
bta05204	Chemical carcinogenesis	16/534	41/5218	1.05e-06	0.000321186	0.000266508	510551/504769/281805/783879/777644/535293/785216/493719/327709/615514/615537/507346/281010/507988/282589/282023	16
bta05144	Malaria	13/534	30/5218	2.71e-06	0.000334747	0.00027776	281877/528076/444863/512439/281839/538957/338092/281534/281486/281043/280828/280826/281096	13
bta00982	Drug metabolism - cytochrome P450	13/534	31/5218	4.24e-06	0.000334747	0.00027776	510551/281805/531699/783879/777644/539356/785216/493719/327709/615514/615537/507346/518393	13
bta04061	Viral protein interaction with cytokine and cytokine receptor	15/534	41/5218	5.9e-06	0.000334747	0.00027776	509038/508044/508292/338033/104968444/507359/517354/281043/613667/281214/281735/280828/280826/281212/281666	15
bta04060	Cytokine-cytokine receptor interaction	30/534	126/5218	6.39e-06	0.000334747	0.00027776	509038/517587/508044/281860/353110/508292/616826/338033/530430/539315/281350/104968444/282488/538957/407128/618677/507359/517354/281043/280840/281867/613667/281214/281735/280828/281250/280826/281212/281666/281096	30
bta05410	Hypertrophic cardiomyopathy (HCM)	19/534	62/5218	7.16e-06	0.000334747	0.00027776	519331/535881/533219/100296004/537655/785909/512313/511094/280765/282642/506953/282564/281875/511976/538957/281872/535951/509779/280826	19
bta05150	Staphylococcus aureus infection	12/534	28/5218	7.63e-06	0.000334747	0.00027776	281877/281889/788727/101905591/282490/506480/518283/281839/280677/281486/515440/514076	12
bta05414	Dilated cardiomyopathy (DCM)	19/534	63/5218	9.3e-06	0.000356741	0.00029601	519331/535881/533219/100296004/537655/281603/785909/512313/511094/280765/282642/506953/282564/281875/511976/538957/281872/535951/509779	19
bta02010	ABC transporters	13/534	34/5218	1.43e-05	0.000486903	0.000404013	510745/505787/100299651/536203/529923/515178/511769/515333/281585/100296627/523479/535379/518080	13
bta05323	Rheumatoid arthritis	17/534	57/5218	3.23e-05	0.000991728	0.000822898	281877/338059/282490/281839/538957/281534/281043/613667/281214/281308/281735/280828/112441463/281250/280826/281212/281666	17
bta04668	TNF signaling pathway	23/534	99/5218	0.000115632	0.00322719	0.0026778	504531/338033/534129/517948/534492/516353/616115/281839/282488/508105/282291/282122/514386/517354/281043/280840/613667/282023/281214/281735/280826/281212/281666	23
bta00980	Metabolism of xenobiotics by cytochrome P450	12/534	36/5218	0.000145577	0.00343786	0.0028526	510551/281805/783879/777644/535293/785216/493719/327709/615514/615537/507346/282589	12
bta04216	Ferroptosis	12/534	36/5218	0.000145577	0.00343786	0.0028526	281112/524078/286861/506059/527023/281173/525659/515361/525059/282120/508193/515437	12
bta00100	Steroid biosynthesis	8/534	18/5218	0.000197063	0.0043213	0.00358565	280748/100125267/615906/504481/533726/281767/514745/282384	8
bta04080	Neuroactive ligand-receptor interaction	19/534	78/5218	0.000234044	0.00464193	0.0038517	281684/282177/407140/281198/521831/319094/532829/104968467/281688/282088/338036/282702/509748/518283/538896/280677/280881/281135/613482	19
bta04657	IL-17 signaling pathway	17/534	66/5218	0.000241925	0.00464193	0.0038517	529183/534492/616115/508105/282291/281043/613667/282023/281214/281308/281735/280828/112441463/280826/281212/281666/281096	17
bta05412	Arrhythmogenic right ventricular cardiomyopathy (ARVC)	15/534	56/5218	0.000352107	0.00635864	0.00527615	519331/535881/537655/785909/512313/280765/282642/506953/282564/281875/511976/537784/281872/535951/509779	15
bta05200	Pathways in cancer	63/534	414/5218	0.000602262	0.0102719	0.00852323	407219/538276/281805/783879/777644/519632/536771/785216/618399/504531/532829/281603/504939/533125/493719/282388/282637/517588/317711/327709/615514/615537/527165/509748/539337/505908/445419/517948/507346/508541/281010/540313/353105/514749/282711/526392/507554/616115/541218/540388/281875/493729/282488/282291/538957/282122/538896/514386/513497/507359/281161/540378/281872/517405/540421/538619/789600/…	63
bta04810	Regulation of actin cytoskeleton	32/534	174/5218	0.000640429	0.010348	0.00858636	281877/281684/512950/533729/536771/539224/787068/504531/539034/514212/521961/614055/535077/282642/506953/282564/535225/527165/509748/505908/518833/517948/100124501/538233/281875/511976/538896/281161/281872/535951/540421/616885	32
bta00480	Glutathione metabolism	13/534	48/5218	0.000770898	0.0118333	0.00981881	281805/783879/777644/785216/281235/493719/525659/327709/615514/615537/507346/525059/281209	13
bta04979	Cholesterol metabolism	10/534	32/5218	0.000929065	0.013582	0.0112699	534212/511591/280843/281631/100125267/541070/280815/282120/535379/505640	10
bta05418	Fluid shear stress and atherosclerosis	24/534	121/5218	0.00101398	0.0141496	0.0117408	414735/281805/783879/777644/519632/785216/504531/493719/280726/282642/327709/615514/615537/505908/517948/507346/534492/508133/616115/281875/281839/407128/281043/281250	24
bta01524	Platinum drug resistance	16/534	69/5218	0.00127294	0.016991	0.0140984	281805/783879/777644/785216/504531/493719/327709/615514/615537/518075/517948/507346/282488/514386/513497/540378	16
bta00830	Retinol metabolism	9/534	28/5218	0.00133484	0.0170748	0.014168	510551/504769/534696/531699/614455/539047/507988/518393/540868	9
bta05142	Chagas disease (American trypanosomiasis)	16/534	71/5218	0.00175566	0.0215595	0.0178892	407237/504531/517948/534492/616115/282488/282291/538957/538896/280677/281534/281789/281792/281043/280828/280826	16
bta05218	Melanoma	14/534	59/5218	0.00199754	0.0235863	0.019571	407219/536771/504531/504939/282637/527165/505908/517948/541218/513497/281161/540378/540421/616885	14
bta05140	Leishmaniasis	11/534	42/5218	0.00259533	0.0295098	0.0244861	281877/281112/282490/534492/616115/282291/538957/280677/281534/282023/281250	11
bta00983	Drug metabolism - other enzymes	12/534	50/5218	0.00371644	0.0399326	0.0331345	281805/783879/777644/515029/785216/493719/327709/615514/615537/507346/280960/616377	12
bta04151	PI3K-Akt signaling pathway	39/534	248/5218	0.00377213	0.0399326	0.0331345	281684/538276/536771/353110/618399/504531/532829/282642/785655/540776/506953/282564/317711/527165/509748/534129/505908/517948/787607/281350/533294/507554/616115/540388/281875/511976/528390/282122/513497/507359/281161/540378/281872/535951/338092/281534/616885/280826/281096	39
bta04064	NF-kappa B signaling pathway	16/534	77/5218	0.00420256	0.0430062	0.0356849	504509/504939/613753/504760/522670/526392/616115/281839/508105/282291/514386/613667/282023/281214/280828/281212	16
