# Supplementary material for: Curcumin Mitigates AFB1-Induced Hepatic Toxicity by Triggering Cattle Antioxidant and Anti-inflammatory Pathways: A Whole Transcriptomic In Vitro Study
Source: Antioxidants (Basel). 2020 Oct 29;9(11):1059. doi: 10.3390/antiox9111059 (PMC7692341; doi:10.3390/antiox9111059)
Supplement: Supplementary file 1 [file antioxidants-09-01059-s001.zip › SupplementaryMaterial/TableS7_revised_proof.xlsx]

## Sheet: C vs. CTRL
Table S7. Gene Set Enrichment Analysis (KEGG pathways). Tables report the enriched KEGG terms in the comparison C vs. CTRL and C+A vs. A.
ID	Description	setSize	enrichmentScore	NES	pvalue	p.adjust	qvalues	rank	leading_edge	core_enrichment (GENES ENTREZ ID)
bta03050	Proteasome	43	0.772289	2.37845	1.6454e-09	5.42983e-07	4.67641e-07	1477	tags=63%, list=13%, signal=55%	512891/516919/511803/510069/513461/506203/539784/539141/528142/504937/510155/510593/519729/533874/282016/511207/512456/767981/514237/505176/510029/510423/510314/513525/518637/538625/535683
bta05012	Parkinson disease	212	0.493837	1.88958	4.02083e-09	6.63436e-07	5.71381e-07	2531	tags=36%, list=22%, signal=29%	768070/540236/280950/514394/511273/512891/516919/511803/327702/541271/617828/510069/510767/768036/513461/506203/539784/539141/504937/510155/519729/533874/282016/511207/538771/512456/767981/514237/497204/505176/444874/100141266/510029/510423/777775/327688/530719/513525/613899/617230/506103/518637/327714/327690/538625/327665/517633/326597/535683/518136/536656/281370/404053/327670/617095/614700/5142…
bta05016	Huntington disease	244	0.445631	1.72576	4.27752e-07	4.58691e-05	3.95045e-05	2591	tags=32%, list=22%, signal=25%	768070/540236/511273/512891/529053/516919/511803/327702/541271/510069/281993/510767/768036/281495/513461/506203/539784/281698/539141/504937/510155/519729/533874/282016/511207/538771/512456/767981/514237/513751/505176/617701/100141266/517781/510029/510423/777775/327688/513525/613899/617230/518637/512685/327714/327690/538625/327665/517633/535683/518136/614776/404053/504452/327670/614700/514261/3277…
bta05014	Amyotrophic lateral sclerosis	296	0.418985	1.64623	5.55989e-07	4.58691e-05	3.95045e-05	2720	tags=31%, list=23%, signal=24%	768070/539034/540236/528842/510082/338045/511273/512891/529053/516919/511803/327702/541271/338033/510069/510767/768036/281495/513461/506203/539784/534118/539141/504937/510155/519729/533874/282016/511207/538771/512456/767981/514237/280979/513751/505176/100141266/504823/517781/510029/537560/510423/777775/327688/282531/513525/613899/617230/518637/512685/327714/535327/327690/538625/327665/517633/5073…
bta05020	Prion disease	213	0.436487	1.6673	2.29765e-06	0.000151645	0.000130604	2526	tags=34%, list=22%, signal=27%	768070/540236/539835/511273/512891/516919/511803/504531/100139857/517948/327702/541271/510069/510767/768036/281495/513461/506203/539784/539141/504937/510155/519729/281112/533874/282016/511207/538771/512456/767981/514237/505176/100141266/510029/510423/777775/327688/513525/613899/617230/518637/327714/535327/327690/538625/327665/517633/535683/518136/536656/404053/527263/327670/614700/514261/327713/5…
bta05022	Pathways of neurodegeneration - multiple diseases	368	0.367772	1.47916	1.49879e-05	0.000824336	0.000709954	2497	tags=28%, list=22%, signal=23%	512313/768070/540236/528842/514394/510082/338045/511273/512891/529053/516919/511803/100139857/327702/541271/338033/510069/510767/768036/281495/513461/506203/539784/534118/539141/493729/504937/510155/541161/519729/281112/533874/282016/511207/281684/538771/512456/767981/514237/497204/513751/505176/617701/444874/100141266/517781/282010/510029/537560/510423/777775/327688/530719/282531/513525/613899/6…
bta05017	Spinocerebellar ataxia	110	0.486062	1.71023	5.07797e-05	0.00217874	0.00187642	2188	tags=36%, list=19%, signal=30%	512313/512891/516919/511803/504531/100139857/517948/100297073/510069/510767/513461/506203/539784/524142/539141/504937/510155/519729/533874/282016/511207/282123/512456/767981/514237/505176/510029/510423/513525/518637/512685/538625/535683/536656/513231/515503/282015/282479/538204/613818
bta05010	Alzheimer disease	295	0.378769	1.48857	5.28178e-05	0.00217874	0.00187642	2489	tags=29%, list=21%, signal=23%	512313/768070/540236/511273/512891/516919/511803/504531/517948/327702/541271/510069/510767/768036/513461/506203/539784/539141/493729/504937/510155/541161/519729/281112/533874/282016/511207/281684/538771/512456/767981/514237/505176/100141266/282010/510029/510423/777775/327688/513525/613899/617230/517541/518637/533199/512685/327714/327690/538625/327665/613288/517633/347700/281854/326597/535683/5181…
bta04926	Relaxin signaling pathway	91	-0.505079	-1.77404	9.78979e-05	0.00358959	0.00309151	2302	tags=36%, list=20%, signal=29%	317711/282191/281137/282323/282382/286865/785086/616115/407107/535603/282291/280795/282187/100125276/508632/525962/282188/618399/509936/510833/281792/280831/618906/282307/282308/511812/281308/511602/535742/515610/523526/282872/281637
bta05340	Primary immunodeficiency	18	0.756097	1.92283	0.000272339	0.00898717	0.00774015	2455	tags=67%, list=21%, signal=53%	521554/504509/538276/508720/286849/524959/517359/782387/517688/618733/618516/281862
bta04390	Hippo signaling pathway	116	-0.436729	-1.57414	0.000391194	0.0114486	0.00986004	2704	tags=42%, list=23%, signal=33%	536560/786516/511619/100295316/523325/540248/524653/526848/536993/614611/508208/540595/100125315/540547/407127/524255/281375/614312/534069/100336629/614786/100137840/282382/497011/782690/519937/540481/445416/407216/445417/535916/404101/511308/530005/445418/407128/281160/515105/538507/527492/539292/537330/510255/520631/520406/618586/535509/538627/538957
bta03020	RNA polymerase	28	0.656604	1.84925	0.000416313	0.0114486	0.00986004	3609	tags=54%, list=31%, signal=37%	512375/613778/614776/504452/539061/534232/507314/529410/540308/540428/535288/618296/282312/614472/516337
bta04145	Phagosome	101	0.45129	1.58039	0.00066623	0.016912	0.0145653	2004	tags=38%, list=17%, signal=31%	768070/281088/540236/282642/282490/518974/515200/282491/541271/768036/524959/787578/287017/407173/281877/281112/281873/616942/286768/505684/280979/515712/100141266/540113/512672/777775/338038/533050/504698/404053/282346/550622/618733/282657/511582/790873/539882/514368
bta05169	Epstein-Barr virus infection	157	0.398745	1.46511	0.00126946	0.029923	0.025771	2250	tags=34%, list=19%, signal=28%	534996/282490/512891/100125591/511803/538276/504531/517948/281871/282491/347699/654488/510767/286849/524959/513461/539784/407173/504937/519729/509855/616942/282016/504760/504939/512456/767981/526392/515712/280729/510029/512672/506727/100337091/513525/518637/535327/538625/517359/347700/281854/535683/511754/533050/618733/525408/506182/281667/282015/511077/524530/538204/522670/510417
bta03030	DNA replication	33	-0.585459	-1.74334	0.00197432	0.043435	0.0374081	3233	tags=42%, list=28%, signal=31%	515499/281302/509258/514682/281991/100124507/534848/512830/515602/510120/508389/506240/504844/539924
bta04933	AGE-RAGE signaling pathway in diabetic complications	80	-0.45729	-1.57378	0.00236079	0.0475337	0.0409382	2941	tags=46%, list=25%, signal=35%	531391/540248/282375/534125/280730/534492/512613/282118/317711/281987/282191/281375/281137/534069/282382/286865/616115/280826/407107/280686/282187/281250/281020/508632/281043/282188/510833/280831/519037/618906/282307/282308/407125/511602/523526/282872/538957
bta05226	Gastric cancer	105	-0.422721	-1.50342	0.00244871	0.0475337	0.0409382	2977	tags=43%, list=26%, signal=32%	523325/531391/540248/280730/280855/526848/505709/512613/533929/535369/281542/524255/614312/534069/507554/533526/282382/782690/505664/286865/540481/618405/445416/404193/534450/538436/445417/519357/541218/785423/281020/511308/530005/445418/539144/281160/538507/527492/513497/282307/282308/537330/281161/538627/538957
bta04360	Axon guidance	143	-0.394302	-1.45918	0.00268041	0.0491409	0.0423223	2716	tags=41%, list=23%, signal=32%	533256/280855/524653/526430/525767/281876/514643/540595/531505/513539/518168/281987/524942/407127/515756/533746/538797/539308/616742/100337359/539452/100337226/537455/518756/619066/286865/539996/615883/615879/508175/526028/532713/535137/536815/536417/534526/530005/407128/531240/790867/787961/535644/506636/505964/537777/539292/527573/282307/282308/504294/614453/407104/523720/534842/535742/534413/5…

## Sheet: C+AFB1 vs. AFB1
Table S7. Gene Set Enrichment Analysis (KEGG pathways). Tables report the enriched KEGG terms in the comparison C vs. CTRL and C+AFB1 vs. AFB1.
ID	Description	setSize	enrichmentScore	NES	pvalue	p.adjust	qvalues	rank	leading_edge	core_enrichment (GENES ENTREZ ID)
bta03010	Ribosome	121	-0.711792	-2.80224	1e-10	3.29e-08	2.8e-08	2538	tags=64%, list=22%, signal=50%	404142/540278/615638/508216/767925/326584/504835/509115/282877/533892/511051/515534/615431/508165/614639/505681/514403/505507/617901/540129/286853/613592/286868/507270/282053/512469/614102/509426/786454/515885/404190/286867/508221/616065/513128/530464/615556/504858/783948/787914/514569/788861/515238/506768/768327/399560/510547/532842/514966/282050/535056/509163/404140/614872/326602/282884/505603/…
bta04142	Lysosome	110	0.604058	2.07085	4.99e-10	8.21e-08	6.99e-08	2284	tags=44%, list=20%, signal=35%	504524/100125267/537087/515729/533428/518169/511591/515766/504468/541272/511345/504799/282883/529923/100299651/280815/515200/281698/281281/616804/515575/511050/529148/613527/286768/536435/282657/515935/286772/532742/538401/515944/505684/404187/281433/281849/789125/281105/282148/616331/509522/618571/507188/512444/282271/281897/509427/281421
bta03013	RNA transport	137	-0.495031	-1.96904	1.19e-08	1.31e-06	1.11e-06	2888	tags=42%, list=25%, signal=32%	505417/504506/521747/534882/513793/521926/100124428/540191/507410/614694/509764/100141021/507478/511723/784219/512203/532850/509256/525263/537706/100139879/506873/518045/520094/532933/506564/513270/789999/513043/506916/507738/511392/506836/534576/100139154/534618/506509/515968/510259/511248/616181/506738/515226/282296/520924/281751/512350/504958/540111/781181/515594/539147/281492/534063/516670/51…
bta03008	Ribosome biogenesis in eukaryotes	69	-0.600273	-2.19132	1.41e-07	1.16e-05	9.89e-06	2752	tags=65%, list=24%, signal=50%	524743/505324/513591/360191/514336/767931/540772/505082/618429/514945/539235/507410/512692/514870/525619/511723/532708/512203/526343/527607/531149/514267/513043/515362/540834/521240/515001/516289/538915/510315/507155/507369/520891/515057/768075/513237/538548/508270/506152/782674/505846/531274/100297992/513405/535163
bta04668	TNF signaling pathway	94	-0.487178	-1.85971	7.99e-06	0.000525901	0.000447576	1220	tags=36%, list=11%, signal=33%	540944/282081/444867/504408/535327/282871/790225/618906/281095/531942/539314/509107/497199/282118/514246/506182/534492/517354/516353/616115/282122/281043/281839/282488/508105/280840/280826/281212/281214/281666/281735/282023/282291/613667
bta04068	FoxO signaling pathway	102	-0.453368	-1.75044	1.38e-05	0.000758306	0.000645366	1390	tags=23%, list=12%, signal=20%	100337329/515125/515854/515928/526824/513776/100138102/282382/535327/618906/507204/534492/520388/533294/512960/508541/540378/281135/513497/280826/281496/538957/540421
bta04657	IL-17 signaling pathway	61	-0.548684	-1.9148	2.54e-05	0.00119353	0.00101577	1709	tags=39%, list=15%, signal=34%	512943/531389/616801/538094/535327/282871/618906/281095/506182/534492/616115/281043/508105/280826/280828/281096/281212/281214/281308/281666/281735/282023/282291/613667
bta03040	Spliceosome	124	-0.430694	-1.70982	3.63e-05	0.00149121	0.00126911	3511	tags=46%, list=30%, signal=32%	782132/614553/782669/615240/534645/508179/282254/533700/512330/540190/508660/507944/512327/505093/281831/100140430/514003/767931/515145/507895/540258/539950/515290/505417/615796/767817/100124428/100299693/790677/540191/510322/509591/505019/512694/100301114/508788/787681/537706/518045/615136/533977/507738/613634/509920/520500/326578/540276/614759/613304/512318/513868/617823/534586/507240/512680/51…
bta05142	Chagas disease (American trypanosomiasis)	70	-0.503022	-1.83897	5.23e-05	0.00191224	0.00162743	1709	tags=34%, list=15%, signal=29%	512943/539521/281790/281375/281793/282382/535327/100124520/618906/497199/514889/534492/281792/616115/281043/538896/281534/282488/280677/280826/280828/281789/282291/538957
bta04064	NF-kappa B signaling pathway	75	-0.489007	-1.80501	9.11e-05	0.00299559	0.00254944	1220	tags=31%, list=11%, signal=28%	540944/526824/286849/100137737/281647/515640/518089/539314/497199/505521/282118/506182/522670/526392/616115/281839/508105/280828/281212/281214/282023/282291/613667
bta04115	p53 signaling pathway	65	-0.483549	-1.73037	0.000368463	0.0110204	0.00937905	2148	tags=48%, list=19%, signal=39%	281542/513678/507901/504869/519357/515105/508167/540547/504985/540733/510767/281375/526824/100137737/532527/509863/281530/511754/509485/614739/538226/281671/280730/514225/512960/540378/538512/514005/282488/513497/282261
bta05219	Bladder cancer	36	-0.587402	-1.88615	0.000478997	0.0131325	0.0111766	1363	tags=44%, list=12%, signal=39%	541184/281542/407217/281769/534712/504408/282871/282872/540873/281530/535742/540378/513497/280828/281308/540421
bta03030	DNA replication	33	-0.589536	-1.84914	0.000541475	0.0137035	0.0116625	3229	tags=42%, list=28%, signal=31%	515602/281991/540969/508652/617899/504637/534848/506240/518653/509258/537616/514682/539924/504844
bta00982	Drug metabolism - cytochrome P450	27	0.652838	1.78063	0.000599506	0.0140884	0.0119901	2091	tags=59%, list=18%, signal=49%	783879/327709/493719/531699/281805/539356/510551/507346/785216/777644/615507/788719/533917/504401/508879/615552
bta04659	Th17 cell differentiation	71	-0.456195	-1.66606	0.000663422	0.0145511	0.0123839	1963	tags=35%, list=17%, signal=29%	514735/525408/512943/541127/506727/529631/515125/522155/525246/281814/282382/535327/515640/618906/524299/514889/539334/534492/507554/353105/508541/616115/280826/282291/507359
bta04721	Synaptic vesicle cycle	46	0.566646	1.70711	0.000817351	0.0168068	0.0143036	2167	tags=35%, list=19%, signal=28%	282368/338059/518849/508794/282363/281698/281511/286768/282029/282365/282657/282377/540113/505684/282148/513275
bta00980	Metabolism of xenobiotics by cytochrome P450	30	0.637983	1.77834	0.000896225	0.0173446	0.0147614	2091	tags=57%, list=18%, signal=47%	783879/327709/493719/281805/535293/510551/507346/785216/777644/282870/615507/515946/533917/511470/404546/508879/615552
bta04060	Cytokine-cytokine receptor interaction	115	-0.374136	-1.4651	0.00148348	0.0271148	0.0230764	1597	tags=35%, list=14%, signal=30%	282258/618516/618294/281094/516256/522155/528782/514963/286849/282382/515640/540595/281095/520341/281672/524299/522636/526285/505521/514889/539334/407128/539315/517354/618677/281043/281350/282488/280840/280826/280828/281096/281212/281214/281250/281666/281735/507359/538957/613667
bta00970	Aminoacyl-tRNA biosynthesis	44	-0.493079	-1.65898	0.00190119	0.0329207	0.0280176	1646	tags=34%, list=14%, signal=29%	100847824/532822/505390/538357/100300732/788792/616033/536956/504824/505556/522024/506305/514726/510162/532903
bta03018	RNA degradation	71	-0.42922	-1.56755	0.00228951	0.0376625	0.0320532	1746	tags=35%, list=15%, signal=30%	532080/618292/615136/512508/517535/100139548/540834/520256/615807/613634/534576/509920/614759/537453/282296/281141/533245/539364/541054/783258/511821/540303/511913/100138962/281032
bta04978	Mineral absorption	35	0.581717	1.65888	0.00242177	0.037941	0.0322902	2245	tags=49%, list=19%, signal=39%	510736/527023/535881/282361/286861/518075/281173/280705/511097/513221/783993/282562/537960/337925/613998/510243/533656
bta05161	Hepatitis B	135	-0.349345	-1.39047	0.00256702	0.0383887	0.0326712	1709	tags=21%, list=15%, signal=19%	512943/541127/526233/510767/534712/515125/525246/282382/535327/282871/100297981/618906/786886/509107/535742/280730/506182/534492/353105/508541/616115/281534/282488/513497/280826/280828/282291/538957/540421
