# Supplementary material for: Curcumin Mitigates AFB1-Induced Hepatic Toxicity by Triggering Cattle Antioxidant and Anti-inflammatory Pathways: A Whole Transcriptomic In Vitro Study
Source: Antioxidants (Basel). 2020 Oct 29;9(11):1059. doi: 10.3390/antiox9111059 (PMC7692341; doi:10.3390/antiox9111059)
Supplement: Supplementary file 1 [file antioxidants-09-01059-s001.zip › SupplementaryMaterial/TableS8_new_proof.xlsx]

## Sheet: Foglio5
Table S8. Overall gene expression level of the discussed genes. Mean normalized counts per million reads mapped (CPM) for each experimental group. The red color gradient highlights the expression level of each gene across the different experimental groups. It has been also reported if these genes were significantly up or downregulated by cucruminoids used alone or in combination with AFB1.
Ensembl Gene ID	Gene Name	CTRL	A	C	CL	C+A	CL+A	C vs. A	CL vs. A	C+A vs. A	CL+A vs. A
ENSBTAG00000020661	ABCA1	113.248	76.5078	21.0981	22.182	9.23915	15.6717	DOWN	DOWN	DOWN	DOWN
ENSBTAG00000003472	ABCA12	8.40256	8.4463	1.51526	2.77297	1.12833	2.4371	DOWN	NS	DOWN	NS
ENSBTAG00000017704	ABCG2	49.2466	20.8713	74.9629	76.3416	55.7503	64.68	NS	NS	UP	UP
ENSBTAG00000007746	AHR	26.2286	44.0981	37.1226	36.8735	33.8435	40.4377	NS	NS	NS	NS
ENSBTAG00000005039	ARAF	296.16	1864.5	265.556	274.061	373.873	429.897	NS	NS	DOWN	DOWN
ENSBTAG00000001945	ARG2	2.5833	9.45255	10.8343	8.72397	15.1897	11.4002	UP	UP	NS	NS
ENSBTAG00000020747	ASS1	7.61866	6.35507	23.411	21.9501	18.0068	14.8663	UP	UP	UP	UP
ENSBTAG00000004840	C1S	81.2348	21.3273	34.4191	33.9445	18.9152	20.4967	DOWN	DOWN	NS	NS
ENSBTAG00000007450	C2	61.585	59.5233	15.565	18.1988	5.37595	7.4621	DOWN	DOWN	DOWN	DOWN
ENSBTAG00000017280	C3	1576.93	741.523	481.322	539.921	177.475	262.798	DOWN	DOWN	DOWN	DOWN
ENSBTAG00000005034	CAPN5	33.1071	26.0517	149.483	125.651	81.0664	72.6135	UP	UP	UP	UP
ENSBTAG00000020980	CAT	122.449	86.0503	103.859	101.637	97.9194	95.7916	NS	NS	NS	NS
ENSBTAG00000046158	CFB	199.405	978.986	75.5827	79.6968	55.4237	101.172	DOWN	NS	DOWN	DOWN
ENSBTAG00000021462	CSF3	1.543	442.573	0.806856	1.66777	1.51411	2.5094	NS	NS	DOWN	DOWN
ENSBTAG00000018189	CSTB	16.8977	89.5891	187.367	150.344	226.379	220.974	UP	UP	UP	UP
ENSBTAG00000011100	CTSC	9.19005	71.6617	25.5635	23.2038	53.3068	50.1052	UP	UP	NS	NS
ENSBTAG00000010994	CTSF	74.6097	43.4863	31.4339	35.7199	32.7876	29.3869	DOWN	NS	NS	NS
ENSBTAG00000010992	CTSH	9.66235	31.7614	21.7071	19.8763	30.1484	33.3053	UP	UP	NS	NS
ENSBTAG00000000720	CTSL	7.69326	13.4749	19.188	16.3442	31.0233	30.8368	UP	NS	NS	NS
ENSBTAG00000018784	CTSZ	93.8186	130.651	199.863	176.83	211.749	174.751	UP	NS	NS	NS
ENSBTAG00000027513	CXCL2	1.37176	193.824	4.5418	3.90652	9.11428	12.4034	UP	NS	DOWN	DOWN
ENSBTAG00000037778	CXCL3	19.4812	347.952	31.3698	27.5283	18.7611	27.6461	NS	NS	DOWN	DOWN
ENSBTAG00000009812	CXCL5	35.9502	3421.95	86.0113	82.3308	114.779	144.454	UP	UP	DOWN	DOWN
ENSBTAG00000019716	CXCL8	1.81299	350.839	5.9412	7.10867	11.9087	10.0692	NS	NS	DOWN	DOWN
ENSBTAG00000001021	CYP1A1	58.5354	23.9976	105.226	101.513	55.3247	45.3197	NS	NS	NS	NS
ENSBTAG00000012212	CYP26B1	1.46636	55.421	1.06291	1.43821	2.70462	4.36595	NS	NS	DOWN	DOWN
ENSBTAG00000003871	CYP2B6	1.08841	0.107202	6.49346	6.09655	5.08708	3.3077	UP	NS	UP	UP
ENSBTAG00000052665	CYP3A28	2.85878	45.3214	5.3876	6.13087	12.5578	17.6539	NS	NS	DOWN	DOWN
ENSBTAG00000013165	ENPP2	20.1472	3.86295	9.16493	10.8789	6.42973	5.67593	DOWN	NS	NS	NS
ENSBTAG00000000140	EPHX1	17.0532	3.51405	22.4607	19.7508	14.7459	11.2559	NS	NS	UP	UP
ENSBTAG00000002341	ETS1	52.8414	210.612	62.565	59.1678	109.202	135.529	NS	NS	DOWN	NS
ENSBTAG00000010785	FAS	30.2892	85.384	17.7379	20.0318	27.2446	39.353	NS	NS	DOWN	DOWN
ENSBTAG00000018164	FNDC4	4.66628	1.93183	8.00565	8.00266	7.8264	7.38964	NS	NS	UP	UP
ENSBTAG00000011184	FTH1	170.505	167.174	531.506	443.372	486.34	355.89	UP	NS	UP	NS
ENSBTAG00000013343	FTL	85.6147	56.1749	584.979	450.661	384.219	235.24	UP	UP	UP	UP
ENSBTAG00000003033	GADD45G	14.1743	7.58128	28.5568	26.4012	25.5998	16.6208	NS	NS	UP	NS
ENSBTAG00000015571	GCLC	10.1873	23.7167	22.4089	18.8914	28.2119	23.8925	UP	NS	NS	NS
ENSBTAG00000007842	GCLM	23.5538	12.6405	44.8198	40.3213	30.3159	27.5969	NS	NS	UP	NS
ENSBTAG00000054195	GPX1	27.5333	82.2149	24.4262	23.169	41.7978	43.8299	NS	NS	DOWN	DOWN
ENSBTAG00000007115	GSR	54.7156	58.6934	114.581	99.0643	103.606	86.161	UP	NS	NS	NS
ENSBTAG00000021516	GSTA1	0.0790954	0.10372	1.96899	0.942669	0.656898	0.427597	UP	UP	UP	NS
ENSBTAG00000006546	GSTA2	4.78632	0.6724	13.3987	11.9285	6.52926	6.0379	NS	NS	UP	UP
ENSBTAG00000037673	GSTM1	5.46098	2.7142	41.164	30.6642	26.4522	21.3696	UP	UP	UP	UP
ENSBTAG00000001842	GSTM3	14.8723	18.4486	35.9288	28.4238	38.4508	33.6268	UP	NS	NS	NS
ENSBTAG00000015582	HMOX1	52.9407	36.896	265.276	198.387	93.9941	62.1478	UP	UP	NS	NS
ENSBTAG00000020527	IDH1	78.0682	26.8585	136.442	113.771	92.9728	91.7345	NS	NS	UP	UP
ENSBTAG00000013066	IGF2	4573.5	1483.99	1457.23	1901.71	1171.25	1368.28	DOWN	NS	NS	NS
ENSBTAG00000010349	IL1A	0.166024	14.1663	0.0449726	0.0847123	0.386554	0.641854	NS	NS	DOWN	DOWN
ENSBTAG00000009357	IL34	1.27668	0.247629	1.72047	1.49093	1.05554	0.850661	NS	NS	UP	NS
ENSBTAG00000014921	IL6	3.74855	264.296	2.20823	3.23007	6.5928	12.382	NS	NS	DOWN	DOWN
ENSBTAG00000004989	IRF5	8.04383	27.0407	20.3402	17.9344	28.2521	24.5112	UP	NS	NS	NS
ENSBTAG00000014707	ISG15	0.923474	1.99576	13.4235	18.2315	10.6624	11.1859	UP	UP	NS	NS
ENSBTAG00000017060	ITGB2	0.212104	0	0.821068	0.49272	0.556678	0.274822	NS	NS	UP	NS
ENSBTAG00000017549	KITLG	95.74	65.4635	44.0722	49.85	46.0003	60.746	DOWN	NS	NS	NS
ENSBTAG00000012780	LPO	0.0421599	0.228166	0.830342	0.634823	1.08644	0.785983	UP	UP	NS	NS
ENSBTAG00000008864	LY96	23.5074	17.3951	30.5334	27.7364	38.6434	36.4004	NS	NS	UP	NS
ENSBTAG00000010422	MDM2	272.28	540.358	82.09	102.91	125.054	200.026	DOWN	NS	DOWN	NS
ENSBTAG00000005997	MDR1	50.2732	173.884	42.8736	43.0602	60.5634	77.5612	NS	NS	DOWN	DOWN
ENSBTAG00000005681	ME1	82.9727	27.0528	154.381	147.916	55.5581	59.343	NS	NS	UP	UP
ENSBTAG00000030913	MX1	2.34501	1.77415	41.1896	62.7963	27.6681	28.7057	UP	UP	UP	UP
ENSBTAG00000020270	NFKB1	121.362	213.791	79.9679	85.8955	87.4896	108.122	NS	NS	NS	NS
ENSBTAG00000006017	NFKB2	70.6988	513.595	126.049	112.877	219.322	198.575	NS	NS	DOWN	NS
ENSBTAG00000020632	NQO1	30.8263	5.80071	68.1594	55.4588	34.2186	26.7372	NS	NS	DOWN	DOWN
ENSBTAG00000019255	NRF2	318.325	167.846	192.236	210.211	153.956	184.86	NS	NS	UP	UP
ENSBTAG00000010191	PAK1	7.72186	1.21869	13.284	12.545	6.67853	5.62014	NS	NS	UP	UP
ENSBTAG00000013298	PL2G4A	55.3037	266.914	82.8933	75.4848	65.6212	84.3414	NS	NS	DOWN	DOWN
ENSBTAG00000032515	PLA2R1	20.383	14.816	5.47856	6.89199	2.89049	4.6203	DOWN	DOWN	DOWN	DOWN
ENSBTAG00000003642	PRDX1	470.53	500.183	1574.67	1307.44	1132.24	922.394	UP	UP	NS	NS
ENSBTAG00000014127	PTGS2	25.1119	2384	22.0948	29.9587	113.664	178.399	NS	NS	DOWN	DOWN
ENSBTAG00000016061	RSAD2	0.150246	0.0882938	5.88216	9.52784	1.44673	1.32914	UP	UP	NS	NS
ENSBTAG00000018854	SOD1	57.5474	41.1877	122.085	100.026	99.7791	96.7205	NS	NS	UP	UP
ENSBTAG00000006523	SOD2	42.2311	251.808	37.2912	38.9235	50.9565	55.6278	NS	NS	DOWN	DOWN
ENSBTAG00000010913	SRXN1	8.38462	9.28744	65.5109	45.7601	44.4302	29.9783	UP	UP	UP	NS
ENSBTAG00000021523	STAT3	157.08	224.797	147.975	143.064	123.992	139.551	NS	NS	DOWN	NS
ENSBTAG00000006335	STAT6	129.062	191.831	110.306	111.956	99.3249	107.056	NS	NS	DOWN	NS
ENSBTAG00000033304	TCIM	112.631	357.082	51.5251	55.707	120.473	173.51	DOWN	NS	DOWN	NS
ENSBTAG00000007239	TNFAIP6	1.68265	0.118038	0.146962	0.276735	0.141286	0.21316	DOWN	DOWN	NS	NS
ENSBTAG00000013912	TXNRD1	317.922	142.09	878.828	721.424	376.107	341.284	UP	UP	UP	UP
ENSBTAG00000014906	VCAN	473.411	164.058	119.305	160.002	96.6528	149.912	DOWN	NS	NS	NS
